# Supplementary material for: Neonatal genetics of gene expression reveal potential origins of autoimmune and allergic disease risk
Source: Nat Commun. 2020 Jul 28;11:3761. doi: 10.1038/s41467-020-17477-x (PMC7387553; doi:10.1038/s41467-020-17477-x)
Supplement: Supplementary file 4 — Supplementary Data 1 [file 41467_2020_17477_MOESM4_ESM.xlsx]

## Sheet: A. resting myeloid cells
Cis-eQTLs in resting myeloid cells
Gene	ReQTL	P-value	Beta	SNP	RSID	Chr	Position	Counted_allele	Other_allele	Freq_counted	SNPs_perfectLD	SNPs_highLD
RPS26	No	8.88344e-44	-1.23299	12:56435929	rs1131017	12	56435929	G	C	0.5593	rs1131017	rs773114;rs1873914;rs705699;rs705700;rs1081975;rs10876864;rs11171739;rs7297175;rs2271194;rs10876870;rs7971751
SNHG5	No	2.43594e-38	0.991666	6:86387888	rs1059307	6	86387888	T	G	0.5741	rs1059307	rs10944128;rs10944129;rs4431401;rs9450284;rs7761762;rs6927475;rs9450285;rs9450288;rs12203963;rs6454472;rs4707211;rs4707212;rs9450292;rs4640862;rs9444351;rs9444352;rs12206573;rs7766485;rs11752795;rs9444354;rs2842610;rs2842611;rs2842600;rs2842605;rs2842615;rs2758848;rs4348284;rs9344539;rs9362232;rs9344540;rs9450311;rs3087978;rs1173418;rs1173416;rs7764747;rs9342045
CHURC1	No	5.27707e-31	1.37969	14:65395064	rs67330703	14	65395064	T	C	0.2111	rs67330703;rs4902341;rs4902343;rs10147758;rs10137070;rs11158569;rs6745;rs10146885;rs10149617;rs4902345;rs10132858;rs10133054;rs10133290;rs17880380;rs17881498;rs12172810;rs4902346	rs10142379;rs10144942;rs1957426;rs762071;rs743264;rs2357867;rs10498518;rs12590986;rs1957425;rs1957424;rs7151401;rs7151780;rs12889417;rs12890654;rs12881353;rs1957421;rs1957419;rs35176965;rs34201584;rs12433639;rs12433641;rs1957418;rs11848113;rs12884463;rs11622394;rs11627589;rs11627688;rs1957417;rs8021590;rs8022122;rs8021876;rs8021998;rs12878467;rs12897440;rs1951488;rs1951487;rs6573585;rs8019971;rs8…
EIF5A	No	1.15387e-28	-1.10104	17:7207964	rs7503161	17	7207964	C	A	0.5185	rs7503161;rs4796398;rs28636077	rs7220464;rs11658072;rs1054378;rs2292064;rs7216490;rs4796403;rs3809811
IRF5	No	1.16241e-28	-1.05523	7:128589427	rs10954213	7	128589427	A	G	0.5556	rs10954213;rs13242262;rs10229001;rs4731533;rs4731534;rs2272347;rs7796963;rs6969930;rs11763684;rs7807018;rs4731536;rs10954215;rs11767711;rs6965542;rs12155080;rs10239340;rs6467222	rs1874327;rs10954214;rs3925323;rs7800687;rs2280714;rs10236569;rs62478580;rs3778750;rs3778749;rs7789423;rs6948928;rs3807302;rs11760442;rs3847099;rs3857852;rs13221560;rs12532542;rs4731540;rs1072767;rs6973975;rs921403;rs4731541;rs7783384
USMG5;MIR1307	No	1.22392e-24	1.10293	10:105046007	rs7076274	10	105046007	A	G	0.3444	rs7076274;rs3740381;rs7917388;rs11191642;rs61869825;rs12220267;rs11191658;rs72846198;rs11191660;rs113528138;rs11191667;rs7911488;rs7076463;rs11191683;rs2271751	rs10883848;rs4917384;rs4917385;rs1712509;rs1163073
HLA-DRB5	No	9.61326e-24	-1.62184	6:32367017	rs3117116	6	32367017	A	G	0.8593	rs3117116;rs3129860;rs3129865;rs3129868	rs9267890;rs9268118;rs533449611;rs3117139;rs3135352;rs3135350;rs3129971;rs9268635;rs9268653;rs3135391;rs3135388;rs3129889;rs3129895;rs3129898;rs9268807;rs9268851;rs9268925;rs9268927;rs9268978;rs9269047;rs111911331;rs76817401;rs77675186;rs74185458;rs34582150;rs67813643;rs68141957;rs67382147;rs28776176;rs66559992;rs28490179;rs28639433;rs71536528;rs36149991;rs36183131;rs35570280;rs34195497;rs3546439…
LYZ	No	2.59575e-23	-0.781045	12:69774877	rs1670737	12	69774877	A	G	0.5407	rs1670737	rs10784774;rs10878967;rs588493;rs589448;rs590681;rs7136238;rs523398;rs2617834;rs2617835;rs2249093;rs623853;rs554591;rs634512;rs11177615;rs12811632;rs685934;rs6581889;rs642786;rs7303212;rs11177619;rs315131;rs315134;rs2291005;rs315138;rs11177628;rs528974;rs630725;rs11561378;rs11177630;rs315124;rs28778648;rs7133487;rs501212;rs7304714;rs2870902;rs56054057;rs4761237;rs2603089;rs4761239;rs2603090;rs315…
TIMM10	No	2.63264e-23	1.12934	11:57324428	rs2649652	11	57324428	G	A	0.7519	rs2649652;rs2729374;rs2649650	rs2848626;rs2649665;rs2729371;rs2848625;rs2511983;rs489858;rs2649662;rs2729355;rs2729354;rs2848630;rs2649663;rs1846567;rs1846568;rs2454663;rs2511992
NOP10	No	2.77224e-23	1.07792	15:34632357	rs72486679	15	34632357	A	G	0.1815	rs72486679;rs7182584	rs28539755;rs7176009;rs7176426;rs380248;rs113271515;rs73374455;rs9630418;rs55745608;rs9972305;rs9972323;rs186987;rs347831;rs347832;rs347833;rs347834;rs58343025;rs180886;rs60156693;rs8031145;rs8031147;rs73374473;rs8042163;rs16959012;rs7166066;rs16959020;rs16959021;rs7163195;rs73374490;rs73374491;rs73374493;rs6495661;rs6495662;rs1845773;rs56057955;rs73374500;rs2219668;rs4569235;rs73374502;rs5676227…
SNHG8	No	3.11326e-20	-0.947016	4:119223646	rs788646	4	119223646	C	A	0.4296	rs788646;rs705837;rs788649	rs55747202;rs35789417;rs17626497;rs146465314;rs78347803;rs12506555;rs633398;rs788663;rs662581;rs611659;rs640713;rs617430;rs687492;rs673682;rs609512;rs3107483;rs631271;rs12509230;rs35159999;rs658642;rs4833571;rs623035;rs788666;rs788667;rs13120959;rs2389618;rs2030635;rs7697292;rs2292597;rs972814;rs883686;rs788670
LY86	Yes	8.27425e-20	0.854333	6:6578927	rs7757934	6	6578927	A	G	0.7259	rs7757934;rs2026487;rs9378472;rs9378473;rs9328371;rs9328372;rs1334711;rs3765285;rs6597220	rs9328369;rs1330803;rs9502474;rs9379045;rs2092302;rs1889510;rs1999652;rs9405942;rs9378471;rs1334710;rs4959389;rs2876016;rs977785;rs6597219;rs7751507;rs7746859;rs9328374
LPCAT2	No	1.18313e-17	0.880155	16:55617127	rs12934747	16	55617127	T	C	0.5333	rs12934747	rs9921594;rs2192855;rs1393257;rs1502000;rs1502002;rs8049098;rs1502004;rs3785163;rs3785162;rs168822;rs6499766;rs7186553;rs4783896;rs1354181;rs1393258;rs7186721;rs7186227;rs9925659;rs1502006;rs768259;rs7205660;rs883180;rs4784549;rs1502007;rs11076105;rs11076106;rs8044653;rs12933746;rs1393261
LIPA	No	1.72316e-17	0.653617	10:91004916	rs2246941	10	91004916	A	C	0.3963	rs2246941;rs2246833;rs2250644;rs1332328	rs1412445;rs1412444;rs1332329;rs2246942
TFG	No	1.95299e-17	-0.857417	3:100357671	rs6793682	3	100357671	A	C	0.3889	rs6793682;rs1829551	rs1165536;rs1144112;rs13098584;rs1145335;rs9813835;rs6441402;rs7629279;rs1165261;rs9815749;rs1143781;rs80236436;rs7614943;rs6775789;rs6781584;rs12495397;rs6806786;rs6810101;rs6777763;rs13059686;rs7650690;rs7653531;rs9811878;rs9840505;rs6775161;rs9876383;rs1903744;rs1402252;rs3773922;rs10936343;rs10936345;rs10936346;rs1012364;rs7617184;rs41373752;rs13092027;rs7297;rs9849107;rs10936352
ADK	No	2.80989e-17	1.05207	10:75928933	rs67594352	10	75928933	C	T	0.163	rs67594352	rs16931332;rs35273093
PPIL3	No	2.81292e-17	-0.955265	2:201893188	rs7597409	2	201893188	C	T	0.2074	rs7597409;rs16836591	rs2136600;rs7559150;rs13421776;rs13384245;rs10204787;rs7588993;rs6435066;rs7917;rs113388793;rs13416500;rs13404596;rs11894842;rs13412214;rs13412430;rs4381763;rs10172647;rs6754564;rs2307358;rs2307362;rs6716122;rs73059141;rs13406545;rs4622700;rs9288314;rs10183261;rs10185727;rs13408964;rs16836104;rs10207973;rs10167387;rs10205561;rs68133847;rs16836160;rs13429609;rs13392371;rs11892372;rs13413306;rs2307…
RNASET2	Yes	4.00943e-17	0.831247	6:167369992	rs2247325	6	167369992	G	A	0.3852	rs2247325	rs2247315;rs2247314;rs2757039;rs2757041;rs12055488;rs2757053;rs2345568;rs3963512;rs9355610;rs1130033;rs4710149;rs7750593;rs4710154;rs9366078;rs9356551;rs1951459;rs933243;rs9347170
FXYD5	No	1.11092e-16	-0.7981	19:35672008	rs6510469	19	35672008	T	G	0.3815	rs73044054;rs35746990;rs7255878;rs62111399;rs6510469;rs7249159;rs7248450	rs1627280;rs2285515;rs1046294;rs1046345;rs62111373;rs62111374;rs59975720;rs7249921;rs7249578;rs62111408
SLC11A1	Yes	6.58018e-16	0.546601	2:219260651	rs13062	2	219260651	A	C	0.3778	rs13062	rs2279015;rs1059823;rs2279014
IGFLR1	No	7.62095e-16	-1.14805	19:36230174	rs12459634	19	36230174	C	T	0.1778	rs12459634	rs3848662;rs10402837;rs2871921;rs3848665;rs28656784;rs3761087;rs2293686;rs10402601;rs3746277;rs7260184;rs2239947;rs112500848;rs62112162
IPO8	No	1.32259e-15	-0.752386	12:30856139	rs10771758	12	30856139	T	C	0.5481	rs10771758;rs10771759;rs10734791;rs7297455	rs10843795;rs10743724;rs3862399;rs3898406;rs3862400;rs7132317;rs7970643;rs11834524;rs28661513;rs3850961;rs6487923;rs7327;rs7326;rs7325;rs8414;rs14139;rs10843796;rs4082413;rs2289300;rs7313517;rs7316477;rs7316896;rs7972532;rs7299444;rs4143105;rs4143104;rs4143106;rs10843799;rs10771747;rs10843800;rs10771748;rs7310875;rs7310816;rs7296614;rs7310838;rs7311215;rs35059863;rs12368765;rs10734790;rs3910561;r…
C17orf97	No	2.02795e-15	1.17975	17:259304	rs11150881	17	259304	G	A	0.2444	rs11150881;rs11150882;rs7503725;rs7502594	rs28380314;rs35067709;rs62053093;rs7501541
LGALS2	No	2.26601e-15	-0.988127	22:37964299	rs2281098	22	37964299	G	C	0.5407	rs2281098	rs5756728;rs5756729;rs5756732;rs5756733;rs12484334;rs8141621;rs2235338;rs2281097;rs2281100;rs5756736;rs5756737;rs5756738;rs5756739;rs4821669;rs4821670;rs4821671;rs4821672;rs4821673;rs6000804;rs6000805;rs6000806;rs6000807;rs11089845;rs7291467
GRINA	No	3.27588e-15	-0.586831	8:145066853	rs56261297	8	145066853	T	C	0.4556	rs56261297;rs9100;rs56127523;rs11990215;rs7459603;rs11136251;rs7832646;rs7829343;rs62530298;rs7004804;rs57045990;rs7001174;rs7015812;rs6420181;rs11136252	rs7013938;rs6991364;rs62530291;rs11775818;rs11989052;rs11136344;rs11136345;rs3936211;rs11778039;rs11780802
TMEM176A	No	4.91007e-15	-0.812054	7:150476888	rs7806458	7	150476888	A	G	0.6296	rs7806458;rs6464098;rs6464099;rs6464100;rs6464101;rs6464102;rs6464103;rs6464104;rs1985881	rs4725361;rs4725938
NQO2	No	2.20205e-14	-1.02722	6:3009944	rs2518581	6	3009944	G	A	0.7704	rs2518581	rs9378353;rs1049115;rs4149369;rs3778259;rs3778260;rs10223331;rs4149370
BTN3A2	No	2.50424e-14	-0.932965	6:26354100	rs67509210	6	26354100	T	G	0.1519	rs67509210;rs9366653;rs9379851;rs35934643;rs35304979;rs71557332;rs9393703;rs9358930;rs9379852;rs9379853;rs9393704;rs72836482;rs9348709;rs9393705;rs9393706;rs34550936;rs34622023;rs9393707;rs9393708;rs9358932;rs9379854;rs9358934;rs9357006;rs9379855;rs28362606;rs58825580;rs66827971;rs71557334;rs9348712;rs9379856;rs9379857;rs9379858;rs9393710;rs71557335;rs9379859;rs9358935;rs34436535;rs35307327;rs348…	rs9366654;rs9366655;rs1977;rs1978;rs1979;rs68072215;rs66823108;rs72841536;rs2072806;rs9358938;rs2072803;rs9379873;rs9393718;rs34273322;rs9358939;rs2393667;rs2076030;rs2235251;rs9366656;rs9379875;rs35942482;rs34605993;rs66757203;rs35680819;rs36033628;rs35627490;rs3823158;rs13195509;rs3734542;rs3734543;rs34104395;rs16891725;rs9348721;rs6900665;rs16891727;rs13220261;rs9393727;rs2295593;rs35555795;rs…
TRAPPC4	No	4.27944e-14	0.830339	11:118877563	rs58709307	11	118877563	T	C	0.2037	rs58709307;rs11606357;rs7120445;rs73559119;rs11825284;rs11607569;rs7131534;rs4938621;rs117289748;rs143660533;rs61179449;rs58955701;rs7127188;rs111322300;rs569;rs11006	rs4445645;rs11217122;rs60065241;rs10111;rs12280288;rs8192696
LILRA3	No	7.55527e-14	-0.66987	19:54797848	rs103294	19	54797848	T	C	0.2444	rs103294;rs380267	rs386000;rs386003;rs398217;rs398227;rs798887;rs798888;rs798889;rs57827784;rs56883673;rs57906249;rs58609643;rs399657;rs798893;rs397558;rs419772;rs416867;rs384116;rs367070;rs1645788;rs434124;rs453755
VMO1	No	8.61397e-14	0.932256	17:4673609	rs9890797	17	4673609	C	T	0.3333	rs9890797	rs35473600;rs11656732;rs8069974;rs34009049;rs2089483;rs34460487
LRRC25	No	1.29923e-13	-0.642142	19:18491213	rs4808792	19	18491213	C	T	0.6148	rs4808792;rs2059039	rs4808789;rs8107264;rs7251610;rs4808128;rs56033872;rs55947999;rs12459566;rs4808793;rs4808794;rs8101804;rs12459782;rs1059519;rs3848646;rs3848647;rs3848648;rs4328570;rs3848649;rs6512262;rs6512263;rs6512264;rs6512265;rs6512266
LAMP1	No	1.9955e-13	0.678976	13:113927208	rs9604045	13	113927208	T	G	0.2741	rs9604045
TMEM176B	No	2.56913e-13	-0.856963	7:150460891	rs4725361	7	150460891	T	G	0.6333	rs4725361;rs4725938	rs7806458;rs6464098;rs6464099;rs6464100;rs6464101;rs6464102;rs6464103;rs6464104;rs1985881
UCP2	No	6.73357e-13	-0.768282	11:73690663	rs2200614	11	73690663	A	G	0.2593	rs2200614	rs72982971;rs72982975;rs72982981
NDUFA12	No	7.8983e-13	-0.693298	12:95412808	rs1648428	12	95412808	T	C	0.6667	rs1648428;rs249169;rs249170;rs249171;rs2569989;rs844333	rs10859822;rs835044;rs61938198;rs35498210;rs11107916;rs7132714;rs7136244;rs11107921;rs35322478;rs7956452;rs10859845;rs61937926;rs11107930;rs12820518
FUCA1	No	8.62163e-13	0.721848	1:24221935	rs9424399	1	24221935	A	G	0.8	rs9424399;rs9424338	rs4285653;rs3003323;rs4573477;rs3003324;rs2501398;rs6424127;rs6424128;rs6424129;rs7512349;rs2502967;rs2501399;rs2501400;rs2502968;rs2501401;rs2502969;rs2502970;rs2501402;rs2501403;rs28735813;rs9424397;rs9424398;rs12724034;rs2502971;rs2502972;rs9424400;rs2501404;rs3003327;rs3003623;rs2502973;rs2502974;rs61778212;rs61778213;rs6669556;rs28695556;rs9424339
HLA-DQA2	No	1.16124e-12	0.809816	6:32587090	rs28383312	6	32587090	T	C	0.3889	rs28383312	rs9268399;rs9268846;rs9268849;rs9268853;rs9268858;rs9268860;rs9268864;rs7747529;rs9268905;rs9268906;rs9268923;rs2395185;rs2395186;rs9268965;rs9268969;rs9268970;rs9391781;rs9380306;rs9368726;rs9405108;rs9391877;rs9405109;rs9405110;rs9405040;rs9391878;rs9286790;rs9348886;rs12215261;rs12215313;rs9405112;rs71565331;rs71565340;rs75684124;rs28772724;rs76965357;rs111797109;rs202207567;rs113568276;rs1125…
ZSWIM7	No	1.33613e-12	0.833978	17:15991568	rs8081667	17	15991568	C	T	0.6148	rs8081667	rs2779207;rs2779208;rs2015353;rs2779210;rs2779211;rs2779212;rs1860643;rs1045599;rs11654;rs2109632;rs2535614;rs2159643;rs2286795;rs4239134;rs2286796;rs10491104;rs55676330;rs4792707;rs34236618;rs11868809;rs8070859;rs11869563;rs8076669;rs6502479;rs6502480;rs9889745;rs4792708;rs9899995;rs11651508;rs4792709;rs7216949;rs11655456;rs7209094;rs2324084;rs7214891;rs11078320;rs7210655;rs6502482;rs4792711;rs7…
CTSH	No	2.47295e-12	-0.600223	15:79234470	rs34843303	15	79234470	C	T	0.1259	rs34843303;rs34593439	rs12592898;rs12148472;rs2289702
XYLT1	No	3.72158e-12	-0.895434	16:17196433	rs1045885	16	17196433	C	G	0.4778	rs1045885	rs11649118;rs7190386;rs12708813;rs3889206;rs9934313
HLA-DQA1	No	5.25534e-12	-0.80695	6:32607994	rs9272624	6	32607994	G	A	0.2519	rs9272624	rs9270493;rs9270600;rs9270623;rs9270665;rs4599680;rs590999;rs592362;NA;rs678770;rs74812635;rs75324027;rs617058;rs2858863;rs642093;rs9271342;rs7760731;rs9271352;rs9271528;rs9271541;rs2097432;rs3129763;rs3135003;rs9271613;rs9271626;rs74291249;rs9271790;rs9271895;rs6929398;rs7758465;rs9272060;rs9272063;rs9272066;rs9272069;rs78776954;rs78240203;rs9272190;rs9272192;rs9272215;rs9272219;rs9272225;rs9272…
RAD21	No	5.30383e-12	0.637367	8:117858389	rs4570	8	117858389	A	G	0.5926	rs4570;rs3020117;rs3020129;rs1348798;rs1348795;rs3020143;rs2921766;rs1596900	rs1374295
ZFAND2A	No	6.28156e-12	-0.836141	7:1197994	rs12702435	7	1197994	C	T	0.6222	rs12702435;rs4075937;rs6973680;rs71518378;rs11767061;rs73033363;rs13308935;rs6956265;rs6945636;rs7784043;rs7784059;rs7784202;rs7784502;rs2960848;rs2949173	rs6953538;rs12056053;rs6969322;rs6974054;rs2960829;rs2960830;rs2949205;rs2949204;rs2960831;rs2949203;rs2949202;rs2949201;rs2949200;rs7779970;rs7780119;rs6463499;rs6463500;rs6972326;rs2949199;rs2960832;rs2949198;rs2949197;rs2949196;rs2960833;rs2949195;rs2960835;rs2960836;rs2949194;rs13308948;rs13307734;rs2949193;rs2949192;rs2949191;rs2949190;rs2960837;rs2960838;rs2949189;rs2960839;rs12702436;rs127…
CLEC2B	No	7.49506e-12	-0.655741	12:10005778	rs2594072	12	10005778	G	A	0.5556	rs2594072;rs33870;rs253148	rs2908700;rs2539933;rs33871;rs33872;rs253154;rs253152;rs253151;rs797598;rs253150;rs253147;rs253146;rs1597099;rs10772219
MGST3	No	8.29465e-12	-0.563974	1:165599774	rs10800118	1	165599774	C	G	0.5111	rs10800118;rs4147592;rs4147593;rs4147594;rs4147596	rs10733045;rs10737515;rs10918223;rs12040685
SCGB3A1	No	1.2416e-11	1.44342	5:179919225	rs6891835	5	179919225	T	C	0.1148	rs6891835;rs76820754;rs9800264;rs812956;rs2447734;rs10052782;rs2453176;rs6422334;rs2387285;rs2387281;rs7729771;rs6877400	rs7730055;rs4700961;rs62405552
RABEP1	No	1.61635e-11	-0.601778	17:5190245	rs2585294	17	5190245	G	A	0.5741	rs2585294	rs11651265;rs9892960;rs4790258;rs4483910;rs9891728;rs62073753;rs11538946;rs7209046;rs4790767;rs1602914;rs7221692;rs2467301;rs2309346;rs7212681;rs2641231;rs8075166;rs59585182;rs28405323;rs28489940;rs11867394;rs12450016;rs62073759;rs28719662;rs58002085;rs9912506;rs2251155;rs937232;rs937231;rs7213177;rs7215167;rs7220067;rs35005573;rs2641260;rs7220835;rs6502860;rs11650935;rs9892941;rs8080981;rs990336…
CD151	Yes	2.64992e-11	0.684492	11:830487	rs4075290	11	830487	T	C	0.7296	rs4075290;rs4075289;rs7114218	rs28558789;rs7947690;rs7924806;rs7947543;rs28478991;rs28507856;rs28681202;rs6597977;rs7117701;rs12577801;rs5030778;rs28620453;rs28655651;rs1130663;rs5030780;rs1130678;rs1130680;rs1130698;rs8672;rs1130719;rs7929032;rs7936838;rs7928935;rs7928925;rs7936806;rs28735718;rs28692469;rs3059;rs4895;rs28677123;rs28636471;rs28551040;rs28404903;rs28372895;rs9704020;rs9704919
CRYZ	No	7.8696e-11	-0.813458	1:75195243	rs1465483	1	75195243	C	T	0.7222	rs1465483;rs2345436;rs28568334;rs3806160;rs28857918;rs28789132;rs28879157;rs2881153	rs28583318;rs11485298;rs4145871;rs28482086
DHRS7	No	1.25056e-10	0.758681	14:60610316	rs437986	14	60610316	T	C	0.1704	rs397561;rs438529;rs443128;rs400566;rs416914;rs444930;rs441557;rs441282;rs388389;rs376391;rs437986;rs381237;rs409866;rs439332;rs399535;rs381839;rs373786;rs410047;rs381172;rs368229;rs380460;rs378326;rs392256;rs404193;rs427388;rs391306;rs381521;rs435826;rs371120;rs370105;rs412157;rs411880;rs424062;rs378900;rs423181;rs376663;rs432646;rs378635;rs445692;rs1254044;rs413015;rs413402;rs448113;rs429637;rs…	rs449303;rs390132;rs1254039;rs1254034;rs177614;rs216501
HLA-A	No	1.32294e-10	0.672264	6:29878738	rs440908	6	29878738	A	G	0.7593	rs440908;rs2734925	rs441627;rs381379;rs391705;rs406344;rs9259700;rs9259701;rs2734929;rs412982;rs2734926;rs2904758
ANAPC13	No	1.87102e-10	0.682877	3:134316378	rs9857242	3	134316378	T	C	0.6259	rs9857242;rs9857995;rs4955525;rs13076825;rs4955526;rs12637301;rs7648616;rs7626557;rs11927539;rs11927540;rs4955534;rs9841371;rs4519744;rs4535271;rs4245904;rs1880374;rs1880375;rs2293293;rs2293294;rs6806810;rs9839705;rs9824185;rs55835132;rs4074521;rs4074522;rs4074523;rs2888670	rs10935113;rs6805388;rs4974480;rs9876658;rs2241556;rs6766897;rs9841180;rs9841212;rs934093;rs6790466;rs4498009;rs4974481;rs2370578;rs1863913;rs1814337;rs1814336;rs3856729;rs2887797;rs6772896;rs3846055;rs1874883;rs1863912;rs1498718;rs3932818;rs9854299;rs6799110;rs9834755;rs9838834;rs6765505;rs6790338;rs6772406;rs6806417;rs6785027;rs11706117;rs9832785;rs9871305;rs9833753;rs17694011;rs62269547;rs9815…
CCDC23	No	1.92608e-10	0.723967	1:43265985	rs2816599	1	43265985	T	C	0.2926	rs2816599;rs2816600;rs323719;rs655741;rs68054072	rs12030508;rs11210712;rs61775634;rs11210713;rs17385526;rs10493114;rs61775636;rs61775637;rs2760082;rs2816602;rs323720;rs11210721;rs1108734;rs56361642;rs6678526;rs12036861;rs35245962;rs33950227;rs33953680;rs17386017
TYW1B	No	2.44799e-10	0.902149	7:72187987	rs56412438	7	72187987	A	G	0.2222	rs56412438;rs7804668;rs56289895;rs56176828;rs66954605	rs58405614;rs3015846;rs2844072;rs2961007;rs2961008;rs3015848;rs2961003;rs3015856;rs3015857;rs3015858;rs2960999;rs2960998;rs3015859;rs2960997;rs2960996;rs3015861;rs3015862;rs3015863;rs3015866;rs2960995;rs67213520;rs78684371;rs55661568;rs7806584;rs7806991;rs6460029;rs55931045;rs56909980;rs6948163;rs55967024;rs4329160;rs6979344;rs6963289;rs71553278;rs6460030;rs7455518;rs11971595;rs6947034;rs2272090;…
CCDC58	No	3.05942e-10	0.796879	3:122066340	rs10934586	3	122066340	G	A	0.5111	rs10934586
MRPL51	No	6.82663e-10	0.519042	12:6572048	rs1045452	12	6572048	G	A	0.7074	rs1045452	rs2532501;rs2532500;rs2534698;rs2532499;rs2532498;rs10774432;rs2532495;rs2534710;rs1045548;rs7390;rs2534712;rs13842;rs2532491;rs2534722;rs10849466;rs2532485;rs2534724;rs2532484;rs76725690;rs2532513;rs1319389;rs2109427;rs2532488;rs3095130;rs2532506;rs12310984;rs12311033;rs11614534;rs11614609;rs11064221;rs11610774;rs12810167;rs11610821;rs11608767;rs11608814;rs12817054;rs11064226;rs12312834;rs128225…
TACSTD2	Yes	9.841e-10	0.796085	1:59005187	rs12139475	1	59005187	A	G	0.1889	rs12139475	rs12118488;rs56138615;rs12144759;rs12121129;rs11207238;rs11207239;rs10489815;rs12088905;rs149532469;rs56087605;rs6679808;rs7536867;rs10889098;rs12072998;rs6587821;rs12080357;rs12070503;rs11207246;rs11207247;rs7515056;rs12141238;rs12133823;rs60490291;rs11207248;rs11590785;rs10889099;rs12077766;rs12058651;rs60726128;rs17117742;rs11207255;rs56049576;rs11589214;rs11589236;rs11590757;rs59607787;rs3413…
RNASE1	Yes	1.12057e-09	-0.46701	14:21199099	rs7141655	14	21199099	T	C	0.4704	rs7141655;rs7141656	rs8023192;rs8003578;rs8013276;rs6571363;rs7141775;rs7141852;rs8010496
EMP3	Yes	1.31026e-09	0.534982	19:48833806	rs11665	19	48833806	G	C	0.4852	rs11665;rs73047562;rs3745720;rs6509378;rs17295412;rs1811527	rs8107712;rs79963079;rs12463018;rs73047565;rs1062919;rs1062918;rs3826828;rs7259095;rs35408498;rs6509377;rs10421914;rs7252933
CHST13	No	1.55459e-09	-0.627473	3:126244334	rs9878550	3	126244334	T	G	0.2556	rs9878550;rs1994642	rs777487;rs1168594;rs1168593;rs777486;rs1687481;rs6796854;rs2101592;rs744233;rs4305381;rs4679256;rs6764354;rs6768289;rs34987672;rs35656703;rs6781798;rs6766712
NSA2	No	1.87921e-09	0.727873	5:74011816	rs11959570	5	74011816	G	T	0.1259	rs11959570;rs1048167;rs16872220;rs72764643;rs6894177;rs57549677;rs6453079;rs58864890;rs6873998;rs16872242;rs6873912;rs72764650;rs147606872;rs6884338;rs957680;rs10515192;rs72764654;rs10515194;rs72764655;rs72764656;rs116165962;rs79669494;rs72764657;rs6882035;rs16872259;rs10515199;rs56192858;rs72764669;rs6881400;rs72764675;rs72764676;rs57202395;rs16872323;rs9765469;rs60492282;rs72764683;rs111635695;…	rs72764630;rs72764635;rs72764642;rs113347529;rs6877188;rs16872231;rs7713812;rs6453076;rs7732843;rs16872235;rs72764647;rs56127814;rs7732440;rs147905476;rs6898684;rs7705519;rs6870806;rs6883278;rs6883420;rs56298329;rs72764663;rs112820313
ACER3	Yes	1.95592e-09	-0.733495	11:76580999	rs6592678	11	76580999	G	A	0.7741	rs6592678;rs10899303;rs10751263	rs7925135;rs7924613;rs7931894;rs1907295;rs7119361;rs7116513;rs10899297;rs6592676;rs10899298;rs7927658;rs7942646;rs9795281;rs7102485;rs7930307;rs7933248;rs7933351;rs7126666;rs6592677;rs7937883;rs12292156;rs7106611;rs9326485;rs7117545;rs7117682;rs1986000;rs1973714;rs2119456;rs9666315;rs9666322;rs2372386;rs963704;rs963705;rs964521;rs7106625;rs12796913;rs7947809;rs7103308;rs4945115;rs7114827;rs711328…
ZNF266	No	2.24118e-09	0.584475	19:9536418	rs10406056	19	9536418	T	C	0.5481	rs10406056	rs10408098;rs8109209;rs8112702;rs8108141;rs10423605;rs8112663;rs8102270;rs7256609;rs7250167;rs10420933;rs10401135;rs10402185;rs10424800;rs10425029;rs8113427;rs8110197;rs8110584;rs4442926;rs13535;rs8100139;rs8103043;rs10418104;rs10418267;rs10408489;rs7253373;rs1865041;rs6512063;rs10412980;rs62104843;rs7247274;rs7259471;rs7247196;rs11883244;rs56173576;rs17205697;rs2278407;rs7254821;rs10423552;rs724…
PPP1CB	No	2.48357e-09	0.544809	2:29008425	rs4632297	2	29008425	A	T	0.5519	rs4632297	rs6710080;rs6710082;rs12472549;rs11686412;rs6706858;rs10204329;rs10188412;rs1128416;rs3768665;rs6547877;rs6742291;rs6725177;rs62129843;rs4477866;rs6747852;rs6547878;rs72784066
HLA-DRB1	No	3.09404e-09	-0.421277	6:32612339	rs9273082	6	32612339	T	C	0.5852	rs9273082	rs9272346;rs1130034;rs7751376;rs9272625;rs9272629;rs1129740;rs1071630;rs9272723;rs34843907;rs9273084;rs9273088;rs9273167;rs9273242;rs17843573;rs17612625;rs17612633;rs17612781;rs17612858;rs17612928;rs9273326;rs9273329;rs9273330;rs1063355;rs1063349;rs1063348;rs9273493;rs9273524;rs9273532;rs1140343;rs3828789;rs9274660
NUDT2	No	3.76975e-09	0.988128	9:34165200	rs10814074	9	34165200	T	C	0.1333	rs10814074;rs4879759;rs10814080;rs10814084;rs10814086;rs10814091;rs59375735;rs76760300;rs10814094;rs10972047;rs77025004;rs10814098	rs10972031;rs10972032;rs79645455;rs7868756;rs4878560;rs7028914;rs7028928;rs7039474;rs7042547;rs7042250;rs7047723;rs7021100;rs950546;rs7029398;rs12375518;rs10758253;rs60277674;rs7853609;rs10814099;rs16935533;rs7875342;rs7039222;rs4879775;rs10972063;rs10972064;rs4879776;rs7848667;rs12238298;rs10972067;rs61573237;rs7851098;rs10814102;rs10758254;rs7865870;rs7861760;rs1134455;rs7852399;rs10814107;rs10…
NFXL1	No	4.26925e-09	0.658487	4:47915328	rs28636596	4	47915328	C	T	0.3407	rs28636596;rs28460483	rs10049713;rs4695280;rs16860663;rs6823698;rs1866689;rs6823184;rs6447587;rs1062858;rs56001837;rs1371731;rs1440221;rs17463666;rs12504018;rs28573115;rs4565052;rs12641871;rs12186152;rs6833758;rs6447589;rs2033893;rs978094;rs28412313;rs2289435;rs9997555;rs12506632;rs12507439;rs12510002;rs28583602;rs10938504;rs1440228;rs6811177;rs8180146;rs10938505;rs10938506;rs12651301;rs9994561;rs10028155;rs1822030;rs…
HLA-C	No	4.70087e-09	-0.770041	6:31272553	rs9264904	6	31272553	A	G	0.2741	rs9264904
HLA-G	No	4.80266e-09	0.572531	6:29909372	rs9260086	6	29909372	G	C	0.4963	rs9260086;rs9260101;rs1143146	rs2734904;rs9260405;rs9260426;rs7747253;rs9260492;rs9260500;rs5027914;rs7767668;rs2571389
SPATA20	No	4.85289e-09	-0.505473	17:48636534	rs989128	17	48636534	A	G	0.3889	rs989128;rs9906084	rs9890200;rs8076632;rs6504675
CCT8	No	4.93892e-09	0.70467	21:30570286	rs55697636	21	30570286	A	G	0.1481	rs55697636;rs56028607;rs73193854	rs150557253;rs2832260;rs73193868
C9orf135	No	6.00968e-09	1.00074	9:72410323	rs17517599	9	72410323	A	G	0.1148	rs17517599	rs72721148;rs72723208;rs17518030;rs7029206;rs17518268;rs17439752;rs1411408;rs11140470;rs12347511;rs72723215;rs72723218;rs72723219;rs1556208;rs4366141;rs7866489;rs10521434;rs72723223;rs12337927
LINC00339	No	6.02538e-09	0.802472	1:22364958	rs2501281	1	22364958	C	A	0.7778	rs2501281	rs4654783
C2orf74	No	6.06942e-09	0.713222	2:61371507	rs11688322	2	61371507	C	A	0.437	rs1177271;rs11498;rs1177275;rs11688322;rs112695134;rs1177303	rs1177285;rs1177282;rs2698194;rs2592491;rs1729660;rs1177272;rs1177273;rs1665264;rs1729667;rs1177276;rs1177277;rs1177278;rs3213944;rs34279970;rs2441467;rs1729656;rs1729655;rs2592496;rs720201;rs1729654;rs1729653;rs1665270;rs1729652;rs1617806;rs1616938;rs1665271;rs11125869;rs11125870;rs12616041;rs1665274;rs111543747;rs2592494;rs2592493;rs1665263;rs1665262;rs1665261;rs1665260;rs1665259;rs7558954;rs16…
CMKLR1	No	6.28343e-09	-0.609165	12:108707647	rs2138271	12	108707647	A	G	0.7037	rs2138271	rs2374985;rs1399817;rs1399818;rs2176095;rs2176096;rs4403843;rs1317397;rs4964247;rs10861891
DDT	No	6.72498e-09	0.525711	22:24266726	rs5751775	22	24266726	C	T	0.5444	rs5751775;rs5760119;rs5760120;rs5751776;rs5751777	rs575146;rs2739330;rs2739335;rs2739337;rs2739338;rs2253552;rs2739344;rs2858914;rs140188;rs140288
RYBP	No	7.11857e-09	0.820727	3:72493922	rs34842107	3	72493922	G	A	0.1259	rs34842107	rs12492244;rs13091260;rs77382585;rs6764026;rs6764370;rs34790308;rs12496352;rs6797249;rs6766658;rs13064895;rs12493016;rs34372162;rs6801003;rs34205354;rs34420022;rs13090790;rs13090954;rs13060481;rs71300534;rs34589591;rs36022612
PRKCB	No	7.42248e-09	0.631269	16:23837048	rs9939355	16	23837048	T	C	0.4741	rs9939355	rs4047243;rs3852779;rs12924979;rs12924854;rs12925342
PIGP	No	9.39351e-09	0.565656	21:38498585	rs12185849	21	38498585	C	G	0.3148	rs12185849	rs7280542;rs11701388;rs11701575;rs8133274;rs8131246;rs62223590;rs3819262;rs56342756;rs4817848;rs4817850;rs1473807;rs2032088;rs2032089;rs6517403;rs8126889;rs9680298;rs2154535;rs2835604;rs2835610;rs10470176;rs4453760;rs1115639;rs2000419;rs2835624;rs2835625;rs2835626;rs1344047;rs1344046;rs9978203;rs2835637;rs62226463;rs2835643;rs2835645;rs2835648;rs9983674;rs2835655;rs9974252;rs9976569;rs2835669;rs5…
VAMP8	No	9.40368e-09	-0.439663	2:85805367	rs3770098	2	85805367	A	C	0.4037	rs3770098;rs3731827;rs1972297;rs1009;rs1058588;rs1010;rs1562323;rs2366639	rs13394343;rs6735152;rs6721924;rs6739015;rs6547620;rs6714709;rs6719046;rs6733913;rs6750847;rs2044474;rs17026396;rs59877521;rs12714145;rs10172544;rs35565292;rs35215812;rs10187424;rs10198569;rs6547624;rs6757263;rs1561198;rs55971080
NUDT7	No	1.00644e-08	0.965469	16:77749536	rs77434714	16	77749536	C	T	0.1111	rs77434714	rs17624394;rs4519341;rs111624352;rs112610838;rs75110716;rs79236761
RNF167	Yes	1.0548e-08	1.00784	17:4985515	rs12941688	17	4985515	A	G	0.1259	rs12941688;rs35172303;rs12600437	rs56916247;rs12948667;rs79397102;rs77455068;rs36046323;rs34424607
DCTN5	No	1.26412e-08	0.72792	16:23653343	rs62032983	16	23653343	T	C	0.2333	rs62032983;rs703769	rs249855;rs249856;rs703767;rs249870;rs249867;rs34514;rs35586;rs7588;rs40076;rs42873;rs171617;rs35634;rs26767;rs27770;rs35633
BLVRB	No	1.35505e-08	-0.79321	19:40968270	rs60438882	19	40968270	T	C	0.1222	rs60438882
CRIPT	No	1.52856e-08	0.743387	2:46858789	rs34748737	2	46858789	C	T	0.337	rs34748737;rs35949012;rs35837037;rs17768018;rs12105006;rs4952837;rs6746598	rs17819022;rs13024534;rs17767994;rs62136873;rs17768132;rs34449783;rs35006185;rs35909669;rs17768138;rs62136894;rs896212
HBZ	No	1.72975e-08	-0.659174	16:203254	rs2461286	16	203254	G	A	0.6667	rs2461286
PLBD1	No	1.92592e-08	0.435042	12:14707128	rs7296684	12	14707128	T	C	0.6963	rs7296684;rs2032762;rs10846023	rs36009351;rs4763388;rs71459160;rs35754761;rs2287539;rs1862013;rs12425606;rs35938180;rs57374164;rs17405109;rs1141509;rs746690
NDUFA3	Yes	1.98257e-08	0.670336	19:54603173	rs661676	19	54603173	G	A	0.1333	rs661676;rs56049745;rs7253859	rs75622830;rs76992175;rs11556769;rs76781318;rs62143397;rs79307734;rs62144168
STAT6	No	2.07648e-08	-0.551073	12:57489648	rs4559	12	57489648	T	C	0.6444	rs4559
FDFT1	No	2.15807e-08	-0.577998	8:11677905	rs1293299	8	11677905	C	A	0.2444	rs1293299	rs1736065;rs1293316;rs1293322;rs6990033;rs1293325;rs1293326;rs1293328;rs1296026;rs1296028;rs1613883
TOMM5	No	2.20177e-08	0.820189	9:37581587	rs34828304	9	37581587	A	C	0.1667	rs13299594;rs34828304;rs34504934;rs12000408;rs34612074;rs4621903;rs13296887;rs34573740;rs13298231;rs73441369;rs7021977;rs7031047;rs13284762	rs13296354;rs34223371;rs35779175;rs34194291;rs71504539;rs13283446;rs13283323;rs13283354;rs35990394;rs7867861;rs7854493;rs34664013;rs35866589;rs77177749;rs35336929;rs13288041
METTL21B	No	2.22813e-08	0.628768	12:58208164	rs1021469	12	58208164	A	G	0.3222	rs1021469	rs2069506;rs2069502;rs2072052;rs4646536;rs3782130;rs10877012;rs703842;rs10877013;rs2291617;rs10877014;rs10877015;rs10877016;rs10877017;rs11172333;rs9652011;rs10877018;rs10877019;rs8181644;rs923829;rs11172335;rs10747783;rs2014886;rs1599932;rs10431552;rs6581155;rs10431505;rs724834;rs56177740;rs4301823;rs11172342;rs11172343;rs7965287;rs11172344;rs10783847;rs10783848;rs1875124;rs3825079;rs11172349;rs…
MRPL54	Yes	2.38959e-08	0.459405	19:3762119	rs12459781	19	3762119	C	T	0.6963	rs12459781
UNC50	No	2.53732e-08	-0.531918	2:99237439	rs4851146	2	99237439	G	A	0.2704	rs4851146	rs72819965;rs6542754;rs147499162;rs10514774;rs148615100;rs7593615;rs17502889;rs148772397;rs56232707;rs56357378;rs113342082;rs72819970;rs72819971;rs72819972;rs17031139;rs17031146;rs4851131;rs141602732;rs72819980;rs72819981;rs1587835;rs4851132;rs72819982;rs72819984;rs72819986;rs72819987;rs55978998;rs4069739;rs1961651;rs4851133;rs4851134;rs4851135;rs1847550;rs142858366;rs116051325;rs56333112;rs72819…
NDUFS5	No	2.70749e-08	-0.55446	1:39529162	rs6691071	1	39529162	A	C	0.3185	rs6691071	rs11205522;rs4147758;rs4147753;rs4147750;rs1969857;rs2377581;rs2889683;rs7416577;rs3768324;rs76289224;rs10888639;rs11205591;rs11205599;rs10888650;rs11205606;rs12032116;rs12034567;rs6682588;rs6698138;rs11205621
CRIPAK	No	2.83038e-08	0.918431	4:1331350	rs28477912	4	1331350	T	C	0.1259	rs28477912
HLA-DRB6	No	3.40829e-08	-0.419835	6:32571845	rs9270893	6	32571845	T	C	0.5815	rs9270893
CFD	No	3.82204e-08	0.611791	19:858027	rs9304953	19	858027	T	C	0.2444	rs9304953	rs71335276
KTN1	Yes	4.26624e-08	-0.7452	14:56049129	rs10136155	14	56049129	A	G	0.1222	rs10136155;rs76918910;rs77599953;rs10137364;rs17683728;rs76264681;rs17746033;rs8009608;rs76201070;rs10150498;rs112360647;rs10133962;rs10083353;rs10083499;rs75437558;rs76267907;rs75232282;rs10083431;rs10083303;rs78820104;rs76055105;rs78386830;rs75115817;rs77990307;rs77315200;rs75351812;rs149360749;rs28831725;rs113350960;rs77544029;rs28754619;rs28380739;rs28681420;rs10483643;rs28581185;rs79921041;r…	rs10129890;rs12100949;rs12100753;rs28409547;rs28478195;rs10142497;rs13379343;rs13379340;rs13379342;rs13379353;rs10137340;rs78432811;rs10148983;rs17683656;rs28481586;rs13379151;rs10147380;rs10147688;rs10135426;rs76557162;rs74354306;rs17746106;rs75763956;rs78522049;rs79022053;rs76555508;rs9972177;rs9972178;rs9972180;rs10142757;rs10143002;rs9944028;rs74968702;rs10139905;rs28539882;rs28661008;rs74051…
CARD8	No	5.00143e-08	-0.685827	19:48712896	rs1971784	19	48712896	C	T	0.337	rs1971784;rs1971783;rs1062806;rs2008527;rs10410274;rs10409908;rs10410871	rs3014;rs7259037;rs7259206;rs3745715;rs3745716;rs3745717;rs36069776;rs11669584;rs11665831;rs11083924;rs7249075;rs7249785;rs1062808;rs4597433;rs4347733;rs71357807;rs11665981;rs1347170;rs3786739;rs12610708;rs3786742
RNPEP	No	6.64203e-08	0.513937	1:201947434	rs67755963	1	201947434	G	A	0.2778	rs67755963	rs10920287;rs12118476;rs66591897;rs10800803;rs11810017;rs6702334;rs6689634;rs7535320;rs6667090;rs4950811
RAD51C	No	6.92112e-08	0.703456	17:56988801	rs12944971	17	56988801	T	A	0.2111	rs36093395;rs139731213;rs62083410;rs66896813;rs4458062;rs4426405;rs34963822;rs12944971;rs12951141;rs61350506;rs66506464;rs62083436;rs34348776;rs16943326;rs60868753	rs2240259;rs2240258;rs3785493;rs8078280;rs35454383;rs10515155;rs3887355;rs3803753;rs3803752;rs17741087;rs34900851;rs3087762;rs62082149;rs12603808;rs12948536;rs2240719;rs34920953;rs2007993;rs12935851;rs35288118;rs2072316;rs17822735;rs17222523;rs35194610;rs714959;rs7225896;rs2013166;rs66583824;rs113689249;rs12150536;rs34818467;rs34382037;rs34468504;rs12948424;rs36109237;rs7215900;rs62083525;rs35678…
FAM198B	Yes	7.35061e-08	0.506457	4:158866431	rs2345992	4	158866431	A	G	0.2074	rs2345992	rs35025809;rs4457000;rs9991405;rs4389619;rs11731973;rs10461269;rs10461245;rs4432798;rs6852878;rs2346775;rs1879659;rs8370;rs14202;rs10028490;rs4691455;rs6536299;rs4345228;rs4501266;rs4234917;rs10012339;rs4309890;rs4317248;rs4691461;rs10008208;rs12645131;rs6833198;rs2346784;rs2346781;rs6830702;rs2346321;rs2881373;rs12648410
CYP4V2	No	8.28391e-08	0.66475	4:187111665	rs28465054	4	187111665	C	A	0.5704	rs28465054;rs28545770
ABCC3	No	8.58921e-08	-0.471979	17:48752600	rs4148415	17	48752600	T	C	0.3444	rs4148415	rs72837555;rs11658264;rs2072365;rs3785912
TOMM7	No	8.88848e-08	-0.334617	7:22873586	rs1029740	7	22873586	A	C	0.337	rs1029740	rs10950922;rs2286507;rs2286505;rs2286503;rs2286501;rs2286499;rs2286498;rs6949233;rs10259561
GNLY	No	9.55495e-08	-0.549824	2:85920249	rs3755007	2	85920249	G	T	0.3185	rs3755007;rs2886767;rs1866140
KCNMA1	No	9.64423e-08	0.606723	10:79318838	rs2670107	10	79318838	C	T	0.4889	rs2670107;rs2719995;rs2619608	rs816828;rs860129;rs816868;rs816867;rs2670115
CD86	No	9.66979e-08	-0.561223	3:121619774	rs4305455	3	121619774	C	T	0.3185	rs4305455	rs7637495;rs73855465;rs12632345;rs4676758;rs2689290;rs2689285;rs1920299;rs1920298;rs1920297;rs12637968;rs79312528;rs12498028;rs12629742;rs73855476;rs4118376;rs35902163;rs34837785;rs4285028;rs10934565;rs1920309;rs6790281;rs7615571;rs79103597;rs35415993;rs7651226;rs34696871;rs1920290;rs1920291;rs35101693;rs13067270;rs34543553;rs73855480;rs73855481;rs35737776;rs34158925;rs34566912;rs71329246;rs77630…
C1orf122	No	9.81408e-08	0.434048	1:38241061	rs12044682	1	38241061	A	T	0.2185	rs12044682
WAC	No	1.02531e-07	0.89315	10:28932072	rs1034087	10	28932072	G	C	0.837	rs1034087;rs1272396	rs2772435;rs2807759;rs332121;rs332126;rs332128;rs231202;rs332131;rs332132;rs332134;rs332137;rs332139;rs332140;rs332142;rs332143;rs332146;rs332151;rs332154;rs332156;rs332161;rs332162;rs332168;rs332172;rs332177;rs332178;rs332183;rs332186;rs332187;rs332189;rs332191;rs332194;rs332112;rs332113;rs332114;rs2772436;rs1755205
TMEM8A	No	1.11105e-07	-0.440699	16:362638	rs7359414	16	362638	G	T	0.5296	rs7359414;rs7198225
ACCS	No	1.19133e-07	1.12377	11:44087989	rs2074038	11	44087989	T	G	0.1037	rs2074038
TRIM4	No	1.24444e-07	0.656902	7:99534080	rs2527897	7	99534080	G	A	0.5667	rs2527897;rs2107351;rs2527895;rs2527894;rs2527893;rs1981548;rs2527892;rs2525534;rs2525537;rs2527891;rs2057766;rs2525541;rs2527890;rs2527886;rs2525548
SPI1	No	1.24548e-07	0.3987	11:47409212	rs7111957	11	47409212	T	C	0.7074	rs7111957;rs6485753;rs4752990;rs4752993;rs4752994;rs10769262;rs12803525;rs11605672;rs55876153;rs12802273;rs58965622;rs7924485;rs896815;rs1317164	rs3740686;rs1057233;rs11039199;rs2084946;rs1542321;rs11039200;rs10734557;rs11039202;rs7105851;rs11039203;rs67116452;rs10838698;rs10838699;rs935914;rs35996350;rs4752827;rs4752987;rs10769258;rs67472071;rs7928163;rs7928419;rs11039212;rs4992357;rs896816;rs7940536;rs56030824;rs55677087;rs12146565;rs11601173;rs11607981;rs11601603;rs4752832;rs11039219;rs10838704;rs112060627;rs10838706;rs4752999;rs710772…
GSTT1	No	1.28035e-07	-0.691517	22:24334948	rs5760147	22	24334948	C	A	0.4074	rs5760147
PEX6	No	1.54756e-07	0.738002	6:42955749	rs3805946	6	42955749	C	T	0.5074	rs3805946
ADRB2	Yes	1.74074e-07	-0.682746	5:147356937	rs9325057	5	147356937	G	A	0.7037	rs9325057
NAGK	No	1.86807e-07	-0.689021	2:71270170	rs78081987	2	71270170	G	A	0.1111	rs78081987
IRF2BPL	No	1.90829e-07	0.931322	14:77505609	rs4899634	14	77505609	T	A	0.8963	rs4899634
TRAPPC6B	No	2.03006e-07	0.443237	14:39600212	rs8009933	14	39600212	A	G	0.6704	rs8009933
SLC38A1	No	2.15827e-07	-0.464309	12:46581573	rs11183388	12	46581573	G	T	0.2741	rs11183388	rs2241960;rs9795554;rs7311868;rs11183389;rs7316482;rs7316615;rs1492890;rs1492889
WDR41	No	2.22807e-07	0.641599	5:76728085	rs335632	5	76728085	T	C	0.7889	rs335632	rs441102
AMFR	No	2.25564e-07	0.599589	16:56381197	rs3790112	16	56381197	T	G	0.3074	rs3790112;rs7205545
POLR1D	No	2.32012e-07	0.533251	13:28195495	rs2232669	13	28195495	T	C	0.1333	rs2232669;rs2232679	rs7317084;rs10492487
C15orf38	No	2.37709e-07	-0.695975	15:90473257	rs12914491	15	90473257	T	C	0.1481	rs12914491
SLC37A2	No	2.48734e-07	0.337329	11:124972832	rs7118508	11	124972832	A	G	0.4296	rs7118508	rs1048592;rs1043821;rs3737350;rs2276084;rs2276086;rs2276087
KCTD10	No	2.62709e-07	0.880805	12:109890339	rs9943689	12	109890339	A	G	0.1926	rs9943689
MUC20	No	2.63801e-07	0.619022	3:195841880	rs6583291	3	195841880	G	C	0.6259	rs6583291
OR4A16	Yes	2.68297e-07	0.929949	11:54845553	rs9666492	11	54845553	G	A	0.8667	rs9666492
HCLS1	No	2.90006e-07	-0.618105	3:121350451	rs41271407	3	121350451	C	A	0.1185	rs41271407;rs12493927;rs1814668;rs2055034;rs56109033;rs79720186;rs12491671;rs6766737;rs6793556;rs6762362;rs6786605;rs3966063;rs4048693;rs55930520;rs10934557;rs11915822;rs35674179;rs77480518;rs79248370;rs12637265;rs138569463;rs75524183;rs12631803;rs55964762;rs111835558;rs12489110;rs12489196;rs56286202;rs11919421;rs75977382;rs75275820;rs1919553;rs111486167;rs1919556;rs6762575;rs6798575;rs7643293;rs…	rs111441656;rs12494523;rs78738230;rs74423459;rs79653162;rs111687283;rs59228534;rs12492861;rs78999446;rs112120626;rs76356879;rs78915264;rs12489686
KIAA1598	No	3.15293e-07	0.508003	10:118763586	rs7901788	10	118763586	C	T	0.2519	rs7901788	rs10886021
SLC25A13	No	4.10521e-07	-0.388586	7:95889706	rs62472369	7	95889706	T	C	0.5778	rs62472369
TRPC4AP	No	1.00274e-06	0.495798	20:33563936	rs6060135	20	33563936	G	A	0.4074	rs6060135
CPNE1	No	1.07656e-06	-0.729449	20:34350306	rs7273174	20	34350306	C	T	0.1074	rs7273174

## Sheet: B. LPS-stimulated myeloid cells
Cis-eQTLs in LPS-stimulated myeloid cells
Gene	ReQTL	P-value	Beta	SNP	RSID	Chr	Position	Counted_allele	Other_allele	Freq_counted	SNPs_perfectLD	SNPs_highLD
CHURC1	No	4.84816e-38	1.43827	14:65395064	rs67330703	14	65395064	T	C	0.2111	rs67330703;rs4902341;rs4902343;rs10147758;rs10137070;rs11158569;rs6745;rs10146885;rs10149617;rs4902345;rs10132858;rs10133054;rs10133290;rs17880380;rs17881498;rs12172810;rs4902346	rs10142379;rs10144942;rs1957426;rs762071;rs743264;rs2357867;rs10498518;rs12590986;rs1957425;rs1957424;rs7151401;rs7151780;rs12889417;rs12890654;rs12881353;rs1957421;rs1957419;rs35176965;rs34201584;rs12433639;rs12433641;rs1957418;rs11848113;rs12884463;rs11622394;rs11627589;rs11627688;rs1957417;rs8021590;rs8022122;rs8021876;rs8021998;rs12878467;rs12897440;rs1951488;rs1951487;rs6573585;rs8019971;rs8…
IGFLR1	No	2.02458e-34	-1.25904	19:36230174	rs12459634	19	36230174	C	T	0.1778	rs12459634	rs3848662;rs10402837;rs2871921;rs3848665;rs28656784;rs3761087;rs2293686;rs10402601;rs3746277;rs7260184;rs2239947;rs112500848;rs62112162
IRF5	No	8.64347e-34	-1.01249	7:128589427	rs10954213	7	128589427	A	G	0.5556	rs10954213;rs13242262;rs10229001;rs4731533;rs4731534;rs2272347;rs7796963;rs6969930;rs11763684;rs7807018;rs4731536;rs10954215;rs11767711;rs6965542;rs12155080;rs10239340;rs6467222	rs1874327;rs10954214;rs3925323;rs7800687;rs2280714;rs10236569;rs62478580;rs3778750;rs3778749;rs7789423;rs6948928;rs3807302;rs11760442;rs3847099;rs3857852;rs13221560;rs12532542;rs4731540;rs1072767;rs6973975;rs921403;rs4731541;rs7783384
USMG5;MIR1307	No	1.02942e-33	1.10044	10:105046007	rs7076274	10	105046007	A	G	0.3444	rs7076274;rs3740381;rs7917388;rs11191642;rs61869825;rs12220267;rs11191658;rs72846198;rs11191660;rs113528138;rs11191667;rs7911488;rs7076463;rs11191683;rs2271751	rs10883848;rs4917384;rs4917385;rs1712509;rs1163073
SNHG5	No	1.99846e-32	0.928346	6:86387888	rs1059307	6	86387888	T	G	0.5741	rs1059307	rs10944128;rs10944129;rs4431401;rs9450284;rs7761762;rs6927475;rs9450285;rs9450288;rs12203963;rs6454472;rs4707211;rs4707212;rs9450292;rs4640862;rs9444351;rs9444352;rs12206573;rs7766485;rs11752795;rs9444354;rs2842610;rs2842611;rs2842600;rs2842605;rs2842615;rs2758848;rs4348284;rs9344539;rs9362232;rs9344540;rs9450311;rs3087978;rs1173418;rs1173416;rs7764747;rs9342045
SLC11A1	Yes	1.39539e-31	0.869757	2:219260651	rs13062	2	219260651	A	C	0.3778	rs13062	rs2279015;rs1059823;rs2279014
XYLT1	No	2.74501e-30	-1.11376	16:17196433	rs1045885	16	17196433	C	G	0.4778	rs1045885	rs11649118;rs7190386;rs12708813;rs3889206;rs9934313
RPS26	No	3.59673e-30	-1.0966	12:56435929	rs1131017	12	56435929	G	C	0.5593	rs1131017	rs773114;rs1873914;rs705699;rs705700;rs1081975;rs10876864;rs11171739;rs7297175;rs2271194;rs10876870;rs7971751
EIF5A	No	2.41728e-29	-1.13522	17:7207964	rs7503161	17	7207964	C	A	0.5185	rs7503161;rs4796398;rs28636077	rs7220464;rs11658072;rs1054378;rs2292064;rs7216490;rs4796403;rs3809811
LPCAT2	No	6.67995e-28	1.11903	16:55617127	rs12934747	16	55617127	T	C	0.5333	rs12934747	rs9921594;rs2192855;rs1393257;rs1502000;rs1502002;rs8049098;rs1502004;rs3785163;rs3785162;rs168822;rs6499766;rs7186553;rs4783896;rs1354181;rs1393258;rs7186721;rs7186227;rs9925659;rs1502006;rs768259;rs7205660;rs883180;rs4784549;rs1502007;rs11076105;rs11076106;rs8044653;rs12933746;rs1393261
NDUFA12	No	1.1607e-27	0.892604	12:95396906	rs10859822	12	95396906	A	C	0.3481	rs10859822;rs835044	rs10777662;rs10859810;rs7304912;rs7316274;rs10859812;rs10859813;rs10777666;rs12298900;rs12299025;rs55638253;rs11107846;rs11107847;rs61935749;rs11107858;rs11107859;rs1648428;rs249169;rs249170;rs249171;rs2569989;rs844333
C3AR1	Yes	1.29096e-26	0.940926	12:8208901	rs4883479	12	8208901	G	A	0.5704	rs4883479;rs2072449;rs2072448;rs2110070	rs10846411;rs11057065;rs7308881;rs4883480
LYZ	No	1.56002e-26	-0.808284	12:69737879	rs10784774	12	69737879	G	A	0.5148	rs10784774;rs10878967	rs12827594;rs4761234;rs2168029;rs7959452;rs12812860;rs1384;rs57954211;rs7136238;rs11177615;rs501212;rs1670737
ACER3	Yes	2.88987e-26	-1.09587	11:76697558	rs6592691	11	76697558	G	T	0.7667	rs6592691;rs7119492;rs4460836;rs11237052;rs1945086;rs7925652;rs6592692;rs3781697;rs4945132;rs1517910;rs4945133;rs10793225;rs1589126;rs2090524;rs7113647;rs10793229;rs3851191;rs7926409;rs6592693;rs6592694;rs10793230;rs1850544;rs10899343;rs3740765;rs3740764;rs7925774;rs7123496;rs10793231;rs2826;rs4944134;rs7127936;rs7128038;rs7950001;rs10899344;rs1945083;rs10793232;rs7926122;rs4145048;rs949340;rs949…	rs7925135;rs7924613;rs7931894;rs1907295;rs7119361;rs7116513;rs10899297;rs6592676;rs10899298;rs7927658;rs7942646;rs9795281;rs7102485;rs7930307;rs7933248;rs7933351;rs7126666;rs6592677;rs6592678;rs7937883;rs12292156;rs7106611;rs9326485;rs7117545;rs7117682;rs1986000;rs1973714;rs2119456;rs9666315;rs9666322;rs2372386;rs963704;rs963705;rs964521;rs7106625;rs12796913;rs7947809;rs7103308;rs4945115;rs711482…
TACSTD2	Yes	5.96063e-26	1.249	1:59025464	rs12082404	1	59025464	T	C	0.1778	rs11589214;rs11589236;rs11590757;rs59607787;rs34135541;rs34023272;rs12082404;rs11207259;rs12097882;rs12067296;rs12063914;rs12080476;rs12068391;rs12068457;rs67443104;rs11207260;rs12077340;rs12067565;rs68192782;rs67805407;rs11207262;rs41313363;rs12087583;rs59924197;rs12406405;rs12068597;rs11207264;rs11207265;rs10889104;rs11207266;rs6704300;rs11582299;rs67264345;rs11581594;rs6663327;rs3893156;rs6690…	rs12118488;rs56138615;rs12144759;rs12121129;rs11207238;rs11207239;rs10489815;rs12088905;rs149532469;rs56087605;rs6679808;rs7536867;rs10889098;rs12072998;rs6587821;rs12080357;rs12070503;rs11207246;rs11207247;rs7515056;rs12141238;rs12133823;rs60490291;rs11207248;rs11590785;rs10889099;rs12077766;rs12058651;rs12139475;rs60726128;rs17117742;rs11207255;rs56049576;rs12068196
TIMM10	No	2.93176e-25	1.03212	11:57283988	rs2848626	11	57283988	T	C	0.7556	rs2848626	rs2649665;rs2729371;rs2649652;rs2729374;rs2649650;rs2848625;rs2511983;rs489858;rs2649662;rs2729355;rs2729354;rs2848630;rs2649663;rs1846567;rs1846568;rs2454663;rs2511992
SNHG8	No	2.01143e-24	-1.02454	4:119171730	rs673682	4	119171730	G	C	0.4259	rs673682;rs609512;rs631271;rs12509230;rs35159999;rs658642;rs623035	rs55747202;rs35789417;rs17626497;rs146465314;rs78347803;rs12506555;rs633398;rs788663;rs662581;rs611659;rs640713;rs617430;rs687492;rs3107483;rs28517808;rs4833571;rs7664110;rs3805189;rs788666;rs788667;rs13120959;rs788646;rs2389618;rs2030635;rs705837;rs788649;rs7697292;rs2292597;rs972814;rs883686;rs788670
LAMP1	No	3.70692e-24	0.83448	13:113927208	rs9604045	13	113927208	T	G	0.2741	rs9604045
CRYZ	No	2.1458e-23	-0.995076	1:75195243	rs1465483	1	75195243	C	T	0.7222	rs1465483;rs2345436;rs28568334;rs3806160;rs28857918;rs28789132;rs28879157;rs2881153	rs28583318;rs11485298;rs4145871;rs28482086
LGALS2	No	2.1826e-23	-1.00539	22:37970189	rs5756736	22	37970189	A	G	0.5407	rs5756736;rs5756737;rs5756738;rs5756739;rs4821669;rs4821671;rs4821672;rs4821673;rs6000804;rs6000805;rs6000806;rs6000807;rs7291467	rs5756728;rs5756729;rs5756732;rs5756733;rs2281098;rs12484334;rs8141621;rs2235338;rs2281097;rs2281100;rs4821670;rs11089845
CCDC23	No	3.30097e-23	-0.905492	1:43280038	rs68054072	1	43280038	C	T	0.7074	rs2816599;rs2816600;rs323719;rs655741;rs68054072	rs12030508;rs11210712;rs61775634;rs11210713;rs17385526;rs10493114;rs61775636;rs61775637;rs2760082;rs2816602;rs323720;rs11210721;rs1108734;rs56361642;rs6678526;rs12036861;rs35245962;rs33950227;rs33953680;rs17386017
RNASET2	Yes	3.40404e-23	1.02319	6:167370532	rs2757041	6	167370532	G	C	0.3667	rs2757041	rs2247325;rs2247315;rs2247314;rs2757039;rs12055488;rs2757053;rs2345568;rs3963512;rs9355610;rs1130033;rs4710149;rs7750593;rs4710154;rs9366078;rs9356551;rs1951459;rs933243;rs9347170
PPIL3	No	3.74984e-23	-1.03736	2:201742345	rs2136600	2	201742345	T	C	0.1926	rs2136600	rs3888610;rs7606251;rs7559150;rs13421776;rs7588993;rs6435066;rs7917;rs13416500;rs13404596;rs11894842;rs13412214;rs13412430;rs4381763;rs10172647;rs6716122;rs73059141;rs13406545;rs10183261;rs16836104;rs10207973;rs10167387;rs10205561;rs68133847;rs11892372;rs13413306;rs2307357;rs3087357;rs874358;rs11888171;rs6723527;rs10209706;rs3901120;rs3900738;rs16836568;rs4377317;rs7597409;rs73043335;rs16836591;r…
IPO8	No	1.06406e-22	-0.852611	12:30773414	rs10843795	12	30773414	C	T	0.5556	rs10843795;rs10743724;rs3862399;rs3898406;rs3862400;rs7132317;rs7970643;rs11834524;rs28661513;rs3850961;rs6487923;rs7327;rs7326;rs7325;rs8414;rs14139;rs10843796;rs7313517;rs7316477;rs7316896;rs7972532;rs7299444;rs4143105;rs4143104;rs4143106;rs10843799;rs10771747;rs10843800;rs10771748;rs7310875;rs7310816;rs7296614;rs7310838;rs7311215;rs35059863;rs12368765;rs10734790;rs3910561;rs3910562;rs3910563;r…	rs4082413;rs2289300;rs10771758;rs10771759;rs10734791;rs7297455;rs12305697;rs10843833
TFG	No	3.12565e-22	-1.04215	3:100426986	rs6806786	3	100426986	C	T	0.4222	rs6806786;rs6777763;rs13059686;rs7650690;rs9811878;rs1903744;rs1402252;rs3773922;rs10936345;rs10936346;rs7617184;rs13092027;rs7297;rs9849107	rs6793682;rs1829551;rs1165536;rs1144112;rs13098584;rs1145335;rs9813835;rs6441402;rs7629279;rs1165261;rs9815749;rs1143781;rs80236436;rs7614943;rs6775789;rs6781584;rs12495397;rs6810101;rs7653531;rs9840505;rs6775161;rs9876383;rs10936343;rs1012364;rs41373752;rs10936352;rs6784601;rs7642041;rs7628413;rs10936355
NOP10	No	7.12391e-22	1.18195	15:34630397	rs6495661	15	34630397	A	G	0.1852	rs6495661;rs6495662;rs1845773;rs2219668;rs4569235;rs73374502;rs56762274;rs3063;rs1045238;rs1045194	rs73374490;rs73374491;rs73374493;rs56057955;rs72486679;rs73374500;rs7182584;rs1045204;rs34639726;rs12593384
HLA-DRB5	No	8.52861e-22	-1.46417	6:32530198	rs35464393	6	32530198	C	T	0.8519	rs35464393;rs9269795;rs9270022;rs9270101;rs9270602;rs9270656;rs9270928;rs9270984;rs9270986;rs9271055;rs9271061;rs9271062;rs9271152;rs9271155;rs9271191;rs9271203;rs9271256;rs2395515;rs3129749;rs3129750;rs9271525;rs9272458	rs3117139;rs3117116;rs3135352;rs3135350;rs3129971;rs3129860;rs3129865;rs3129868;rs9268635;rs9268653;rs3135391;rs3135388;rs3129889;rs3129895;rs3129898;rs9268807;rs9268851;rs9268925;rs9268927;rs9268978;rs9269047;rs111911331;rs76817401;rs77675186;rs74185458;rs34582150;rs67813643;rs68141957;rs67382147;rs28776176;rs66559992;rs28490179;rs28639433;rs71536528;rs36149991;rs36183131;rs35570280;rs34195497;r…
LIPA	No	5.75063e-21	0.806592	10:91010479	rs2243547	10	91010479	C	A	0.3556	rs2243547	rs2246828;rs1051338;rs2250645;rs1332327
GRINA	No	1.92653e-20	-0.7091	8:145066853	rs56261297	8	145066853	T	C	0.4556	rs56261297;rs9100;rs56127523;rs11990215;rs7459603;rs11136251;rs7832646;rs7829343;rs62530298;rs7004804;rs57045990;rs7001174;rs7015812;rs6420181;rs11136252	rs7013938;rs6991364;rs62530291;rs11775818;rs11989052;rs11136344;rs11136345;rs3936211;rs11778039;rs11780802
LY86	Yes	2.00678e-20	1.15009	6:6568762	rs1330803	6	6568762	A	G	0.7333	rs1330803;rs9502474;rs9379045	rs9328369;rs2092302;rs1889510;rs1999652;rs9405942;rs7757934;rs2026487;rs9378471;rs9378472;rs9378473;rs1334710;rs9328371;rs9328372;rs4959389;rs2876016;rs1334711;rs977785;rs3765285;rs6597219;rs6597220;rs7751507;rs7746859;rs9328374
HLA-C	No	3.60056e-20	-0.960756	6:31272553	rs9264904	6	31272553	A	G	0.2741	rs9264904
TYW1B	No	4.22686e-20	1.22386	7:72187987	rs56412438	7	72187987	A	G	0.2222	rs56412438;rs7804668;rs56289895;rs56176828;rs66954605	rs58405614;rs3015846;rs2844072;rs2961007;rs2961008;rs3015848;rs2961003;rs3015856;rs3015857;rs3015858;rs2960999;rs2960998;rs3015859;rs2960997;rs2960996;rs3015861;rs3015862;rs3015863;rs3015866;rs2960995;rs67213520;rs78684371;rs55661568;rs7806584;rs7806991;rs6460029;rs55931045;rs56909980;rs6948163;rs55967024;rs4329160;rs6979344;rs6963289;rs71553278;rs6460030;rs7455518;rs11971595;rs6947034;rs2272090;…
TIMM22	Yes	8.03614e-20	-0.919976	17:903163	rs3863496	17	903163	T	C	0.763	rs3863496;rs3744750	rs2586304
VASH1	Yes	8.1544e-20	-0.882831	14:77182302	rs10483877	14	77182302	T	C	0.7444	rs10483877;rs8023040;rs1861423;rs1861425;rs1077376	rs4903476;rs7152153;rs7156491;rs12878611;rs2216091;rs12891031;rs11623512;rs12885941;rs2216092;rs7146655;rs6574319;rs4326977;rs2192914;rs7140819;rs1465331;rs1465332;rs2362856;rs6574324
LRRC25	No	1.72239e-19	-0.669586	19:18501986	rs3848646	19	18501986	G	T	0.6222	rs3848646;rs3848647;rs3848648;rs4328570;rs3848649;rs6512262;rs6512263;rs6512264;rs6512265;rs6512266	rs4808789;rs8107264;rs7251610;rs4808128;rs4808792;rs2059039;rs56033872;rs55947999;rs12459566;rs4808793;rs4808794;rs8101804;rs12459782;rs1059519
KTN1	Yes	4.61254e-19	-1.08745	14:56049129	rs10136155	14	56049129	A	G	0.1222	rs10136155;rs76918910;rs77599953;rs10137364;rs17683728;rs76264681;rs17746033;rs8009608;rs76201070;rs10150498;rs112360647;rs10133962;rs10083353;rs10083499;rs75437558;rs76267907;rs75232282;rs10083431;rs10083303;rs78820104;rs76055105;rs78386830;rs75115817;rs77990307;rs77315200;rs75351812;rs149360749;rs28831725;rs113350960;rs77544029;rs28754619;rs28380739;rs28681420;rs10483643;rs28581185;rs79921041;r…	rs10151664;rs8019218;rs75288952;rs75796044;rs77761669;rs76192881;rs75999534;rs76612185;rs112592044;rs117050012;rs10129890;rs12100949;rs17683614;rs17683626;rs77250916;rs78824140;rs12100753;rs10083493;rs78323463;rs10146604;rs10149408;rs111467375;rs111309189;rs146028654;rs28409547;rs28478195;rs10142497;rs79483151;rs78826571;rs74823888;rs13379343;rs13379340;rs13379342;rs75016910;rs13379353;rs10137340…
TRAPPC4	No	6.03332e-19	0.911482	11:118868750	rs4445645	11	118868750	C	G	0.2074	rs4445645	rs58709307;rs11606357;rs7120445;rs73559119;rs11825284;rs11607569;rs11217122;rs60065241;rs10111;rs7131534;rs4938621;rs117289748;rs143660533;rs61179449;rs58955701;rs12280288;rs7127188;rs111322300;rs569;rs11006;rs8192696
LILRA3	No	1.10857e-18	-0.86358	19:54800500	rs367070	19	54800500	G	A	0.2407	rs367070;rs1645788	rs386000;rs386003;rs398217;rs398227;rs798887;rs798888;rs798889;rs57827784;rs56883673;rs57906249;rs58609643;rs399657;rs798893;rs397558;rs419772;rs416867;rs384116;rs103294;rs380267;rs434124;rs453755
CTSC	Yes	1.41366e-18	0.800012	11:88105882	rs4753395	11	88105882	C	G	0.3481	rs4753395	rs11019479;rs11019480;rs10765470;rs4753353;rs7116031;rs7116053;rs10741423;rs10741424;rs10741425;rs11019518;rs11019519;rs4753358;rs4753359;rs7927824;rs7933419;rs6483133;rs7948941;rs2167437;rs10765488;rs9804609;rs10501664;rs61514665;rs1812131;rs2386849
DYSF	Yes	1.4717e-18	-1.06281	2:71678532	rs4852258	2	71678532	C	T	0.8333	rs4852258	rs13028024;rs34807546;rs35226067;rs34913732;rs35963842;rs35073357;rs17038417;rs13033146;rs71414897;rs35686144;rs113903407;rs34865961;rs17742294;rs34813993;rs75208789;rs35420218;rs12987750;rs12993988;rs11678786;rs11691098;rs71414899;rs74414154;rs9967713;rs9967844;rs1824307;rs17006804;rs12991834;rs71414900;rs11684104;rs111598461;rs34909753;rs11675407;rs71414902;rs71416703;rs74941436;rs74183186;rs11…
METTL21B	No	1.75447e-18	0.789897	12:58188696	rs7965287	12	58188696	C	G	0.3407	rs7965287	rs2069506;rs2069502;rs2072052;rs4646536;rs3782130;rs10877012;rs703842;rs10877013;rs2291617;rs10877014;rs10877015;rs10877016;rs10877017;rs11172333;rs9652011;rs10877018;rs10877019;rs8181644;rs923829;rs11172335;rs10747783;rs2014886;rs1599932;rs10431552;rs6581155;rs10431505;rs724834;rs56177740;rs4301823;rs11172342;rs11172343;rs11172344;rs10783847;rs10783848;rs1875124;rs3825079;rs1021469;rs11172349;rs…
CD151	Yes	1.89243e-18	0.903514	11:830487	rs4075290	11	830487	T	C	0.7296	rs4075290;rs4075289;rs7114218	rs28558789;rs7947690;rs7924806;rs7947543;rs28478991;rs28507856;rs28681202;rs6597977;rs7117701;rs12577801;rs5030778;rs28620453;rs28655651;rs1130663;rs5030780;rs1130678;rs1130680;rs1130698;rs8672;rs1130719;rs7929032;rs7936838;rs7928935;rs7928925;rs7936806;rs28735718;rs28692469;rs3059;rs4895;rs28677123;rs28636471;rs28551040;rs28404903;rs28372895;rs9704020;rs9704919
SLC43A2	Yes	4.8956e-18	-0.577052	17:1490567	rs12946197	17	1490567	G	T	0.5259	rs12946197	rs8075750;rs12953268
NQO2	No	9.65622e-18	-0.91051	6:3003970	rs138616686	6	3003970	G	A	0.3481	rs138616686
POMZP3	Yes	1.35886e-17	0.920819	7:76199833	rs7807375	7	76199833	C	T	0.3667	rs7807375;rs57767822;rs1754183;rs2527936	rs6979487;rs4728775;rs7799234;rs2110465;rs35613536;rs66906873;rs11767431;rs34238522;rs144021789;rs11772694;rs145678626;rs72603801;rs140080401;rs17718122;rs75292946;rs28643416
TMEM176A	No	1.50425e-17	-0.855168	7:150476888	rs7806458	7	150476888	A	G	0.6296	rs7806458;rs6464098;rs6464099;rs6464100;rs6464101;rs6464102;rs6464103;rs6464104;rs1985881	rs4725361;rs4725938
C17orf97	No	1.81562e-17	1.15988	17:259304	rs11150881	17	259304	G	A	0.2444	rs11150881;rs11150882;rs7503725;rs7502594	rs28380314;rs35067709;rs62053093;rs7501541
ZSWIM7	No	4.02632e-17	0.849384	17:15879303	rs1860643	17	15879303	C	T	0.6259	rs1860643;rs1045599;rs11654;rs2109632;rs2535614;rs2159643;rs2286795;rs2286796;rs4792707	rs2779207;rs2779208;rs2015353;rs2779210;rs2779211;rs2779212;rs4239134;rs10491104;rs55676330;rs34236618;rs11868809;rs8070859;rs11869563;rs8076669;rs6502479;rs6502480;rs9889745;rs4792708;rs9899995;rs11651508;rs4792709;rs7216949;rs11655456;rs7209094;rs2324084;rs7214891;rs11078320;rs7210655;rs6502482;rs4792711;rs758853;rs3760298;rs2302415;rs11078321;rs2041459;rs2041460;rs3760297;rs3826360;rs4792712;r…
DNAJC15	No	6.96103e-17	-0.9779	13:43597977	rs2281778	13	43597977	G	C	0.2481	rs17553284;rs12015;rs2281777;rs2281778;rs2281780;rs9594863;rs9594864;rs2281782;rs17064045;rs9594865;rs61074976;rs57870706	rs2281779;rs73473938;rs17624230;rs66692105;rs11618553;rs79414850;rs17624339;rs17553846;rs77013239;rs74399583
ZFAND2A	No	7.11668e-17	-0.883523	7:1202963	rs2960835	7	1202963	G	A	0.6667	rs2960835;rs1543985	rs4585652;rs4724424;rs13224393;rs10229680;rs7782651;rs6950319;rs11766651;rs4236381;rs6957254;rs6968988;rs28671326;rs7784607;rs7805362;rs6945392;rs6953538;rs12056053;rs12702435;rs4075937;rs6973680;rs71518378;rs11767061;rs6969322;rs6974054;rs2960829;rs2960830;rs2949205;rs2949204;rs2960831;rs2949203;rs2949202;rs2949201;rs2949200;rs7779970;rs7780119;rs6463499;rs6463500;rs6972326;rs2949199;rs2960832;r…
DHRS7	No	7.41632e-17	0.925677	14:60610316	rs437986	14	60610316	T	C	0.1704	rs397561;rs438529;rs443128;rs400566;rs416914;rs444930;rs441557;rs441282;rs388389;rs376391;rs437986;rs381237;rs409866;rs439332;rs399535;rs381839;rs373786;rs410047;rs381172;rs368229;rs380460;rs378326;rs392256;rs404193;rs427388;rs391306;rs381521;rs435826;rs371120;rs370105;rs412157;rs411880;rs424062;rs378900;rs423181;rs376663;rs432646;rs378635;rs445692;rs1254044;rs413015;rs413402;rs448113;rs429637;rs…	rs449303;rs390132;rs1254039;rs1254034;rs177614;rs216501
DHX32	No	1.03426e-16	-0.624363	10:127580771	rs10901461	10	127580771	G	A	0.4333	rs10901461	rs2366040;rs2185740;rs7320;rs3781058;rs3208565;rs12049644;rs11244668;rs12356233;rs10901454;rs10794027;rs11244671;rs10901455;rs10901456;rs10794028;rs11244677;rs11244678;rs10794030;rs10901457;rs2366050;rs10794031;rs11244686;rs2366053;rs10901458;rs10751535;rs10794036;rs61871956;rs7474918;rs10794037;rs4615938;rs10794038;rs10901466;rs10901468;rs10794040;rs10901471;rs12359733;rs1949313;rs11244713;rs109…
TGM3	Yes	1.26029e-16	0.909594	20:2192516	rs6082408	20	2192516	C	G	0.3556	rs6082408;rs6137337;rs8122823;rs6082411;rs6082412;rs6075802;rs1610302;rs6082421;rs6137352;rs6082425;rs6082426	rs6035872;rs6132436
HLA-A	No	1.35094e-16	0.831167	6:29832919	rs2975031	6	29832919	G	A	0.7148	rs2975031	rs2905779;rs1632919;rs1632918;rs2517793;rs431613
HLA-DQA1	No	2.52386e-16	-1.02607	6:32613997	rs9273238	6	32613997	G	A	0.2593	rs9273238	rs9270493;rs9270600;rs9270623;rs9270665;rs4599680;rs590999;rs74812635;rs2858863;rs9271352;rs9271528;rs9271541;rs3129763;rs3135003;rs9271790;rs9271895;rs6929398;rs7758465;rs9272060;rs9272063;rs9272066;rs9272069;rs78776954;rs78240203;rs9272190;rs9272192;rs9272215;rs9272219;rs9272225;rs9272230;rs9272255;rs9272261;rs9272271;rs9272273;rs9272275;rs9272276;rs9272294;rs9272308;rs9272311;rs9272340;rs92724…
CLEC2B	No	3.58806e-16	-0.758123	12:10005778	rs2594072	12	10005778	G	A	0.5556	rs2594072;rs33870;rs253148	rs2908700;rs2539933;rs33871;rs33872;rs253154;rs253152;rs253151;rs797598;rs253150;rs253147;rs253146;rs1597099;rs10772219
FUCA1	No	4.20359e-16	-0.82124	1:24233151	rs28695556	1	24233151	T	C	0.1926	rs28695556	rs4285653;rs3003323;rs4573477;rs3003324;rs2501398;rs6424127;rs6424128;rs6424129;rs7512349;rs2502967;rs2501399;rs2501400;rs2502968;rs2501401;rs2502969;rs2502970;rs2501402;rs2501403;rs28735813;rs9424397;rs9424398;rs12724034;rs9424399;rs2502971;rs2502972;rs9424400;rs9424338;rs2501404;rs3003327;rs3003623;rs2502973;rs2502974;rs61778212;rs61778213;rs6669556;rs9424339
FXYD5	No	4.58673e-16	-0.83777	19:35660450	rs2285515	19	35660450	C	T	0.3852	rs2285515;rs1046294;rs1046345;rs62111373;rs62111374;rs59975720	rs1627280;rs7249921;rs7249578;rs73044054;rs35746990;rs7255878;rs62111399;rs6510469;rs7249159;rs7248450;rs62111408
CMAS	Yes	4.97712e-16	1.08342	12:22213119	rs728034	12	22213119	G	A	0.1778	rs728034;rs4762870	rs6487267;rs6416226;rs11046298;rs7962600;rs7962880;rs7962622
NUDT2	No	5.98972e-16	1.3455	9:34332740	rs7039222	9	34332740	G	A	0.1296	rs7039222;rs10972063;rs10972064;rs61573237;rs10814102;rs1134455;rs10814107;rs4310287;rs4878564	rs10814074;rs4879759;rs10814080;rs10814084;rs10814086;rs10972031;rs10972032;rs79645455;rs7868756;rs4878560;rs7028914;rs7028928;rs10814091;rs59375735;rs7039474;rs7042547;rs7042250;rs7047723;rs76760300;rs7021100;rs10814094;rs950546;rs10972047;rs7029398;rs12375518;rs10758253;rs60277674;rs7853609;rs77025004;rs10814098;rs10814099;rs16935533;rs7875342;rs4879775;rs4879776;rs7848667;rs12238298;rs10972067…
CLLU1OS	Yes	1.23903e-15	0.961776	12:92813081	rs61935208	12	92813081	G	T	0.2704	rs61935208;rs12580153;rs12578105;rs12580883;rs61935212;rs12578643;rs61935213;rs73222044;rs61935214;rs34107810;rs12578375	rs74971187;rs61935209;rs2165490;rs61935211;rs394283
HLA-DQA2	No	1.7665e-15	0.830541	6:32587090	rs28383312	6	32587090	T	C	0.3889	rs28383312	rs9268399;rs9268846;rs9268849;rs9268853;rs9268858;rs9268860;rs9268864;rs7747529;rs9268905;rs9268906;rs9268923;rs2395185;rs2395186;rs9268965;rs9268969;rs9268970;rs9391781;rs9380306;rs9368726;rs9405108;rs9391877;rs9405109;rs9405110;rs9405040;rs9391878;rs9286790;rs9348886;rs12215261;rs12215313;rs9405112;rs71565331;rs71565340;rs75684124;rs28772724;rs76965357;rs111797109;rs202207567;rs113568276;rs1125…
UCP2	No	1.99171e-15	-0.782163	11:73690663	rs2200614	11	73690663	A	G	0.2593	rs2200614	rs72982971;rs72982975;rs72982981
OSCAR	Yes	1.99858e-15	-0.735635	19:54549026	rs57745388	19	54549026	C	T	0.5	rs57745388;rs10415777	rs10500316;rs4442925
DNTTIP1	Yes	2.37356e-15	0.770196	20:44401630	rs6065886	20	44401630	A	T	0.5815	rs6065886;rs6124741	rs6017653;rs232286;rs1586437;rs6032460;rs1601715;rs6032467;rs1711203;rs6073905;rs6073906;rs2664529;rs2064504;rs6124742;rs6032530;rs6032531;rs6032532;rs6032534;rs6032535;rs6065893;rs3746493;rs3746494;rs6032541;rs2664539;rs6032544;rs6032545;rs2868349;rs6104350;rs6032548;rs390386
PROCR	Yes	2.48636e-15	-0.758874	20:33754604	rs6088747	20	33754604	T	G	0.537	rs6088747;rs1987165;rs2069943;rs2069944;rs2069948;rs945960;rs2069952;rs9574;rs1415773;rs1415774;rs2065978;rs2065979;rs6088753;rs6088758;rs6060285;rs2378337;rs4602286;rs4263187;rs6087683;rs4911472;rs6058202;rs633198;rs635279;rs4911475;rs6142313;rs4911476;rs4911477;rs4911478;rs1577924;rs35193912;rs34515766;rs74786956;rs2103971;rs6142320;rs6142321;rs6142322;rs6142323;rs6142324;rs8114671;rs34542479;r…	rs6088666;rs6120778;rs6060139;rs6060140;rs6141523;rs2425006;rs734308;rs745849;rs1885114;rs2425012;rs3746438;rs6058154;rs4616;rs3746432;rs62213676;rs6141526;rs6060165;rs6058161;rs6142276;rs6060168;rs6142280;rs4911461;rs3803936;rs13042358;rs6142284;rs6142285;rs2038504;rs2104083;rs2104084;rs2145559;rs1407202;rs6060197;rs6142290;rs6060199;rs2057324;rs66535333;rs6141530;rs1544047;rs6142294;rs17404569;…
NAPRT1	Yes	2.76671e-15	0.982826	8:144676862	rs9657360	8	144676862	T	C	0.763	rs9657360;rs10282929;rs10112966;rs10090650;rs10094377;rs10093709
TRPC4AP	No	3.59025e-15	-0.766011	20:33590417	rs1058003	20	33590417	A	G	0.6296	rs1058003	rs6060135;rs1885118;rs4911166;rs2425008;rs6119558;rs6120785;rs2425010;rs2425011;rs2425013;rs4911167;rs3746431;rs4911168;rs4911169;rs6060151;rs2273636;rs1998231;rs6087658;rs6088676;rs6060162;rs10875491;rs6060164;rs6087660;rs2378332;rs6060167;rs4911460;rs6060170;rs6088687;rs6087664;rs6060172;rs10875492;rs6060175;rs3803938;rs3803937;rs1358854;rs6088692;rs6142283;rs4911462;rs4911463;rs6120816;rs18851…
DTX2	Yes	4.02982e-15	0.641844	7:76060210	rs887049	7	76060210	C	T	0.4963	rs887049;rs3789839;rs3762030;rs6966715;rs28836522	rs2017544;rs2868366;rs28670022;rs2906999;rs1628199;rs1638074
ADK	No	4.46196e-15	1.01342	10:75928933	rs67594352	10	75928933	C	T	0.163	rs67594352	rs16931332;rs35273093
MS4A14	Yes	4.82564e-15	0.629721	11:60117126	rs10792269	11	60117126	A	G	0.6593	rs10792269	rs12798266;rs1822366;rs11230288;rs4528348;rs7952244;rs894592;rs894591;rs7936040;rs4939348;rs4939349;rs4939350;rs7944025;rs6591576;rs1318775;rs1319179;rs10750936;rs4290252;rs4290253;rs2233238;rs2233239;rs1838095;rs950803;rs7935082;rs2014121;rs2233252;rs2233253;rs2241920;rs2241921
VMO1	No	4.90496e-15	0.834065	17:4673609	rs9890797	17	4673609	C	T	0.3333	rs9890797	rs35473600;rs11656732;rs8069974;rs34009049;rs2089483;rs34460487
PTER	No	5.4231e-15	0.869438	10:16558290	rs6602130	10	16558290	T	C	0.5296	rs6602130	rs7075357;rs3087659;rs1055337;rs1055340;rs4748302;rs7909832
SIGLEC12	Yes	6.19699e-15	-1.19968	19:52004551	rs3810109	19	52004551	T	C	0.8037	rs3810109	rs4801871;rs968491;rs6509544;rs1973095;rs1551555;rs3810113;rs3810114;rs10418495;rs8113048;rs8112579;rs2902664;rs7252810;rs10404542
ZHX2	Yes	1.10869e-14	-0.966851	8:123985708	rs3802266	8	123985708	G	A	0.4222	rs3802266;rs2833
GSTT1	No	1.25475e-14	-0.847704	22:24334948	rs5760147	22	24334948	C	A	0.4074	rs5760147
BTN3A2	No	2.82025e-14	-0.895652	6:26354100	rs67509210	6	26354100	T	G	0.1519	rs67509210;rs9366653;rs9379851;rs35934643;rs35304979;rs71557332;rs9393703;rs9358930;rs9379852;rs9379853;rs9393704;rs72836482;rs9348709;rs9393705;rs9393706;rs34550936;rs34622023;rs9393707;rs9393708;rs9358932;rs9379854;rs9358934;rs9357006;rs9379855;rs28362606;rs58825580;rs66827971;rs71557334;rs9348712;rs9379856;rs9379857;rs9379858;rs9393710;rs71557335;rs9379859;rs9358935;rs34436535;rs35307327;rs348…	rs9366654;rs9366655;rs1977;rs1978;rs1979;rs68072215;rs66823108;rs72841536;rs2072806;rs9358938;rs2072803;rs9379873;rs9393718;rs34273322;rs9358939;rs2393667;rs2076030;rs2235251;rs9366656;rs9379875;rs35942482;rs34605993;rs66757203;rs35680819;rs36033628;rs35627490;rs3823158;rs13195509;rs3734542;rs3734543;rs34104395;rs16891725;rs9348721;rs6900665;rs16891727;rs13220261;rs9393727;rs2295593;rs35555795;rs…
TREML4	Yes	2.89506e-14	-1.17161	6:41185605	rs9349181	6	41185605	A	C	0.8185	rs9349181;rs4394214;rs4145929;rs9394771;rs12529029;rs986030;rs10214649;rs13216536;rs13216537;rs1531896;rs6938947;rs6901021;rs6921119;rs6458200;rs1872242;rs1872241;rs9369265;rs2101269;rs1843099;rs2200289;rs1825406;rs9296357;rs7769759;rs7774170;rs4337930;rs4236072;rs4236073;rs4714438;rs4711663	rs6923914;rs6458199;rs1968871;rs9349180;rs4406227;rs4588687;rs4582381;rs7763966;rs7764136;rs9462679;rs6911398;rs9381045;rs9369264;rs9349182;rs4714436;rs2803494;rs10807255;rs10807256;rs6921835;rs1843097;rs7774363;rs1825412;rs1825411
C1orf85	No	4.88432e-14	-0.741592	1:156243821	rs12128955	1	156243821	T	C	0.5519	rs12128955;rs9943105;rs7542045;rs6701440;rs12072638;rs949464;rs7522860;rs2296374;rs11264472;rs3762281	rs10908491;rs2075165;rs1804999;rs1043165;rs7542798;rs7542993;rs10908492;rs759329;rs7512751;rs933489;rs2025577;rs2274226
PEX6	No	5.39784e-14	0.894272	6:42928461	rs10948059	6	42928461	T	C	0.5074	rs10948059;rs6907751	rs6941212;rs9471974;rs9296403;rs11752813;rs4987173;rs1129187;rs3805952;rs3805951;rs10948061;rs9471983;rs9986447;rs9462857;rs9462858;rs9462859;rs3805946
DUSP14	Yes	5.80821e-14	0.641561	17:35759965	rs1112174	17	35759965	T	A	0.3778	rs1112174;rs1112173;rs878520	rs72828246;rs56186148;rs72828253;rs7501983;rs853220;rs853225;rs860468;rs853228;rs853229;rs853203;rs2522965;rs2680718;rs2522966;rs4795200;rs853191;rs853192;rs864083;rs853208;rs4795203;rs2522968;rs1859191;rs2107104;rs2107105;rs2522972;rs853233;rs853234;rs2680721;rs853194;rs853195;rs853198;rs853199;rs862490;rs865483;rs11870754;rs9906140;rs8064314;rs853214;rs853215;rs8076711;rs11653332;rs12603185;rs1…
AP4E1	No	7.32393e-14	0.757523	15:51189707	rs12916255	15	51189707	A	G	0.2148	rs12916255;rs12910854;rs2306329;rs3816717;rs12900973;rs71471583;rs8036604;rs7181081;rs8034812;rs12901608;rs35684604;rs11854585;rs6493470;rs10519289	rs8033015;rs12903317
EXOSC6	No	7.9256e-14	-0.711259	16:70285901	rs4985407	16	70285901	G	A	0.4926	rs4985407;rs775208;rs7192268	rs9924898;rs73575193;rs2070203;rs7189474;rs12102803;rs8058224;rs3859068;rs9927553;rs9934440;rs9939726;rs936994
DFNA5	Yes	9.58279e-14	0.645	7:24796693	rs1476522	7	24796693	G	C	0.4667	rs1476522	rs2521770;rs1476520;rs2521772
CCL24	Yes	9.89252e-14	0.646895	7:75440267	rs28526351	7	75440267	T	C	0.3074	rs28526351
CD9	Yes	1.03786e-13	-0.573681	12:6246446	rs9888408	12	6246446	A	T	0.6037	rs9888408	rs7965413;rs7954855;rs10774394;rs59522682;rs1968121;rs11064040;rs10774397;rs10774398;rs7304624;rs7956847;rs7971489;rs10849393;rs2109120;rs2159369;rs2159368;rs10849394;rs12818408;rs61908718;rs35640186;rs4356290;rs10774399;rs10774400;rs11064058;rs61908720;rs11064059;rs7308644;rs10849396;rs6489696;rs11064060;rs12367163
MGST3	No	1.38917e-13	-0.441711	1:165599649	rs10918223	1	165599649	T	C	0.5074	rs10918223;rs12040685	rs10733045;rs10737515;rs10800118;rs4147592;rs4147593;rs4147594;rs4147596
WDR41	No	1.5342e-13	0.958205	5:76738970	rs441102	5	76738970	C	T	0.7926	rs441102	rs335632;rs335628;rs335660;rs112592118;rs10474515;rs2884882
NDUFS5	No	1.62289e-13	-0.588312	1:39465139	rs11205522	1	39465139	C	A	0.3259	rs11205522;rs4147758;rs4147753;rs4147750;rs1969857;rs2377581;rs2889683;rs7416577;rs11205599;rs10888650;rs11205606;rs12032116;rs12034567	rs3768324;rs76289224;rs10888639;rs11205591;rs6682588;rs6698138;rs6691071;rs11205621
MRPL51	No	1.68124e-13	-0.612699	12:6602422	rs3180589	12	6602422	T	C	0.2852	rs3180589;rs7976498;rs7976591;rs7963759;rs7966700;rs11545053;rs11545055;rs11614343	rs2532501;rs2532500;rs2534698;rs2532499;rs2532498;rs10774432;rs2532495;rs2534710;rs1045548;rs7390;rs1045452;rs2534712;rs13842;rs2532491;rs2534722;rs10849466;rs2532485;rs2534724;rs2532484;rs76725690;rs2532513;rs1319389;rs2109427;rs2532488;rs3095130;rs2532506;rs12310984;rs12311033;rs11614534;rs11614609;rs11064221;rs11610774;rs12810167;rs11610821;rs11608767;rs11608814;rs12817054;rs11064226;rs1231283…
FOXRED1	Yes	1.85603e-13	0.818653	11:126153179	rs8177348	11	126153179	C	T	0.7444	rs8177348	rs574198;rs492154;rs627911;rs676982;rs659551;rs631372;rs608367;rs587891;rs624590;rs599647;rs633607;rs595660;rs583093;rs12293354;rs10790794;rs10790795;rs10893488;rs635413;rs675412;rs1815820;rs642137;rs538248;rs631023;rs685409;rs638766;rs1786702;rs1786703;rs634696;rs478309;rs591163;rs672908;rs614700;rs609634;rs611953;rs625413;rs1695741;rs682991;rs2962117;rs2962116;rs11220450;rs648710;rs635686;rs686…
ACCS	No	2.03225e-13	0.914567	11:44093323	rs2074040	11	44093323	G	C	0.1593	rs2074040	rs33952257;rs7951081;rs7951555;rs11826285
KCTD10	No	2.548e-13	1.10488	12:109890339	rs9943689	12	109890339	A	G	0.1926	rs9943689	rs6663;rs4766601
RYBP	No	4.47036e-13	0.976241	3:72493922	rs34842107	3	72493922	G	A	0.1259	rs34842107	rs12492244;rs13091260;rs77382585;rs6764026;rs6764370;rs34790308;rs12496352;rs6797249;rs6766658;rs13064895;rs12493016;rs34372162;rs6801003;rs34205354;rs34420022;rs13090790;rs13090954;rs13060481;rs71300534;rs34589591;rs36022612
LINC00339	No	5.2727e-13	0.86194	1:22353491	rs2473303	1	22353491	T	C	0.5963	rs2473303	rs2473289
C15orf57	Yes	9.29451e-13	0.689354	15:40892601	rs11855923	15	40892601	A	G	0.3741	rs11855923;rs12905162;rs11852670;rs11852694;rs11852828;rs12914743;rs11858113;rs11855334;rs8041534;rs11070285;rs12912635;rs7181074;rs11856802;rs11854986;rs11070286;rs11858522;rs3092979;rs7183790;rs4410047;rs10444817;rs2412544;rs62019916;rs62019918;rs12913697;rs11858938;rs35047458;rs12902568;rs34845954;rs7182530;rs12904801	rs11639464;rs2959545;rs7494968;rs6492951;rs11638742;rs7178756;rs12595610;rs4924478;rs2924388;rs1811513;rs2412534;rs976401;rs11632061;rs11632370;rs2412532;rs2412531;rs4923876;rs896795;rs4924481;rs6582;rs1813898;rs8029384;rs8038407;rs1967368;rs1037445;rs7169621;rs8037334;rs8036737;rs8026605;rs4080706;rs10400890;rs10400901;rs12591207;rs11070282;rs2898996;rs16970851;rs3751652;rs3751653
CFD	No	9.48948e-13	0.864692	19:859368	rs71335276	19	859368	T	G	0.263	rs71335276	rs9304953
NFXL1	No	1.03636e-12	0.696003	4:47915328	rs28636596	4	47915328	C	T	0.3407	rs28636596;rs28460483	rs10049713;rs4695280;rs16860663;rs6823698;rs1866689;rs6823184;rs6447587;rs1062858;rs56001837;rs1371731;rs1440221;rs17463666;rs12504018;rs28573115;rs4565052;rs12641871;rs12186152;rs6833758;rs6447589;rs2033893;rs978094;rs28412313;rs2289435;rs9997555;rs12506632;rs12507439;rs12510002;rs28583602;rs10938504;rs1440228;rs6811177;rs8180146;rs10938505;rs10938506;rs12651301;rs9994561;rs10028155;rs1822030;rs…
PPARG	Yes	1.08945e-12	-0.637642	3:12580283	rs1552485	3	12580283	C	T	0.5111	rs1552485	rs2648312;rs299654;rs299658;rs1797889;rs1699351;rs2655262;rs2596829;rs2655260;rs299633;rs299643;rs299644;rs299628;rs116002;rs1552484;rs959088;rs2454435;rs2454441;rs2442816;rs2596822;rs2255655;rs2596819;rs2633443;rs2596820;rs2454422;rs2450856;rs2442803
WDR18	No	1.1233e-12	-0.561263	19:990394	rs2240148	19	990394	C	T	0.6333	rs2240148;rs10854001;rs2240149	rs7258555;rs11669927
DNAJC8	Yes	1.14651e-12	-0.875427	1:28570349	rs534121	1	28570349	A	G	0.263	rs534121;rs528482	rs11247759;rs2481982;rs2938867;rs2456267;rs2453918;rs61786982;rs905909;rs12132169;rs2011083;rs788634;rs788635;rs12060587;rs4243822;rs61787030;rs520800;rs490633;rs1152338;rs496778;rs12122431;rs12141171;rs539700;rs521587;rs537737;rs61787035;rs4908393;rs7518571;rs12120639;rs505966;rs510803;rs474597;rs489207;rs482941;rs479572;rs476843;rs12154;rs9508;rs580114;rs518273;rs576550;rs6688791;rs529790;rs529…
STAT6	No	1.41237e-12	-0.69731	12:57489648	rs4559	12	57489648	T	C	0.6444	rs4559
CCL14	Yes	1.45435e-12	-0.814976	17:34414613	rs1634495	17	34414613	C	G	0.2296	rs1634494;rs1719123;rs1634495;rs2188973;rs2188974;rs1719126;rs1063340;rs1719130	rs1634490;rs1719209;rs1719124;rs8951;rs1130371;rs1719134;rs1634497;rs1634499;rs1634500;rs1634503;rs1626203;rs1719135;rs1634505;rs1634507;rs1634508;rs1634509;rs1719141;rs1719142;rs1634514;rs1719144;rs1634516;rs1719148;rs1634517;rs1719149;rs1719150;rs1049807;rs1719152;rs1634518;rs1719153;rs1634519;rs2522126;rs2687507;rs1619526;rs1619600;rs12453700;rs1719202;rs1719205;rs1719210;rs7502745;rs1634520;r…
TMEM176B	No	1.47816e-12	-0.754866	7:150476888	rs7806458	7	150476888	A	G	0.6296	rs7806458;rs6464098;rs6464099;rs6464100;rs6464101;rs6464102;rs6464103;rs6464104;rs1985881	rs4725361;rs4725938
ATP8B4	No	1.77256e-12	-0.776255	15:50424052	rs11631433	15	50424052	T	A	0.3963	rs11631433;rs11070750;rs8037555;rs4774556;rs12915287;rs11070752	rs11638799;rs11638841;rs12915042
PRKCB	No	1.98368e-12	0.733306	16:23862213	rs9806836	16	23862213	T	A	0.5074	rs9806836;rs7404095;rs7404003	rs7195232;rs7404268;rs9923441;rs11860759;rs12598807
RABEP1	No	2.00217e-12	0.646835	17:5308603	rs3026133	17	5308603	A	G	0.4333	rs3026133	rs11651265;rs9892960;rs62073753;rs11538946;rs4790767;rs1602914;rs2585294;rs7221692;rs2467301;rs2309346;rs7212681;rs2641231;rs8075166;rs59585182;rs28405323;rs12450016;rs28719662;rs58002085;rs2251155;rs937232;rs937231;rs7220067;rs35005573;rs2641260;rs7220835;rs6502860;rs11650935;rs9892941;rs8080981;rs9903367;rs7219586;rs62075136;rs12603344;rs11078559;rs57839578;rs9747449;rs3026096;rs8081115;rs10654…
SPATA20	No	2.19978e-12	-0.623774	17:48624523	rs9890200	17	48624523	C	A	0.3926	rs9890200;rs8076632	rs8076470;rs878619;rs6504675;rs198535;rs989128;rs9906084
MRPL43	No	2.27136e-12	-0.828257	10:102758337	rs7903239	10	102758337	T	G	0.2222	rs2863095;rs3740485;rs3740486;rs3740487;rs3824783;rs112309064;rs111545834;rs4919511;rs3740488;rs3740489;rs3740490;rs11190786;rs7902510;rs7903239;rs11190787;rs55646950;rs750866;rs701834	rs57214420;rs56317403;rs3802724;rs4917916;rs12241232;rs55942016;rs7911957;rs2863094;rs10883565;rs4919509;rs1056295;rs11190773;rs927302;rs1570171;rs41291460;rs41291462;rs111981433;rs12253241;rs4919510;rs735137;rs67813203;rs67692077;rs12571302;rs2295716;rs722435;rs701835
C2orf74	No	3.16762e-12	0.76469	2:61357777	rs1177282	2	61357777	A	G	0.4407	rs1177282	rs1177285;rs2698194;rs2592491;rs1729660;rs1177271;rs1177272;rs1177273;rs1665264;rs1729667;rs11498;rs1177275;rs11688322;rs1177276;rs1177277;rs1177278;rs3213944;rs34279970;rs2441467;rs1729656;rs1729655;rs2592496;rs720201;rs1729654;rs1729653;rs1665270;rs1729652;rs1617806;rs1616938;rs1665271;rs11125869;rs11125870;rs12616041;rs1665274;rs111543747;rs112695134;rs2592494;rs2592493;rs1665263;rs1665262;rs1…
TRMT12	No	3.27113e-12	0.539664	8:125463098	rs3812474	8	125463098	T	A	0.4704	rs3812474	rs6470243;rs11987932;rs7812911;rs3812475;rs7830506;rs4128468;rs3812472;rs3812471;rs6993926;rs12542293;rs7005392;rs7005393;rs7825599;rs6984985;rs6985260;rs3886003;rs7013683;rs28725399;rs6470245;rs7001480;rs4871498;rs10091243;rs10106292;rs12548235;rs4269525;rs4269526;rs6982197;rs7009290;rs7007115;rs11991829;rs7812331;rs6987343;rs10092569;rs7827791;rs4870901
MKNK1	Yes	3.78589e-12	0.489907	1:47047441	rs3766236	1	47047441	G	A	0.3259	rs3766240;rs3766236;rs764803;rs11211317;rs12093643	rs11211303;rs3766243;rs7543083;rs2181414;rs1933934;rs10890405;rs11211306;rs11211312;rs55680528;rs3766231;rs9659890;rs59446321;rs7556307;rs9804164;rs9804165;rs6429606;rs7556481;rs12138971;rs12047046;rs3753359;rs3818323;rs12048342;rs11211328;rs12029680;rs56869893;rs7552833
SPINK1	Yes	5.5173e-12	-0.843428	5:147218813	rs4705205	5	147218813	T	C	0.6481	rs4705205	rs930217;rs2400436;rs2400437;rs6580501;rs1432980;rs3777125;rs3777126;rs6580502;rs7725017;rs1432737;rs750552
CDK5RAP2	Yes	5.97651e-12	-0.704631	9:123145634	rs73544230	9	123145634	C	T	0.2074	rs73544230	rs10818451
SLC25A13	Yes	6.15689e-12	-0.571989	7:95954797	rs2375060	7	95954797	A	G	0.6815	rs2375060;rs10953170;rs2040770	rs34978861;rs10254528;rs4305828;rs6957658;rs12704839;rs7781164;rs7781889;rs35974282;rs7779963;rs7797308;rs12532781;rs4620202;rs11763512;rs9649201;rs4358737;rs4333519;rs7458218;rs4518578;rs13234223;rs58153428;rs34257126;rs34178317;rs12704843;rs12671196;rs12669236;rs12670428;rs34792894;rs2375057;rs12704844;rs12704845;rs11773446;rs1859277;rs4551263;rs13237399;rs11975076;rs11982522;rs11975883;rs23750…
ANAPC13	No	6.39772e-12	-0.74071	3:134344182	rs4435682	3	134344182	T	C	0.3593	rs4955548;rs4435682;rs6794258;rs1357764;rs10935123;rs7653807;rs7653880;rs7642266;rs4245907;rs11915964;rs13089566;rs6763188;rs58491661;rs6775611	rs10935113;rs6805388;rs4974480;rs9876658;rs2241556;rs6766897;rs9841180;rs9841212;rs934093;rs6790466;rs4498009;rs4974481;rs2370578;rs1863913;rs1814337;rs1814336;rs3856729;rs2887797;rs6772896;rs3846055;rs1874883;rs1863912;rs1498718;rs3932818;rs9854299;rs6799110;rs9834755;rs9838834;rs6765505;rs6790338;rs6772406;rs6806417;rs6785027;rs11706117;rs9832785;rs9871305;rs9833753;rs17694011;rs62269547;rs9815…
NMT2	Yes	8.22318e-12	-1.14086	10:15205723	rs10906843	10	15205723	A	G	0.1111	rs10906843;rs11259526;rs10906844;rs4748144;rs4748145;rs4748148;rs7900501;rs7919963;rs7910548;rs7910847;rs7910858;rs7896791	rs4748143;rs17156361;rs61844196;rs17156367;rs61844197;rs3814170
ACADVL	No	8.38921e-12	-0.42499	17:7116154	rs35224044	17	7116154	T	C	0.5926	rs35224044;rs446994;rs507506	rs11867639;rs385313;rs390200;rs125651;rs7503586;rs222852;rs367181;rs222857
EIF2B2	Yes	9.37864e-12	0.627693	14:75460741	rs12882111	14	75460741	T	G	0.537	rs12882111	rs2012627;rs76488064;rs12882664;rs10131894;rs91144;rs6574205;rs175012;rs8013780;rs175014;rs175015;rs175016;rs12588981;rs175034;rs175035;rs175036;rs175037;rs175039;rs175040;rs175042;rs12894419;rs175043;rs175044;rs175045;rs4556;rs175047;rs1548807;rs175048;rs108621;rs175049;rs108622;rs398896;rs424120;rs13712;rs1955474;rs175055;rs175057;rs175059;rs2098251;rs2098252;rs175064;rs175065;rs28687415;rs7354…
CMKLR1	No	1.01301e-11	-0.627945	12:108707647	rs2138271	12	108707647	A	G	0.7037	rs2138271	rs2374985;rs1399817;rs1399818;rs2176095;rs2176096;rs4403843;rs1317397;rs4964247;rs10861891
HLA-DPB1	No	1.06595e-11	0.726035	6:33053789	rs9277479	6	33053789	G	A	0.3296	rs9277479	rs1431403;rs2856822;rs553665868;rs928976;rs9277357;rs9277358;rs9277359;rs9277361;rs9277362;rs6921989;rs9277378;rs9277380;rs9277382;rs9277386;rs3128960;rs3097673;rs3128961;rs9277392;rs9277393;rs9277394;rs9277395;rs9277396;rs9277401;rs9277406;rs9277408;rs9277409;rs9277410;rs9277411;rs9277418;rs9277419;rs9277421;rs9277424;rs9277426;rs9277428;rs9277431;rs9277432;rs9277434;rs9277437;rs9277438;rs181135…
HBZ	No	1.32746e-11	-0.763403	16:203254	rs2461286	16	203254	G	A	0.6667	rs2461286	rs2974760
THBS1	Yes	1.33913e-11	0.702769	15:39698737	rs12148895	15	39698737	G	A	0.1963	rs12148895;rs59238363	rs4522393;rs4306475;rs4244569;rs12906753;rs12907239;rs77598024;rs8026812;rs4405525;rs4344715;rs4923826;rs57817952;rs8029673;rs11070202;rs8032895;rs6492889;rs55638424;rs4924354;rs16969088;rs724098
KIAA1598	No	1.41786e-11	0.51701	10:118650996	rs10510025	10	118650996	T	C	0.2222	rs10510025;rs4638225	rs2257791;rs2531685;rs2531686;rs740600;rs2531689;rs10886016;rs2627194;rs1419832;rs10886017;rs4752018;rs719012;rs7089699;rs11598817;rs6585422;rs4751614;rs7079724;rs1905544;rs7074047;rs1905542;rs7077565;rs7902527;rs4092881;rs72833408;rs2118207;rs7083142;rs11197861;rs1905541;rs2101264;rs1905539;rs7903295;rs11197863;rs10787735;rs1122688;rs10218905;rs11593277;rs1905538;rs7901788;rs10886021;rs12774341;…
FEZ2	No	1.44453e-11	0.556961	2:36776271	rs1045543	2	36776271	G	C	0.3407	rs1045543	rs981355;rs10179862;rs12712508;rs10210291;rs3755196;rs9295;rs10189344;rs10172196;rs10181664
SRXN1	Yes	1.5168e-11	-0.453172	20:631908	rs6076874	20	631908	T	C	0.5593	rs6076874
WARS2	No	1.56745e-11	-0.876552	1:119558657	rs2765541	1	119558657	A	G	0.7333	rs2765541;rs2148150;rs8928;rs1891141;rs1325939;rs2453905;rs6689250	rs7525637;rs2765539;rs1325933;rs2361274;rs6428790;rs6693390;rs12045196;rs10047100
CCDC58	No	2.62813e-11	0.689693	3:122131777	rs3828362	3	122131777	G	C	0.5	rs3828362
CTSH	Yes	2.73017e-11	0.500563	15:79231518	rs11638844	15	79231518	G	A	0.6259	rs11638844;rs10400902	rs4779112;rs7496812;rs2289699;rs11072815;rs11856301;rs28655102;rs10152587;rs10152589;rs4778716;rs2870085;rs10400877;rs10400881;rs11855406;rs3825932;rs11072817;rs11072818;rs1036938;rs1036939
FAM89A	No	3.02795e-11	0.823482	1:231170013	rs6700792	1	231170013	C	T	0.3185	rs6700792;rs6698364;rs6698456;rs6701089;rs4658876;rs6661088;rs11122198;rs4075892;rs4074493;rs4074492;rs4310430;rs4460622;rs4378192;rs6541251	rs11122197;rs4658875;rs4074494;rs11122199;rs10864655;rs6541250;rs6660782
SLFN11	No	3.05826e-11	0.76376	17:33678827	rs77814639	17	33678827	G	A	0.1704	rs77814639	rs113699401
GNLY	No	3.14138e-11	-0.569654	2:85920249	rs3755007	2	85920249	G	T	0.3185	rs3755007;rs2886767;rs1866140	rs4832181
ADORA2B	Yes	3.16683e-11	0.950998	17:15750110	rs529919	17	15750110	C	T	0.2407	rs529919	rs4792682;rs35956225;rs62071025;rs11871088;rs481648;rs144166421;rs522521;rs4791642;rs11651258;rs28539408;rs3925260;rs62071028;rs11078319;rs76431129;rs11658958;rs62071034;rs62071036;rs62071037;rs11870637;rs62071039;rs11651979;rs62071041;rs3859260;rs2586557;rs62072161;rs3744330;rs3744329;rs7503620;rs62072162;rs62072168;rs11658871;rs7218000;rs11654524;rs1889021;rs8079686;rs8080194;rs62072173;rs17974…
ABCC3	No	4.15143e-11	-0.527387	17:48756937	rs3785912	17	48756937	T	C	0.3407	rs3785912	rs72837555;rs11658264;rs4148415;rs2072365;rs12946683;rs35039709
MIR22HG	No	4.23442e-11	-0.614978	17:1617608	rs6502892	17	1617608	C	T	0.7407	rs6502892;rs1075485;rs721576;rs1107862	rs4790815;rs11652502
PIGN	No	4.31836e-11	-0.914565	18:59997434	rs7233197	18	59997434	C	T	0.863	rs7233197;rs4429388	rs593785;rs543977;rs1653224;rs478161;rs1653226;rs1573402;rs633490;rs655080;rs680655;rs620332;rs17714818;rs3862712;rs4602128;rs17715489;rs75668310;rs4941111;rs74873501;rs75544237;rs9948921;rs9636102;rs79307260;rs74652776;rs74892170;rs75130714;rs74803525;rs994332;rs4941119;rs115885106;rs75889550;rs11662963;rs78214262;rs1542955;rs78406989;rs17069608;rs79760218;rs80327345;rs9956180;rs17645206;rs17069…
LEPROT	No	4.53719e-11	-0.55311	1:65904455	rs3934256	1	65904455	G	C	0.3852	rs3934256	rs7551385;rs1045895;rs17750;rs55889533;rs6658922;rs17412175;rs7534350;rs61779772
INSIG1	No	5.65285e-11	0.629421	7:155006005	rs12536229	7	155006005	T	C	0.2667	rs12536229	rs11983101;rs11982355;rs11525890;rs11243342;rs11526309;rs11525892;rs1898299;rs12530990;rs7458114;rs2317164;rs73176654;rs12532373;rs76124889;rs73176658;rs73176660;rs73176662;rs73730194;rs61746663;rs61739468;rs73176669
RNPEP	No	7.0753e-11	0.620029	1:201950949	rs11810017	1	201950949	C	T	0.2852	rs11810017	rs10920287;rs12118476;rs66591897;rs67755963;rs10800803;rs6702334;rs6689634;rs7535320;rs6667090;rs4950811
RAD51C	No	7.86059e-11	0.764219	17:56745561	rs2116450	17	56745561	T	C	0.1963	rs2116450;rs7224468;rs12939313;rs12951104;rs34835800;rs12946522	rs68100606;rs12950028;rs35245220;rs34683543;rs3887355;rs3803753;rs3803752;rs17741087;rs34900851;rs3087762;rs62082149;rs12603808;rs12948536;rs2240719;rs34920953;rs2007993;rs12935851;rs35288118;rs2072316;rs17822735;rs17222523;rs35194610;rs714959;rs7225896;rs2013166;rs66583824;rs113689249;rs12150536;rs34818467;rs34382037;rs34468504;rs12948424;rs36109237;rs7215900;rs62083525;rs35678735;rs7210432;rs72…
CD1A	Yes	8.84585e-11	-0.700202	1:158233651	rs440710	1	158233651	C	T	0.2444	rs440710	rs366316;rs389293;rs378137;rs12407446;rs6687405;rs6685958;rs12077284;rs10908644;rs12089293;rs12077077;rs12409817;rs11264949;rs12027881;rs1813777;rs10797006;rs11264950;rs1923141;rs12095313;rs7539343;rs11264952;rs11486132;rs10908645;rs1590230;rs11264954;rs7544532;rs10908646;rs2317883;rs3176843;rs3176842;rs716221;rs4489554;rs10797008;rs6683320;rs10158210;rs34591069;rs111852354;rs12038925;rs73029766;…
MRPS6	Yes	8.96506e-11	0.810204	21:35387543	rs9975592	21	35387543	C	T	0.2185	rs722132;rs2096697;rs4817611;rs9983653;rs9974675;rs9974872;rs9974538;rs9975592;rs2834343;rs9977958;rs2834344
CPOX	Yes	9.06918e-11	-0.631148	3:98310966	rs4857405	3	98310966	A	G	0.5111	rs4857405;rs4857406;rs10804679	rs3804622;rs13063161;rs34214978;rs4857404;rs10935444;rs11709315
SPI1	No	9.32866e-11	-0.430133	11:47382426	rs11039202	11	47382426	T	A	0.2963	rs11039202;rs7105851;rs11039203;rs67116452;rs10838698;rs10838699	rs2071304;rs2856661;rs11039195;rs3740686;rs1057233;rs11039199;rs2084946;rs1542321;rs11039200;rs10734557;rs935914;rs35996350;rs4752827;rs4752987;rs10769258;rs67472071;rs7928163;rs7928419;rs11039212;rs4992357;rs896816;rs7940536;rs56030824;rs55677087;rs12146565;rs11601173;rs11607981;rs11601603;rs7111957;rs6485753;rs4752990;rs4752993;rs4752994;rs10769262;rs12803525;rs11605672;rs55876153;rs12802273;rs…
ZNF266	No	9.55714e-11	0.719272	19:9416925	rs12150880	19	9416925	G	A	0.4852	rs12150880	rs59710093;rs10420993;rs12460258;rs62103651;rs11085945;rs67160978;rs8104870;rs58009093;rs11667156;rs11667308;rs58371828;rs34659910;rs10745023;rs12150875;rs62104786;rs4804429;rs4804430;rs10402374;rs10403073;rs2099336;rs34853303;rs56151518;rs4804431;rs4804432;rs11673053;rs9941459;rs6512047;rs6512049;rs10411146;rs55961351;rs11666541;rs1865040;rs3760752;rs2278406;rs10164324;rs62104847;rs8103270;rs143…
HDDC2	No	9.70432e-11	-0.385316	6:125587738	rs7756607	6	125587738	G	A	0.4778	rs7752672;rs7756607;rs1040803	rs7776150;rs3799739;rs2873640;rs3823219;rs3799734;rs2275623;rs959905
SF3A1	No	9.72891e-11	-0.69861	22:30679387	rs2108093	22	30679387	G	A	0.8111	rs2108093;rs1043099;rs4823085;rs929454;rs4820831;rs740219;rs5753071;rs10376;rs2041199;rs4339043;rs5749066;rs5753080;rs5753088;rs10427610;rs4820008;rs737950;rs5749078;rs9619104	rs5763923
MOB3C	Yes	9.77994e-11	0.544295	1:47047441	rs3766236	1	47047441	G	A	0.3259	rs3766240;rs3766236;rs764803;rs11211317;rs12093643	rs11211303;rs3766243;rs7543083;rs2181414;rs1933934;rs10890405;rs11211306;rs11211312;rs55680528;rs3766231;rs9659890;rs59446321;rs7556307;rs9804164;rs9804165;rs6429606;rs7556481;rs12138971;rs12047046;rs3753359;rs3818323;rs12048342;rs11211328;rs12029680;rs56869893;rs7552833
TMEM107	No	1.0242e-10	-0.84687	17:8059117	rs3027167	17	8059117	T	C	0.6556	rs3027167	rs4792267;rs2278637;rs959303;rs1150;rs2304909;rs8066511;rs8066513;rs8067606;rs9899533;rs3760516;rs11656359;rs6503089;rs9894790;rs8069739;rs8064449;rs9891949;rs4791618;rs2241909
TMEM109	No	1.03323e-10	0.570595	11:60688712	rs10897126	11	60688712	A	G	0.3815	rs10897126	rs55652525;rs2023856;rs544860;rs3888242;rs7943382;rs7946859;rs2072098;rs2074418;rs12272173;rs4939470;rs12279058;rs4939472;rs7107068;rs7126832;rs7105089;rs7116665;rs12576127;rs4939473;rs4938990;rs3973146;rs3885382;rs3763840;rs7928208;rs2240045;rs17155470;rs4939475;rs2868245;rs72916990;rs4939477;rs10897125;rs10160395;rs10160257;rs12291364;rs2285734;rs4938991;rs4939478;rs3794042;rs3794041;rs3794040;…
CYTL1	Yes	1.08215e-10	1.30715	4:5021672	rs28715000	4	5021672	C	T	0.1111	rs28715000
MRI1	No	1.10131e-10	-0.546323	19:13869251	rs6511887	19	13869251	A	G	0.4333	rs6511887;rs371671;rs517323;rs452960;rs375486;rs73009852;rs8109392;rs62111893
TRAPPC6B	No	1.36992e-10	-0.679604	14:39609182	rs12895751	14	39609182	A	G	0.2333	rs12895751;rs532	rs2415524;rs3742354;rs12883061;rs34673321;rs35992529;rs6571893;rs35423721;rs28810420;rs12164875;rs28502115;rs10140341;rs35224434;rs34642409;rs111806130;rs10141243;rs12894046;rs7153124;rs3759545;rs4902405;rs4902406;rs34816815;rs35035794;rs10136536;rs13379360;rs10149120;rs28485301;rs10130972;rs4902418;rs17108846;rs12891258;rs4902431;rs4902435;rs2869;rs28379470;rs12437405;rs7147194;rs12147991;rs2885…
HMGN1	No	1.39221e-10	-0.497237	21:40553845	rs6517522	21	40553845	C	T	0.4519	rs6517522	rs9981884;rs8128901;rs8128919;rs2735307;rs2776306;rs2854727;rs2735308;rs3167757;rs9980890;rs2989329;rs8132993;rs2776311;rs914156;rs741795;rs2776312;rs2249666
VASP	Yes	1.40114e-10	-0.705534	19:46027752	rs4802260	19	46027752	T	C	0.737	rs4802260;rs9916945;rs10156;rs10995;rs7252959;rs4803827;rs4803830	rs55801695;rs758762;rs7251522;rs28506127;rs11879934;rs10421008;rs10422253
DCTN5	No	1.47756e-10	0.927663	16:23653343	rs62032983	16	23653343	T	C	0.2333	rs62032983;rs703769	rs249855;rs249856;rs703767;rs249870;rs249867;rs34514;rs35586;rs7588;rs40076;rs42873;rs171617;rs35634;rs26767;rs27770;rs35633
LILRA2	Yes	1.59449e-10	-0.541739	19:55119652	rs10422243	19	55119652	G	A	0.4481	rs10422243;rs10411397;rs2363865;rs8105809	rs798890;rs7246537;rs6509888;rs6509890;rs2363867;rs1985500
WAC	No	1.62078e-10	0.854269	10:28922808	rs332112	10	28922808	C	T	0.837	rs332112	rs2772435;rs2807759;rs332121;rs332126;rs332128;rs231202;rs332131;rs332132;rs332134;rs332137;rs332139;rs332140;rs332142;rs332143;rs332146;rs332151;rs332152;rs332154;rs332156;rs332161;rs332162;rs332168;rs332172;rs332177;rs332178;rs332183;rs332186;rs332187;rs332189;rs332191;rs332194;rs332113;rs332114;rs1034087;rs1272396;rs2772436;rs1755205
KCNK13	Yes	1.82164e-10	-0.664806	14:90573829	rs8004861	14	90573829	A	T	0.2963	rs8004861	rs1152443;rs1152444;rs4396467;rs78526459;rs76729936;rs1815492;rs7157041;rs8008107;rs10148415;rs10148654;rs10130677;rs28545022;rs28866568;rs10135225;rs10135549;rs10135363;rs28456312;rs80304590;rs76877985;rs79783420;rs28628296;rs28581859;rs28419494;rs72699119;rs10144290;rs10144798;rs10148364;rs10145873
CLDN23	No	1.91014e-10	0.735058	8:8540189	rs17149208	8	8540189	C	T	0.163	rs17149208
N4BP2L2	No	1.91251e-10	0.746456	13:33042870	rs9591001	13	33042870	A	G	0.3519	rs9591001;rs9595595;rs11839309;rs9595617;rs9591012;rs9595624;rs9595630;rs35555940;rs9315167;rs34916533	rs499966;rs497255;rs2761365;rs2761366;rs772646;rs743760;rs9337;rs35193668;rs2239748;rs9595795;rs4941612;rs7998440;rs8000071;rs7991314;rs7984903;rs7328733;rs7328939;rs10083285;rs7335710;rs7318297;rs35817718;rs112588700;rs12323184;rs12323094;rs12323101;rs7999125;rs718444;rs7332115;rs7332763;rs9591134;rs9591136;rs9591137;rs9595847;rs9595850;rs11616287;rs9591143;rs7994229;rs9591145;rs9595877;rs374232…
TSPAN14	No	1.92236e-10	-0.769161	10:82280137	rs1878036	10	82280137	G	T	0.7889	rs1878036	rs10749609;rs7097656;rs7922621;rs7910643;rs7900536;rs6586028;rs7896832;rs1902660;rs9633740;rs7080009;rs1870138;rs1870137;rs1870148;rs10748526;rs7096909
VAMP8	No	2.18563e-10	-0.534883	2:85742297	rs2886722	2	85742297	G	A	0.3815	rs2886722	rs7591175;rs13411109;rs2166529;rs13394343;rs6735152;rs6721924;rs6739015;rs6547620;rs6714709;rs6719046;rs6733913;rs6750847;rs2044474;rs17026396;rs59877521;rs12714145;rs7568458;rs10172544;rs35565292;rs35215812;rs10187424;rs10198569;rs6547624;rs6757263;rs3770098;rs3731827;rs1972297;rs1009;rs1058588;rs1010;rs1562323;rs2366639
MAD2L1BP	No	2.355e-10	0.641524	6:43608386	rs7106	6	43608386	T	C	0.3444	rs7106	rs1096699;rs699937;rs7760334;rs2396050;rs1617105
MTRR	No	2.36502e-10	-0.804124	5:7880287	rs162031	5	7880287	C	T	0.7667	rs162031	rs162049
LAIR2	No	2.59658e-10	0.698161	19:54874155	rs28379823	19	54874155	A	G	0.2037	rs28379823;rs28592273	rs62132211
RPA1	No	2.6553e-10	0.515406	17:1801144	rs17734	17	1801144	T	C	0.5407	rs17734	rs1131636;rs55891506
ADSS	Yes	2.84081e-10	-0.803926	1:244487737	rs61577594	1	244487737	A	G	0.1296	rs61577594;rs57203936;rs59119547;rs59072704;rs61165644;rs57433787;rs59618795;rs60353024;rs12026165;rs12026166;rs10927193;rs10927194;rs10927195;rs10803198	rs79400467;rs12028532;rs12031783
KDELR2	No	3.00083e-10	-0.691661	7:6502367	rs6796	7	6502367	C	T	0.2741	rs6796	rs2347784
CXCL16	Yes	3.04821e-10	0.390872	17:4662483	rs4790701	17	4662483	C	T	0.7148	rs4790701
IRF2BPL	No	3.24606e-10	0.586962	14:77501686	rs7149694	14	77501686	G	A	0.6481	rs7149694	rs61991641
GOLGB1	No	3.28446e-10	-0.933265	3:121460412	rs12386356	3	121460412	C	T	0.1037	rs12386356	rs9968051;rs9859702;rs79258785;rs9863007;rs9861782;rs9837315;rs9841861;rs9849087;rs9868875;rs9818226;rs77085936
RAD21	No	3.64928e-10	0.550666	8:117858389	rs4570	8	117858389	A	G	0.5926	rs4570;rs3020117;rs3020129;rs1348798;rs1348795;rs3020143;rs2921766;rs1596900	rs1374295
SNHG9	No	3.85571e-10	-0.531374	16:2010857	rs4786902	16	2010857	A	T	0.4815	rs4786902	rs30251;rs30253;rs30254;rs11641227;rs11642940;rs403609;rs2302176;rs2302177;rs7192722
CRIPT	No	4.06947e-10	0.612373	2:46849441	rs6752882	2	46849441	G	A	0.4593	rs6752882;rs3087822;rs1989720;rs7598578;rs1598517;rs6739397	rs11894342;rs13000706;rs2242033;rs1531133;rs1080871;rs12104572;rs6544906;rs13385693;rs6544907
NUDT7	No	4.53375e-10	0.95669	16:77742967	rs17624394	16	77742967	A	G	0.1	rs17624394;rs4519341;rs111624352;rs112610838;rs75110716;rs79236761	rs77434714
GALNT4;POC1B-GALNT4	No	4.90318e-10	0.64257	12:89831594	rs10777164	12	89831594	G	A	0.7704	rs10777164;rs7299091;rs7308186;rs10735274;rs1344683;rs1344684;rs3958726;rs7399300;rs9308287;rs10777166;rs12306790;rs10777167;rs12581312;rs10128832;rs1427831;rs937163;rs2052828;rs7960289;rs10777170;rs10777172;rs10777173;rs7310515;rs7310238;rs7299172;rs7313924;rs7978862;rs9669104;rs4842491;rs10777179;rs10777180;rs10777181;rs4842492;rs4842493;rs4842494;rs10745503;rs10745504;rs10745506;rs10858892;rs1…	rs10777165;rs7137121;rs7299139;rs10858866;rs7308380;rs1344682;rs4842658;rs7953615;rs6538188;rs7314929;rs1353027;rs10128833;rs9634199;rs10745501;rs10858884;rs7961863;rs7975152;rs4842489;rs10777178;rs10745505;rs10777183;rs1565679;rs4842660;rs7966729;rs2407987;rs10858907;rs10858908;rs7969322;rs722414;rs11105326
FPR1	Yes	5.00329e-10	0.533387	19:52255196	rs4802859	19	52255196	G	A	0.6704	rs4802859;rs4801892;rs4802860	rs7253284;rs11882804;rs4802857;rs2167419;rs3764542;rs6509570;rs4802861;rs4802862
JUP	No	5.02713e-10	-1.0853	17:39954647	rs12948617	17	39954647	T	G	0.8926	rs12948617	rs1061843;rs1065029;rs4796610
AMFR	No	5.26666e-10	0.680124	16:56381197	rs3790112	16	56381197	T	G	0.3074	rs3790112;rs7205545	rs2550299;rs11640263;rs3790113
VNN1	Yes	5.30796e-10	0.701678	6:133035098	rs2294757	6	133035098	A	G	0.3889	rs2294757
BLVRB	No	5.55343e-10	-0.867276	19:40959500	rs28621979	19	40959500	G	A	0.1704	rs28621979;rs78543367;rs4803339	rs61621604;rs112532833;rs113819196;rs111697772;rs111814391;rs3745206;rs112406491;rs73559686
MANBA	No	6.11225e-10	0.491014	4:103679117	rs223490	4	103679117	T	G	0.4	rs223490
TTC39B	No	6.13953e-10	-0.956371	9:15305378	rs581080	9	15305378	C	G	0.8111	rs581080	rs638491
VNN2	Yes	6.17565e-10	-0.671716	6:133077063	rs1883613	6	133077063	C	T	0.3222	rs1883613	rs2294758;rs2294759;rs3756974;rs6935500;rs6899338;rs764263;rs3813349;rs960711;rs11752749;rs6938188;rs1883617;rs9493423;rs9493425;rs2300079;rs56739181
NSA2	No	7.02779e-10	0.678853	5:74010102	rs72764635	5	74010102	G	C	0.1074	rs72764635;rs72764642;rs147905476;rs56298329	rs72764630;rs11959570;rs1048167;rs16872220;rs72764643;rs6894177;rs57549677;rs113347529;rs6877188;rs16872231;rs7713812;rs6453076;rs7732843;rs16872235;rs72764647;rs56127814;rs7732440;rs6453079;rs58864890;rs6873998;rs16872242;rs6898684;rs6873912;rs72764650;rs147606872;rs6884338;rs957680;rs10515192;rs72764654;rs10515194;rs72764655;rs72764656;rs116165962;rs79669494;rs72764657;rs6882035;rs6870806;rs168…
TRIM4	No	7.28031e-10	0.790113	7:99534080	rs2527897	7	99534080	G	A	0.5667	rs2527897;rs2107351;rs2527895;rs2527894;rs2527893;rs1981548;rs2527892;rs2525534;rs2525537;rs2527891;rs2057766;rs2525541;rs2527890;rs2527886;rs2525548	rs2525542
CARD9	No	8.01518e-10	0.483182	9:139263596	rs11145763	9	139263596	C	A	0.4481	rs11145763;rs10870077;rs10781499;rs4077515;rs4075760;rs4078099	rs10781496;rs3812558;rs3829110;rs10781500;rs3829111;rs3812560;rs3088081;rs35670379;rs3812563;rs10781505;rs11794847;rs11793497;rs11791262;rs10781507;rs3812565;rs3812573;rs4567159;rs10781510;rs34826348;rs78428995;rs10870113;rs4266763;rs11145874;rs4330804;rs1132005;rs10781518
NUCB1	No	8.56508e-10	-0.621895	19:49389512	rs59420041	19	49389512	A	G	0.1222	rs59420041;rs8112811;rs10420053;rs9676669;rs9941471;rs58905315;rs10422914;rs9941449;rs9941450;rs28877052;rs10426739;rs7260579;rs6509407;rs6650758;rs10409867;rs3745697;rs10416967;rs28450126	rs595474;rs688644;rs659926;rs2017135;rs10419055;rs9973310;rs62128046;rs10415881;rs8103382
MED16	No	8.57982e-10	-0.566237	19:869198	rs55639032	19	869198	T	C	0.2407	rs55639032;rs8100258	rs12151042;rs72984031;rs62132322;rs62132323;rs56283881
MB21D2	Yes	9.46894e-10	-0.584582	3:192669083	rs2651065	3	192669083	C	T	0.5222	rs2593901;rs2651062;rs2651064;rs1697331;rs2651065;rs62293252;rs62293253;rs62293254;rs1694889;rs709133;rs709132	rs2593908;rs811737;rs2593912;rs4686618;rs2651052;rs1500611;rs1846794;rs1500610;rs2593891;rs2593892;rs2651072;rs2651071;rs2055396;rs2173781;rs2651070;rs2593906;rs9846773;rs9868072;rs2593905;rs2922129;rs6807871;rs9842227;rs2593904;rs2651061;rs2173776;rs2593903;rs2173777;rs2173778;rs2173779;rs2173780;rs2593902;rs2593900;rs2651063;rs2593898;rs1697329;rs1697330;rs1631818;rs1697332;rs1631003;rs1697333;…
UNC50	No	9.93114e-10	-0.591451	2:99034554	rs72819970	2	99034554	G	C	0.2741	rs113342082;rs72819970;rs72819971;rs72819972;rs17031139;rs17031146;rs4851131;rs141602732;rs72819980;rs72819981;rs1587835;rs4851132;rs72819982;rs72819984;rs72819986;rs72819987;rs55978998;rs4069739;rs1961651;rs4851133;rs4851134;rs4851135;rs1847550;rs142858366;rs116051325;rs56333112;rs72819996;rs4851136;rs10199199;rs3754893;rs3769743;rs12618524;rs4851138;rs10496327;rs3769741;rs3769740;rs4850874;rs48…	rs72819965;rs6542754;rs147499162;rs10514774;rs148615100;rs7593615;rs17502889;rs148772397;rs56232707;rs56357378;rs76362434;rs61180742;rs56240302;rs17033136;rs17505088;rs3769713;rs3769712;rs2278208;rs17505326;rs72821951;rs72821955;rs72821956;rs2278207;rs17446058;rs3754879;rs2278206;rs3754878;rs3754877;rs3769709;rs3769708;rs72821965;rs2230388;rs17033813;rs113512605;rs3754875;rs13402379;rs76525766;rs…
GLIPR1	Yes	1.00343e-09	-0.400849	12:75696430	rs7975661	12	75696430	A	G	0.3815	rs7975661	rs11180455;rs11180456;rs11831200;rs11610111;rs11610112;rs4882687;rs11180458;rs12581416;rs12581394;rs60971359;rs11837697;rs10879900;rs11180460;rs7967619;rs7954879;rs7970188;rs12369854;rs12368429;rs11180465;rs7136911;rs3087687;rs4882616;rs7978312;rs111891166;rs11180470;rs7297994;rs7298343;rs11180473;rs73364090;rs11180475;rs12372516;rs12366348;rs73364096;rs4882689;rs12367329;rs4623941;rs11520223
GNAI3	No	1.00493e-09	-0.565591	1:110124888	rs12037970	1	110124888	T	C	0.1741	rs12037970;rs7355157;rs6682956;rs7537507;rs7371;rs2301229;rs3525	rs17575742;rs17575798;rs12045311;rs3737182;rs12023950;rs12046010;rs71657105;rs6663547;rs6537837;rs10857793;rs6658855;rs3768486;rs7355073;rs12033376;rs11810577
SPP1	Yes	1.0124e-09	-0.60095	4:88772189	rs9998898	4	88772189	G	A	0.6222	rs9998898;rs9998975;rs9990702;rs10023907;rs10001601;rs9991133;rs7683315;rs6532022;rs6532023;rs1471399;rs1471401;rs899040;rs899041;rs1471403
GLUL	No	1.0887e-09	0.67447	1:182170792	rs1779825	1	182170792	C	T	0.3593	rs1779825	rs6687315;rs60640129;rs6694102;rs6694132;rs61805075;rs17447211;rs2332969;rs2489279;rs1689788;rs1689789;rs1779809;rs1689790;rs1689797;rs1689796;rs1689791;rs61805076;rs2244101;rs2243976;rs2452904;rs1689803;rs1689802;rs1779807;rs1689801;rs1689800;rs1779824;rs1779823
SLC37A2	No	1.09697e-09	0.470072	11:124964757	rs1048592	11	124964757	G	C	0.4407	rs1048592;rs1043821;rs3737350;rs2276084;rs2276086;rs2276087	rs7117100;rs7118508;rs7118772
UHRF1BP1	No	1.15542e-09	0.675194	6:34717783	rs59162539	6	34717783	G	T	0.3259	rs9368830;rs59162539;rs7752522;rs998278	rs412392;rs1201874;rs1201873;rs188190;rs205286;rs205283;rs205260;rs205259;rs205258;rs2814972;rs2262245;rs2235569;rs2235568;rs2814974;rs2814975;rs2814976;rs2814978;rs2814979;rs2744974;rs2814981;rs2263329;rs2814984;rs2814987;rs2814988;rs9469835;rs2814991;rs2744959;rs2814992;rs2744958;rs2744957;rs2814995;rs2744949;rs2815001;rs2815004;rs2395598;rs2395599;rs2744943;rs2814942;rs6937784;rs2814945;rs2814…
C12orf57	Yes	1.17879e-09	-0.461485	12:7055380	rs741090	12	7055380	A	G	0.2815	rs741090	rs35469589;rs34199021;rs3794310;rs2071076;rs7965269;rs3087835;rs1044189
NUP43	Yes	1.20577e-09	-0.726333	6:149980453	rs9393132	6	149980453	C	A	0.337	rs9393132;rs9767105;rs9800736;rs62439837;rs66516768;rs62439840;rs9393175;rs9505967;rs9393173;rs7754399;rs4870509;rs7450246;rs9322214;rs6913486;rs9383812;rs12200670;rs9383844;rs9767113;rs12203703;rs9478291;rs12526675;rs9688350;rs9688699;rs9767652;rs10782314;rs9689340;rs12178310;rs9479494;rs56397000;rs12660304;rs9800806;rs12111376;rs9688517;rs9689702;rs10872644;rs10782315;rs9322217;rs60424881;rs108…	rs4869923;rs9390690;rs2144207;rs9286597;rs9498371;rs9485402;rs9498372;rs4870139;rs4870144;rs4039600;rs9285521;rs9767713;rs9322189;rs9322190;rs11155662;rs3734295;rs9027;rs3777949;rs9399692;rs9322192;rs9322193;rs9322194;rs58189451;rs9377228;rs2064520;rs9404047;rs9485405;rs9498382;rs9399693;rs9498384;rs9377230;rs9404048;rs9767554;rs9766037;rs9379348;rs9406345;rs9406346;rs11155668;rs9505982;rs9485408…
PVRL2	No	1.22673e-09	-0.549146	19:45381917	rs3729640	19	45381917	T	C	0.2074	rs3729640	rs2075642;rs3852859
CRISPLD2	No	1.22688e-09	0.737166	16:84839954	rs8057431	16	84839954	A	C	0.7815	rs8057431
TMEM8A	No	1.2445e-09	-0.531584	16:425785	rs11248930	16	425785	T	C	0.5037	rs11248930;rs763140	rs11648905;rs11648403;rs2363755;rs12921174;rs2003830
OPTN	No	1.3286e-09	-0.669011	10:13163104	rs67295059	10	13163104	A	G	0.3037	rs67295059	rs58505537;rs57057378;rs57199113;rs67978856;rs765884;rs17512962;rs7907033;rs12415683;rs67121368;rs12415716;rs7098640
CPNE1	No	1.91221e-09	-1.06124	20:34350123	rs2425141	20	34350123	G	A	0.1	rs2425141;rs2425142;rs2425143;rs6060591;rs2095818;rs2095819;rs2425145;rs11697455;rs1890470;rs28685274;rs148527013;rs2425149;rs4911519;rs6058318;rs73902908;rs2378408;rs4602287;rs6119649;rs6060597;rs111597121;rs11700256;rs74785978;rs78421482;rs6060605;rs11696369;rs6058324;rs6058325;rs75331436;rs2378409;rs733609;rs7270712;rs6060613;rs8115150;rs12479473;rs56904633;rs8122587;rs6060624;rs74784474;rs119…	rs7273174
TNNT1	No	2.47985e-09	0.723656	19:55700842	rs7248028	19	55700842	C	T	0.2852	rs7248028
SLC36A1	No	2.52591e-09	-0.663049	5:150901613	rs2053028	5	150901613	G	A	0.7407	rs1864934;rs1864935;rs11740322;rs10070965;rs10463243;rs6862750;rs2304028;rs6873303;rs2082384;rs2082385;rs12717853;rs11744209;rs997978;rs998166;rs997214;rs4958274;rs3822699;rs6650971;rs3734046;rs2053028;rs6878659;rs6879007	rs6860047;rs6860250;rs6885657;rs1432645
FN3KRP	No	2.572e-09	-0.754518	17:80676971	rs7207719	17	80676971	G	C	0.3519	rs7207719;rs3748812	rs2280251;rs58867683;rs2246577
GAA	Yes	3.05061e-09	-0.41538	17:78074468	rs12051781	17	78074468	G	A	0.4222	rs12051781	rs3816257;rs12451471
TREM1	Yes	3.12782e-09	-0.464396	6:41258844	rs6458213	6	41258844	T	C	0.5111	rs6914090;rs12200981;rs12201045;rs2234246;rs1817538;rs1351835;rs1817537;rs3804277;rs3804276;rs6932375;rs6458213;rs9471539;rs2395771;rs2395772;rs1385107;rs9394781
DNAAF1	Yes	3.97277e-09	0.625045	16:84209498	rs4782899	16	84209498	C	T	0.3815	rs4782899;rs2288020;rs2288022;rs2288023;rs889655;rs1804500	rs1035558;rs7205810;rs7205835;rs4782590;rs3826151;rs62049864;rs12920129;rs3208968;rs2230130;rs2230129;rs2278042;rs4150157;rs4150149;rs2230127;rs2303237
CHSY1	Yes	4.83938e-09	-0.854026	15:101730860	rs12593277	15	101730860	T	C	0.1185	rs12593277;rs4489986;rs60161668	rs3784526;rs3743193;rs7164068;rs7168592;rs10527336;rs34748909;rs59465739;rs2012387;rs56132489;rs12592551;rs35050682;rs62019723;rs6598435;rs34969439;rs35086434;rs12910394;rs35059326;rs67175901;rs36082322
OXR1	Yes	5.55781e-09	-0.507391	8:107621361	rs3110435	8	107621361	G	A	0.5185	rs3110435;rs3101542;rs3101526;rs3134142;rs3134141;rs2045788;rs2045786;rs3101548;rs3101547;rs3110421;rs3110422;rs3110423;rs3110424;rs3110426;rs3134132;rs3132801;rs3101528	rs3110430;rs3110775;rs3101546;rs3101545;rs1462810;rs3110433;rs3110434;rs3101543;rs1968805;rs3134131;rs3132803
VAMP4	Yes	5.83235e-09	0.684502	1:171649458	rs11801283	1	171649458	T	C	0.2	rs11801283	rs11802265;rs11802686;rs11802687;rs10913475;rs6687922;rs6688018;rs12125429;rs56345529;rs111668989;rs9662174;rs9661596;rs9662853;rs11811780;rs11799420;rs10913489;rs10913490;rs10913492;rs11576221;rs6667559;rs6659874;rs6701553;rs6662720;rs6662833;rs73041998;rs73042000;rs73042001;rs73044003;rs111418653;rs113929058;rs112377079;rs113749082;rs111739198;rs9662506;rs9659845;rs7552245;rs7514701;rs7543682;r…
PTGR1	No	5.83827e-09	0.736997	9:114298364	rs74913239	9	114298364	A	G	0.1926	rs74913239
OAS1	No	6.50236e-09	0.671465	12:113350796	rs2057778	12	113350796	T	G	0.637	rs2057778;rs1131476;rs2660;rs7135577;rs4767024;rs4767025;rs4767026;rs4767027;rs4767028;rs4767029;rs4767030;rs10850092;rs6489864;rs6489865;rs10850093;rs10850094;rs10850095;rs10774672;rs10850096;rs10774673;rs10774674	rs2285934;rs4767023;rs10774671;rs10850097;rs10774675;rs11066451;rs11066452
ZNF232	No	6.66109e-09	-0.768318	17:4904564	rs17707385	17	4904564	C	T	0.1296	rs17707385	rs3786046;rs55876833;rs8077993;rs8076995;rs56268102;rs3744704;rs112738163;rs72822614
UHMK1	Yes	6.89423e-09	0.499128	1:162491166	rs2342715	1	162491166	T	C	0.3704	rs2342715	rs10919540;rs10919546;rs456682;rs6676470;rs11803344;rs10800576;rs10919549;rs6656197;rs6667797;rs10919550;rs2342714;rs905718;rs4657198;rs4656371;rs4657199;rs6687743;rs10919551;rs1566843;rs2129638;rs6676358;rs12071141;rs61811787;rs12746122;rs12079305;rs7549575;rs7549675;rs4292935;rs10919553;rs10800578;rs3844250;rs6668255;rs6668449;rs6427673;rs6427674;rs6427675;rs6427676;rs6427677;rs6427678;rs120868…
NDUFAF1	Yes	7.08546e-09	0.737249	15:41701647	rs28555198	15	41701647	C	A	0.2259	rs28555198	rs11635269;rs7165396;rs28712264;rs7162231;rs28437576;rs28687846;rs28448670;rs17730589;rs8038132;rs7163989;rs112448722;rs113807991;rs111962400;rs113387571;rs7169543;rs28617619;rs7181982;rs10518717;rs28492932;rs59000092;rs11629979;rs13313520;rs8036026;rs8037574;rs72739630;rs7165914;rs56341337;rs28623183;rs17730888;rs28477406;rs11854081;rs8023530;rs112547435;rs11070328;rs28728213;rs56400990;rs285571…
EMP3	No	7.11097e-09	0.585235	19:48831426	rs73047555	19	48831426	C	G	0.1593	rs73047555;rs73047568;rs7252529;rs73047581	rs55677101;rs148306415;rs3786751;rs2279851;rs3760790;rs16982010;rs8106307;rs8106646;rs73049215;rs73049222;rs3826824
CLEC4D	No	7.21932e-09	0.699193	12:8670978	rs74059866	12	8670978	G	A	0.1926	rs74059866	rs11045982;rs11045983;rs4534636;rs57832572;rs4486677;rs111744805;rs61706479
DGKQ	No	7.46041e-09	0.530708	4:980464	rs4690220	4	980464	G	A	0.4259	rs4690220;rs3796621	rs3733346;rs3733349;rs4690196;rs1377586;rs13101828;rs11724804;rs4690229;rs11248061;rs10902762
ANKLE2	No	7.59534e-09	-0.803714	12:133339417	rs11147064	12	133339417	C	T	0.763	rs11147064	rs7971299;rs6560901;rs6560902;rs10781645;rs12370647;rs13254
LILRB2	No	7.88379e-09	-0.491578	19:54792761	rs386000	19	54792761	C	G	0.237	rs386000;rs386003	rs398217;rs398227;rs798887;rs798888;rs798889;rs57827784;rs56883673;rs57906249;rs58609643;rs399657;rs798893;rs397558;rs419772;rs416867;rs384116;rs103294;rs380267;rs367070;rs1645788
ACSL5	Yes	8.18821e-09	0.574671	10:114123946	rs2094266	10	114123946	G	C	0.3741	rs2094266
CFLAR	No	8.38541e-09	0.538265	2:201982544	rs2881928	2	201982544	C	T	0.1963	rs2881928;rs7583529;rs6728771;rs6706980	rs2136600;rs7559150;rs13421776;rs7588993;rs6435066;rs7917;rs13416500;rs13404596;rs11894842;rs13412214;rs13412430;rs4381763;rs10172647;rs6716122;rs73059141;rs13406545;rs10183261;rs16836104;rs10207973;rs10167387;rs10205561;rs68133847;rs11892372;rs13413306;rs2307357;rs3087357;rs874358;rs11888171;rs6723527;rs10209706;rs3901120;rs3900738;rs16836568;rs4377317;rs7597409;rs73043335;rs16836591;rs13408186;…
TOMM5	No	8.80966e-09	0.753619	9:37581587	rs34828304	9	37581587	A	C	0.1667	rs13299594;rs34828304;rs34504934;rs12000408;rs34612074;rs4621903;rs13296887;rs34573740;rs13298231;rs73441369;rs7021977;rs7031047;rs13284762	rs13296354;rs34223371;rs35779175;rs34194291;rs71504539;rs13283446;rs13283323;rs13283354;rs35990394;rs7867861;rs7854493;rs34664013;rs35866589;rs77177749;rs35336929;rs13288041
HOXB2	Yes	9.21997e-09	0.661857	17:46567529	rs4794733	17	46567529	A	G	0.5926	rs4794733;rs1022088;rs4793870	rs35755011;rs1042815
LEMD3	No	9.66399e-09	-0.657814	12:65560831	rs59829994	12	65560831	G	A	0.3519	rs59829994;rs73113653;rs11612097;rs2336385;rs57938778;rs2133323;rs17101132;rs11611844;rs11610822;rs1603827;rs7975108;rs17101175;rs17101177;rs2888;rs58398228	rs10878233;rs1157239;rs3905826;rs2878695;rs10748016;rs7975588;rs2088579;rs61923514;rs61923518;rs58244788;rs1498789;rs68078950;rs2047486;rs67478364;rs35621308;rs10878255
HNRNPH1	No	1.05153e-08	-0.458091	5:179050188	rs1136267	5	179050188	C	A	0.3852	rs1136267;rs10066669;rs4078141;rs6876679;rs28544040	rs4376229;rs4131080
SLC22A18	No	1.08501e-08	0.632393	11:2930395	rs10832891	11	2930395	C	G	0.3704	rs10832891
RDX	Yes	1.11562e-08	-0.587511	11:110366300	rs1848597	11	110366300	A	C	0.3815	rs1848597;rs7927636;rs7939715;rs1553734	rs894561;rs4754462;rs7110665;rs4268470;rs2120116;rs1553733
VSTM1	Yes	1.1432e-08	0.81996	19:54566176	rs8111849	19	54566176	C	T	0.2481	rs8111849
ANXA5	No	1.19527e-08	-0.292403	4:122617493	rs2306413	4	122617493	C	T	0.5148	rs2306413
TRAPPC2P1	Yes	1.21108e-08	0.507766	19:57874954	rs2285604	19	57874954	G	C	0.4926	rs2285604;rs1989455;rs2301663;rs12052153	rs1858991;rs7250521;rs11666890;rs12610163;rs12978934;rs8100796;rs12461155;rs12980700
RPL22L1	Yes	1.21279e-08	0.789806	3:170582888	rs13063927	3	170582888	T	C	0.237	rs13063927;rs35192046;rs35683888;rs3821747	rs34934154;rs34587559;rs35959820;rs3732927;rs13078656;rs34619977
CLECL1	No	1.26892e-08	-0.595963	12:9869271	rs2268146	12	9869271	G	A	0.5148	rs2268146	rs3764021;rs7968401;rs7977720;rs10844597;rs10466829;rs11052710;rs10743819;rs10772085;rs7306304;rs7306557;rs7307111;rs2401391;rs7976584;rs2401393;rs2192437;rs10844617;rs2401394;rs2401395;rs7970116;rs7973638;rs10743823;rs10844622;rs12304510;rs10492165;rs10492166;rs7956831
CARD8	No	1.40219e-08	-0.641877	19:48709187	rs36069776	19	48709187	T	C	0.3333	rs36069776;rs11669584;rs11665831;rs11083924;rs7249075;rs7249785;rs1062808;rs4597433;rs4347733;rs71357807;rs11665981;rs3786739;rs12610708	rs3014;rs7259037;rs7259206;rs3745715;rs3745716;rs3745717;rs2015209;rs2015211;rs2015216;rs1971784;rs1971783;rs1062806;rs1347170;rs2008527;rs3786742;rs10410274;rs10409908;rs10410871;rs16981829
H2AFY	No	1.41683e-08	0.231332	5:134803721	rs12186712	5	134803721	G	T	0.4926	rs12186712	rs12518053;rs12520799;rs12520809;rs1031844;rs10050653;rs6889333;rs6596227;rs6596228;rs6596229;rs5006187;rs1841970;rs6866520;rs6892397;rs17733643;rs11746093;rs1382284;rs1382283;rs10039805;rs10042770;rs10042926;rs4976299;rs251559;rs251560;rs251561;rs11746018;rs11242250;rs11242251;rs6894909;rs11744786;rs3890399;rs11242252;rs11948207;rs929470
HLA-DRB6	No	1.50637e-08	-0.445689	6:32608014	rs9272625	6	32608014	C	T	0.6148	rs9272625	rs9270911;rs9272293;rs9272346;rs1047989;rs1130034;rs9272454;rs9272553;rs9272629;rs1129740;rs1071630;rs9272723;rs34843907;rs9273084;rs9273088;rs9273242;rs17843573;rs17843580;rs17612625;rs17612633;rs17612781;rs17612858;rs17612928;rs9273326;rs9273329;rs9273330;rs1063355;rs1063349;rs1063348;rs9273493;rs9273524;rs9273532;rs3828789;rs3828790;rs9274660
VRK3	No	1.61466e-08	-0.557479	19:50488372	rs958975	19	50488372	C	T	0.3037	rs958975;rs10424282;rs2304112;rs2278408;rs4802646;rs2115507	rs12981445;rs8105239;rs6509450;rs12052198;rs7507149;rs7246244;rs8111526;rs58165915;rs3826763;rs768574;rs1466324;rs11083996;rs6509452;rs8100149;rs12971442;rs2115508;rs34507995;rs2278410;rs11083997;rs12460419;rs4802649;rs2278282
IKZF1	No	1.62419e-08	-0.66327	7:50473290	rs6956014	7	50473290	C	T	0.2741	rs6956014	rs10216316;rs10215297;rs6952409;rs55981617;rs56156635;rs61731355;rs62447207;rs62447208;rs6944602
HIST1H2BD	No	1.64778e-08	-0.550727	6:26167951	rs9379828	6	26167951	G	C	0.4185	rs9379828	rs806973;rs1009181;rs1059490
SNRNP27	No	1.68396e-08	0.511501	2:70120608	rs6738783	2	70120608	G	A	0.2556	rs6738783;rs1048139;rs34766235;rs57445512;rs7578366;rs3755391;rs6718298;rs10165061;rs62152020;rs35344582;rs10185266;rs10496175	rs13011127;rs13025205;rs3732269;rs3816491;rs56223710;rs62134006;rs62134009;rs7575302;rs28362672;rs61422548;rs13021969;rs13393656;rs6710444;rs2278934;rs6714919;rs2034739;rs12713683;rs10196546
H1F0	No	1.73121e-08	-0.600139	22:38196837	rs5756823	22	38196837	C	T	0.8556	rs5756823;rs1894646;rs4821716;rs763137	rs4821715;rs6000896;rs6000897;rs1894644
ABHD2	No	1.82894e-08	-0.45576	15:89611557	rs11858077	15	89611557	G	A	0.2889	rs11858077;rs11858280;rs12438271	rs28556293;rs7162943
COMMD5	No	1.86727e-08	0.553764	8:146056152	rs1735159	8	146056152	T	C	0.4	rs1735153;rs1735433;rs1735154;rs2727237;rs2727236;rs1627538;rs1735431;rs1735430;rs1735155;rs1735159;rs1619184;rs1735163;rs1735412;rs2736648;rs1735166;rs1735167;rs2242651	rs2953858;rs9987114;rs59163703;rs7833325;rs7833780;rs2955229;rs2954661;rs2979087;rs2958525;rs10089228;rs2954671;rs7812603;rs9644667;rs2727243;rs3882690;rs61673172;rs5029824;rs1735188;rs1735189;rs1735192;rs2722472;rs1735196;rs2258177;rs2258178;rs2727240;rs1735435;rs1735434;rs1735428;rs1735425;rs1735157;rs7015892;rs1013084;rs1735165;rs2727230;rs1625919;rs2242650;rs1735169;rs1735173;rs1735402;rs1209…
MAP1S	Yes	1.91712e-08	0.472738	19:17862925	rs4808683	19	17862925	G	C	0.4185	rs4808683	rs12979186;rs8111532;rs8112232;rs10425947;rs7258068;rs6512220;rs2287860;rs3787026;rs7253117;rs4527144;rs10427063;rs6512223;rs7256565;rs7256771
AKR7A2	No	2.03972e-08	0.625041	1:19638309	rs2227295	1	19638309	G	A	0.7185	rs2227295
TUFM	No	2.07346e-08	0.525018	16:28513129	rs181205	16	28513129	C	T	0.3	rs181205	rs181203;rs181206;rs181207;rs181209;rs56354901;rs62034318;rs79046494;rs28449958
HSD17B12	No	2.13591e-08	-0.664429	11:43877934	rs1061810	11	43877934	A	C	0.2593	rs1061810	rs10838158;rs6485455;rs10768975;rs6485456;rs10742688;rs7115970;rs10768976;rs4643069;rs7115919;rs7110437;rs10734517;rs7928134;rs10838162;rs1878765;rs4755741;rs6485462;rs7118659;rs7118906;rs4755744;rs1878850;rs1878851;rs4755745;rs10838174;rs10838175;rs4755747;rs1518814;rs1518815;rs6485464;rs10768981;rs10400343;rs10742689;rs7129046;rs10838180;rs10768983;rs6485466;rs7101808;rs10838181;rs7131110;rs648…
CYTIP	Yes	2.32652e-08	-0.853816	2:158201029	rs2924796	2	158201029	A	G	0.9	rs2924796	rs13028288
TPK1	No	2.47552e-08	-0.522448	7:144541306	rs7779155	7	144541306	C	A	0.4222	rs7779155;rs6464621;rs6464624;rs1881849;rs7803436;rs13347369;rs7786037;rs1881850;rs10274142	rs9648818;rs55806395;rs6962350;rs6972897;rs10231234;rs10232406;rs10261806;rs11763153;rs7806443;rs2371643;rs4636120;rs58353754;rs28836325
FAM118A	No	2.48014e-08	-1.00332	22:45711854	rs104664	22	45711854	A	G	0.8741	rs104664;rs2142552;rs7285172;rs6007595;rs2350629;rs738177;rs2205659;rs2205660;rs3827393;rs2350630;rs6007602;rs3747240;rs9614647;rs6006992;rs6519844;rs6006993;rs8136319;rs5765271;rs5765272;rs5765276;rs1569413;rs5764704;rs136564;rs136567;rs136568;rs470062;rs136579;rs5765304;rs136582;rs136584;rs136589;rs136592;rs5764719;rs136599;rs136601;rs136608;rs136610;rs136611;rs4605479;rs5765327;rs62231146;rs12…	rs136604;rs136606
TMBIM4	No	2.6672e-08	0.2918	12:66497928	rs7966213	12	66497928	C	T	0.437	rs7966213;rs7979576	rs2870783;rs11176038;rs7964675;rs2870782;rs10878378;rs4328252;rs7975029;rs2576187;rs1168766;rs1168765;rs1184884;rs1177578;rs4296075;rs1184556;rs11176060;rs1168770;rs8793;rs1370126;rs12823890
CD55	Yes	2.79401e-08	0.61364	1:207503432	rs925130	1	207503432	A	G	0.7148	rs925130;rs925131;rs2184476;rs1507757;rs6662070;rs10864231;rs12133548;rs11120733;rs1507758;rs1507759;rs1354942;rs7555030;rs7512422;rs1507760;rs1507761;rs10746462;rs10746463;rs4844379;rs2661358;rs2802227;rs6673138;rs1257728;rs1588143;rs1257729;rs2490256;rs2135923	rs7543002;rs7554219;rs1346720;rs6700846;rs7522701;rs10864156;rs6664815;rs1864370;rs1429906;rs6540888;rs6540889;rs7535029;rs10864167;rs1966592;rs7533825;rs877049;rs7545125;rs7543250;rs1835307;rs4844587;rs10864175;rs7514736;rs1579484;rs4611012;rs7536693;rs6540896;rs11120586;rs6703857;rs6703860;rs59036171;rs10864178;rs10864180;rs10864181;rs2017760;rs12095015;rs2802231;rs1782467;rs1652333;rs2802233;r…
AP3B1	No	2.99182e-08	-0.415618	5:77339846	rs11746090	5	77339846	A	G	0.2556	rs11746090	rs2046894
TOMM7	No	3.03996e-08	-0.482431	7:22852499	rs2240728	7	22852499	T	C	0.3074	rs2240728;rs1054471;rs2240726;rs4722189;rs4719716;rs981792;rs2270108;rs2270107;rs2270105;rs2270103;rs10276099	rs4722188
LILRB4	Yes	3.07618e-08	-0.606393	19:55143156	rs12462774	19	55143156	C	T	0.2	rs12462774;rs12460501
PDPN	No	3.19607e-08	0.560743	1:13920193	rs1261025	1	13920193	G	A	0.3037	rs1261025;rs1261026
GP1BA	Yes	3.19692e-08	-0.626505	17:4828849	rs9904522	17	4828849	G	C	0.5815	rs9904522;rs4349206;rs4486968	rs9902753;rs2243102;rs366577;rs238239
GNG11	Yes	3.26674e-08	0.499762	7:93662559	rs17246545	7	93662559	A	G	0.4	rs17246545;rs12673244;rs12668793;rs10953106;rs11972503;rs35431765;rs34128826;rs35081648;rs17306040;rs17306068;rs61313660;rs12112109;rs11973636;rs9649183;rs11978995;rs10953107;rs28376594;rs28373455;rs12668079	rs57401807;rs62466705;rs6945362;rs2286845;rs114584463;rs2299416;rs2072433;rs12671263;rs35582256;rs4436050;rs7797595;rs10246311;rs28523987;rs13245341;rs6465401;rs13243570;rs10224346;rs9641128;rs9641129;rs12673626;rs10233835;rs12669520;rs7779601;rs7785302;rs12668672;rs35616848;rs17306186
CNN2	No	3.27537e-08	0.596435	19:1044753	rs3764648	19	1044753	C	T	0.6926	rs3764648
C15orf38	No	3.32689e-08	0.736605	15:90467792	rs1699487	15	90467792	G	A	0.7593	rs1699487	rs1256839;rs1256838;rs1256837;rs1256836;rs1269077;rs1702168;rs1256854;rs1256851
MICA	Yes	3.32722e-08	-0.843578	6:31417456	rs9501130	6	31417456	T	G	0.1296	rs9501130	rs9501129
TMEM9	Yes	3.49868e-08	0.569059	1:201110963	rs4915486	1	201110963	T	C	0.363	rs4915486;rs7526291;rs6664624;rs2068152;rs1010502;rs1106729	rs3753967;rs7542768
AGPAT2	No	3.66203e-08	-0.672422	9:139567762	rs6951	9	139567762	C	G	0.7926	rs6951
NCF1C	Yes	3.75826e-08	0.76966	7:75348626	rs112329663	7	75348626	G	T	0.1037	rs112329663
TSPAN33	No	3.95483e-08	-0.617835	7:128777461	rs12667978	7	128777461	T	C	0.5704	rs12667978
CD86	No	4.28796e-08	-0.559393	3:121649526	rs35902163	3	121649526	A	G	0.3296	rs35902163;rs34837785;rs4285028;rs10934565;rs1920309;rs6790281;rs7615571;rs79103597;rs35415993;rs7651226;rs34696871;rs1920290;rs1920291;rs35101693;rs13067270;rs34543553;rs73855480;rs73855481;rs35737776;rs34158925;rs34566912;rs71329246;rs77630152;rs71329247;rs2091664;rs12630486;rs12488851;rs13083557;rs76593525;rs12637351;rs2877560	rs7637495;rs73855465;rs12632345;rs4676758;rs2689290;rs2689285;rs1920299;rs1920298;rs1920297;rs12637968;rs79312528;rs12498028;rs12629742;rs4305455;rs73855476;rs4118376;rs12493408;rs34478505;rs7640872;rs2332033;rs12488334;rs13089878;rs34181646;rs12491991;rs12493952;rs12497349;rs1986368;rs1986712;rs71329249;rs12638492;rs3942629
SMC6	No	4.54182e-08	0.684608	2:17846592	rs2710674	2	17846592	T	A	0.837	rs2710663;rs2710674;rs4578856;rs6761322;rs6721919;rs2344691	rs2710673
SIGLEC14	No	4.70779e-08	-0.970318	19:52130637	rs1106476	19	52130637	A	T	0.1	rs1106476;rs872629
C9orf135	No	4.71789e-08	0.933149	9:72407055	rs72721148	9	72407055	C	T	0.1222	rs72721148;rs72723208;rs17518030;rs7029206;rs17518268;rs17439752	rs17517599;rs1411408;rs11140470;rs12347511;rs72723215;rs72723218;rs72723219;rs1556208;rs4366141;rs7866489;rs10521434;rs72723223;rs12337927
CPEB4	Yes	5.12698e-08	0.526477	5:173334219	rs75049939	5	173334219	G	T	0.3148	rs75049939	rs72810983;rs7705502;rs55646464;rs72810989;rs17694791;rs17694835;rs72810995;rs56197583;rs17695092;rs7736263;rs112299234;rs72812804;rs72812805;rs55946741;rs10516107;rs75738222;rs1484803;rs966544;rs72812811;rs17695555;rs17763083;rs747472;rs72812816;rs72812817;rs72812818;rs113932433;rs56281418;rs7705507;rs6861681;rs72812826;rs56245789;rs56196025;rs56184817;rs72812832;rs17696147;rs55850761;rs56163845…
MPZL1	Yes	5.49888e-08	-0.461445	1:167749248	rs7540603	1	167749248	G	A	0.6778	rs7540603;rs6671664;rs36095147	rs12142987;rs10918757;rs7514471;rs1476071;rs4657706;rs4657707;rs10918760;rs4145460;rs4657711;rs2051655;rs2157600;rs4657713;rs4657714;rs2157601;rs7522016;rs10489197;rs34412860;rs3738231;rs3088322
TAMM41	Yes	5.53298e-08	-0.499421	3:11889365	rs430373	3	11889365	A	G	0.4667	rs430373	rs303857;rs303854;rs402731;rs392621;rs420537;rs2454145;rs373193;rs2470568;rs2470567;rs404171;rs408600;rs420599;rs440746
LCLAT1	No	5.69637e-08	0.645216	2:30675826	rs1723156	2	30675826	G	A	0.237	rs1723156;rs1612616;rs1614348;rs1616259;rs4952124;rs829584;rs829579;rs829577;rs829576;rs829573;rs829571;rs829570;rs1723167;rs829651;rs829638;rs1252639;rs1252641	rs72853154;rs11892635;rs1723175;rs1662955;rs1662949;rs2462562;rs1662944;rs1723170;rs1662942;rs1662958;rs829562;rs2692041;rs829645;rs829687;rs829686;rs829650;rs829649;rs829648;rs829647;rs829658;rs829636;rs1252643;rs1252647;rs829623;rs11686191;rs7562645;rs4952148;rs28538173
TMEM33	No	5.73393e-08	0.644325	4:41945059	rs7681854	4	41945059	G	A	0.1074	rs7681854;rs2174729	rs58495189;rs28584215;rs73153247
DDT	No	6.08791e-08	0.450338	22:24266726	rs5751775	22	24266726	C	T	0.5444	rs5751775;rs5760119;rs5760120;rs5751776;rs5751777	rs5751764;rs2330634;rs4822455;rs5751771;rs575146;rs2739330;rs2739335;rs2739337;rs2739338;rs2253552;rs2739344;rs2858914;rs140188;rs140288
MTHFR	No	6.94365e-08	0.552023	1:11854671	rs12121543	1	11854671	A	C	0.2778	rs12121543
KLHL9	No	6.95464e-08	-0.635846	9:21342332	rs4526448	9	21342332	A	G	0.8593	rs10119678;rs4526448
TCEB1	No	7.11959e-08	-0.588377	8:74500124	rs67975631	8	74500124	C	A	0.1444	rs67975631
SARS2	Yes	7.78337e-08	-0.466385	19:39437560	rs1865049	19	39437560	G	A	0.5963	rs1865049	rs10775533;rs11083488;rs9749516;rs7508411;rs4803034;rs11083489;rs11668245;rs12462710;rs17545254;rs7508539;rs10425217;rs730078;rs1808661;rs1808662;rs4801960;rs4801971;rs7257007;rs575;rs8113389;rs10416055;rs2278412;rs1865047;rs12982957;rs12985638;rs10424843;rs7245863;rs12980086
LACTB	Yes	7.99759e-08	0.496758	15:63406785	rs6494391	15	63406785	C	T	0.7704	rs6494391;rs4774475;rs4775625;rs966331;rs1007076;rs1007075;rs10851723;rs12902237;rs4633662;rs7175185;rs6494393;rs4775628;rs1976433;rs9302231;rs1126312;rs1126310;rs1566660	rs6494392;rs2729779;rs2729778;rs2652797;rs2652796;rs4775624;rs2652795;rs9888735;rs9888638;rs2652794;rs2652792;rs2729813;rs2729815;rs34317102;rs2652789;rs2729820;rs10851724;rs2652824;rs2729823;rs4551986;rs2729837;rs2652820
MYO15B	Yes	8.20826e-08	-0.793206	17:73583027	rs820240	17	73583027	G	A	0.8667	rs820240
DOCK7	Yes	8.25741e-08	-0.688496	1:62906489	rs638714	1	62906489	T	G	0.3852	rs638714	rs626787;rs631106;rs9436223;rs12029068;rs9436661;rs11588261;rs10493322;rs638305;rs637723;rs656297;rs642845;rs641540;rs598253;rs11207969;rs659656;rs10158897;rs783291;rs11207970;rs583609;rs597470;rs597078;rs597076;rs630144;rs636523;rs636497;rs624660;rs634341;rs3913007;rs4350231;rs12023489;rs12037659;rs9988450;rs1305520;rs7547965;rs1167996;rs998403;rs1177541;rs11207972;rs1167998;rs1168001;rs1168002;…
SH3PXD2A	Yes	8.26025e-08	0.531789	10:105608824	rs7091346	10	105608824	T	C	0.3481	rs7091346;rs10786772;rs10883928;rs2295786;rs11191833;rs11191836	rs10883922;rs67764572;rs4918058;rs11191822;rs55983834;rs10883926;rs11191829;rs56093138;rs11191839;rs11191840;rs2073338;rs10786773;rs10883944;rs1570221;rs2475216;rs2475213;rs9420904
DIP2B	No	8.54762e-08	-0.542241	12:50898728	rs61927768	12	50898728	A	G	0.2667	rs61927768	rs34833957;rs12829833;rs7309964;rs11169520;rs7955736;rs11169530;rs1047912
S100P	Yes	8.76909e-08	-0.691765	4:6696460	rs58654929	4	6696460	A	G	0.1963	rs58654929	rs58986571;rs4689521;rs3822263;rs3822262;rs3822261;rs3822260
SPPL2A	Yes	9.13299e-08	0.408242	15:51230834	rs36004063	15	51230834	C	A	0.2444	rs36004063	rs57262951;rs12050528;rs2574754;rs2663530;rs2574756;rs12591438;rs2619696;rs12909760;rs8043017;rs2614771;rs2614774;rs2614775;rs1147140
YIPF5	Yes	9.63656e-08	-0.501885	5:143570210	rs13355025	5	143570210	T	C	0.3704	rs13355025;rs9324943;rs8180428;rs6876629;rs10072336;rs10072337;rs6894738;rs2032785;rs6881195	rs4289586;rs7716084;rs7722884;rs10875605;rs10039547;rs11746457;rs9324942;rs1895145;rs5020191;rs4616931;rs4336387;rs7444776;rs6580313;rs4122252;rs1833501;rs4518437;rs10038078;rs10043464;rs1862140;rs888645;rs6872273;rs6869336;rs6887917;rs1113685;rs6876352;rs6861242;rs10055251;rs7725518;rs6879765
PIK3C2A	No	9.87328e-08	-0.538863	11:17094702	rs17472942	11	17094702	G	A	0.3667	rs17472942;rs12420958;rs12577388;rs12577418;rs61879692;rs17560341;rs1987694;rs11608038	rs10832731;rs11024149;rs11024151;rs34724588;rs3950680;rs1236311;rs34941502;rs17641418;rs17561348;rs214938;rs214934;rs214933;rs214932;rs7108067;rs679201;rs522619;rs664382;rs665311;rs569780;rs586785;rs476890;rs615424;rs492263;rs644419;rs214903;rs61881877;rs61881881;rs60173525;rs12577525;rs17473243;rs12577815
TFCP2	No	1.03978e-07	-0.422149	12:51490334	rs55864652	12	51490334	T	C	0.1741	rs55864652	rs55987825;rs59936854;rs17125258;rs56060103;rs17125286;rs55897461;rs74482490;rs73103154;rs148657634;rs17125346;rs17125369;rs111305637;rs17125375;rs12580097;rs67466786;rs78034831;rs56847302;rs60910794;rs73105025;rs76958506;rs12582592;rs17125401;rs76877743
ANKDD1A	No	1.05773e-07	-0.526157	15:65139936	rs950171	15	65139936	G	C	0.5852	rs950171	rs3803377;rs8041527;rs1872592;rs12904029;rs11636149;rs11631663;rs12439385;rs12908981;rs34250027;rs62017285;rs113818297;rs12916466;rs2414857;rs2414858;rs9672652;rs1522748;rs1357370;rs940021;rs1522747;rs1352093;rs11071819;rs7179562;rs1719256;rs7177236;rs12914525;rs9745047;rs12439870;rs4776250;rs865576;rs832879;rs832883;rs832884;rs1719277;rs1043697;rs1684044
GDI2	No	1.08624e-07	-0.434969	10:5957270	rs10508298	10	5957270	T	C	0.3481	rs11255780;rs12785055;rs61832959;rs6602330;rs56369297;rs7082434;rs7067928;rs7893735;rs10508298;rs2387092;rs7090411;rs17319759;rs11255971;rs12767690;rs11255974;rs10508299;rs12774886;rs12360409;rs11256009;rs12774228	rs11255602;rs11255698;rs1976655;rs7919913;rs1985072;rs12781700;rs11255774
MED4	No	1.10278e-07	0.965966	13:48606644	rs1098354	13	48606644	A	G	0.137	rs1098354	rs1326138;rs1326139;rs9526417;rs1326140;rs1853929;rs11618397;rs9534877;rs9534878;rs7335788;rs9534879;rs9534881;rs9534882;rs7320461;rs1926089;rs765809;rs6561417;rs7333821;rs7334207;rs9567959;rs2148245;rs9562787;rs9567960;rs718010;rs9595825;rs9534885;rs9567963;rs7320759;rs9526423;rs9526424;rs7338125;rs7338894;rs9316339;rs4942725;rs7320366;rs1972347;rs9526426;rs1326136;rs4942727;rs9534889;rs7322515;…
TMEM50B	No	1.10332e-07	0.404486	21:34826700	rs9305529	21	34826700	C	T	0.4741	rs9305529	rs9808685;rs2834210;rs7277808;rs13051491;rs2834214;rs2834215;rs8132535;rs17882822;rs2284554;rs2284555;rs2284556;rs2409493;rs2409494;rs1059293;rs4816452;rs4816453;rs6517172;rs4817567;rs4817568;rs6517173;rs1972256;rs4816455;rs7276112;rs68082076;rs9976619;rs9976414;rs9976356;rs7282496;rs11088253;rs8133486;rs8134200;rs1044218;rs1044213;rs2834217;rs9983740;rs3183852;rs2834220;rs4817571;rs928739;rs2834…
TOM1	No	1.11691e-07	-0.368162	22:35708790	rs4465	22	35708790	T	C	0.6704	rs4465;rs138774;rs138775;rs138777;rs138778;rs138779;rs138781	rs2235145;rs1534877;rs9610275;rs5755676;rs1108268;rs4820189;rs1053593;rs2413338;rs2235148;rs9610279;rs12485178;rs713770;rs737755;rs1807543;rs4821387;rs4821388;rs760512;rs760513;rs9607261;rs932290;rs2235149;rs2235150;rs8141767;rs5755679;rs8142590;rs8142763;rs4821389;rs4254590;rs5755683;rs5755684;rs5755685;rs5755686;rs9306298;rs2038010;rs6518947;rs7287861;rs1543303;rs2072705;rs6518948;rs741995;rs20…
TMEM14C	No	1.21416e-07	0.759456	6:10723449	rs1045911	6	10723449	C	A	0.1444	rs1045911
CHST13	No	1.28278e-07	-0.619655	3:126249265	rs744233	3	126249265	A	G	0.2889	rs744233	rs1687481;rs12493410;rs1490751;rs1687479;rs1799392;rs2101592;rs4679256;rs6764354;rs6768289;rs34987672;rs35656703;rs6781798;rs6766712
UBE2J1	Yes	1.37699e-07	0.503479	6:90022921	rs7764923	6	90022921	T	C	0.2556	rs7764923	rs3822872;rs3777514;rs7757650
CECR1	No	1.39556e-07	0.536949	22:17700284	rs8136533	22	17700284	T	C	0.437	rs8136533
ISCU	No	1.42112e-07	-0.690936	12:108939901	rs10778643	12	108939901	A	T	0.8667	rs10778643;rs2052424;rs10778647	rs10746125;rs4964723
NFE2L3	Yes	1.44458e-07	-0.768296	7:26146063	rs916964	7	26146063	G	C	0.1889	rs916964;rs916963;rs62446330;rs3814095;rs12113797;rs6957912;rs13246121;rs35715395;rs35306216;rs62446333;rs35932509;rs11971530;rs11979000;rs11972321;rs28735630;rs11973455;rs11973430;rs59440718;rs34386140;rs13238252;rs2158362;rs2158361;rs2107348	rs35257100;rs35006008;rs2057763;rs35428152;rs12700701;rs12700705
CHPT1	No	1.47285e-07	0.535626	12:102085487	rs2695296	12	102085487	C	T	0.5593	rs2559864;rs2695296;rs2695294;rs10745921;rs10860771;rs2695292;rs2559862;rs2559860;rs2695290;rs2695288;rs2695287;rs2695286;rs2695285;rs2559858;rs2695284;rs2695283;rs2559857;rs2695282;rs2559856;rs2695281;rs2559855;rs2559854;rs3809260	rs10128996;rs7957666;rs7970837;rs2251187;rs2251172;rs2695297;rs2695298;rs2695299;rs10778139;rs2695295;rs2559863;rs2695291;rs2559851;rs2559850
TMEM170B	No	1.49974e-07	0.407501	6:11480545	rs6907890	6	11480545	C	T	0.6667	rs6904209;rs7752671;rs9357151;rs9366802;rs2177159;rs2140109;rs2177158;rs6457608;rs6923613;rs4713556;rs6923798;rs6907890;rs6907900;rs6907944;rs11751931;rs35877256;rs35250180;rs34630993;rs35491413;rs35074878;rs34486680;rs17607537;rs17675742;rs35658210;rs35938392;rs36053861;rs66502560;rs35100959;rs17607558;rs34342746;rs34363244;rs67452935;rs67807015;rs62394917;rs62394921;rs62394922;rs62394926;rs3495…	rs6922323;rs9368729
SETDB2	Yes	1.53645e-07	0.482528	13:50042797	rs7317772	13	50042797	G	A	0.563	rs7317772;rs7995283;rs9526563;rs2038638;rs11619265;rs35980977;rs3764089	rs4942830;rs61959992;rs9535247;rs7991226;rs7997737;rs1543513;rs721457;rs2077848;rs2407691;rs12429813;rs9316454;rs2057414;rs2057416;rs1409017;rs6561526;rs7326345;rs4941643;rs3764084;rs9805560
SCGB3A1	No	1.56e-07	1.14389	5:179919225	rs6891835	5	179919225	T	C	0.1148	rs6891835;rs76820754;rs9800264;rs812956;rs2447734;rs10052782;rs2453176;rs6422334;rs2387285;rs2387281;rs7729771;rs6877400	rs7730055;rs4700961;rs62405552
DARS	No	1.58305e-07	0.569499	2:136494985	rs12468768	2	136494985	T	C	0.1667	rs12468768;rs12476116	rs72970243;rs724326;rs1050115;rs7607174;rs115944351;rs6724569;rs75223002;rs2304601;rs58301703;rs139068486;rs4954623;rs12467770;rs144353356;rs6716070;rs1042712;rs73958637;rs3213890;rs3816155;rs1963885;rs6430588;rs746857;rs2015532;rs3769013;rs3769012;rs12475398;rs12475516;rs2304371;rs2304370;rs60253740;rs61240933;rs730005;rs2322813;rs59243420;rs58116536;rs58509842;rs3769008;rs79633114;rs12373779;rs…
FMNL2	No	1.67154e-07	0.645255	2:153282226	rs7586834	2	153282226	T	C	0.1741	rs7586834;rs7600624;rs11901392;rs59483741	rs10179385;rs61549674;rs34968716
ANKRD32	Yes	1.6846e-07	-0.573939	5:94086368	rs10062248	5	94086368	A	T	0.2481	rs10062248	rs62365664;rs6862592;rs10476612;rs12518034;rs7737779;rs10053484;rs12522312;rs10076461;rs12517866;rs10041843;rs10041262;rs28645132;rs10056685;rs10070258;rs755898;rs10058130;rs10037228;rs13358642;rs13354061;rs13361811;rs11949227;rs28787271;rs13362556;rs12516225;rs10051931;rs7705424;rs10476613;rs55974730;rs13353994;rs6879307;rs10078304;rs10058618;rs11955373;rs10078049;rs10035632;rs10041551;rs306573;…
SEC13	No	1.70576e-07	-0.572683	3:10342876	rs696221	3	10342876	T	C	0.5519	rs696221
SMARCE1	No	1.71723e-07	-0.554083	17:38788348	rs11654834	17	38788348	T	C	0.6	rs11654834;rs1474454;rs55664118;rs6503545	rs2109221
CD300C	No	1.767e-07	-0.874826	17:72512645	rs1171197	17	72512645	C	G	0.1037	rs1171197	rs72844303
PPP1CB	No	1.78941e-07	0.484036	2:28989887	rs6752464	2	28989887	T	C	0.4741	rs6752464;rs12714243;rs10183665;rs12151717;rs6730321;rs3768666;rs4254466;rs2045886;rs13011935;rs13018031;rs13019397;rs12714246;rs13030835;rs7475;rs7601413;rs7601720;rs6547881;rs13009357;rs62131973;rs13024443;rs62131975;rs12714249;rs7597048;rs13417543;rs13382966;rs12185717;rs6737027;rs6728045;rs13025081;rs6760186;rs13030945;rs10177006;rs13019104	rs6547873;rs6547874;rs12714242;rs7579321;rs6709674;rs11127189;rs4477866;rs6419696;rs13016112;rs6547880;rs3190;rs12475612;rs4132617;rs7601934;rs7567861;rs6547882;rs11127190;rs62131971;rs62131972;rs62131974;rs61407258;rs6718662;rs10865508;rs11685682;rs67410623;rs10166861;rs4611608;rs11690571;rs4632298;rs66904522;rs72784066;rs57286839;rs55785599;rs11684695;rs4665436;rs4233729;rs4666122;rs4563180;rs4…
NTPCR	No	1.80821e-07	0.688517	1:233079612	rs6674852	1	233079612	C	G	0.237	rs6674852;rs6693233;rs6673130;rs56182735;rs3820124;rs3795378;rs57358016;rs13381;rs743198;rs743199	rs41417151;rs1555392;rs1555393;rs1555394;rs1555395;rs9424622;rs1004839;rs9424503;rs9424504;rs12046839;rs9424505;rs9424506;rs9424507;rs9424508;rs9424625;rs9424510;rs4649417;rs9424626;rs9424513;rs9424514;rs9424515;rs9424629
SLC25A19	No	1.85718e-07	0.517242	17:73355769	rs4350602	17	73355769	T	C	0.7704	rs4350602	rs9889402;rs9892166;rs4789182;rs9908820
APIP	No	1.8672e-07	-0.559906	11:34902363	rs2915226	11	34902363	A	G	0.7815	rs2915226;rs2082204;rs2915225;rs2956095;rs2956097;rs2956125;rs2915218;rs2915217;rs2985385;rs2985382;rs2915214;rs1117051;rs2986417;rs2956118;rs2986415;rs2956116;rs2147341;rs984690;rs984689;rs2016814;rs2956112;rs2956109	rs1553762;rs1553761;rs1553760;rs1553759;rs2033355;rs2941059;rs2956079;rs2163375;rs2915237;rs1509662;rs925289;rs2941052;rs2915235;rs2941050;rs891550;rs2915233;rs919554;rs2915232;rs2915231;rs2033357;rs2033358;rs2033360;rs2116090;rs1036070;rs2915230;rs1960524;rs1117445;rs2915208;rs2956120;rs2986421;rs2956119;rs2956077;rs2915191;rs2986407;rs2985150;rs2986405;rs2915189
TMEM123	No	2.01151e-07	0.628806	11:102276067	rs144033384	11	102276067	A	G	0.1037	rs144033384
CEP192	No	2.05419e-07	-0.530689	18:13116432	rs1786263	18	13116432	T	G	0.5519	rs1786263	rs4995995;rs8089123;rs9948681;rs8088313;rs9958369;rs6505775;rs12955780;rs6505776;rs2902856;rs7233600;rs11663049;rs28619103;rs12605638;rs7229870;rs28641764;rs9948139;rs1973779;rs9783859;rs9949589;rs9783903;rs7233814;rs7243660;rs8097125;rs7234094;rs6505777;rs7226616;rs7236764;rs7237236;rs7234960;rs9961669;rs35790309;rs11080620;rs9964466;rs7241536;rs10221326;rs8097038;rs570505;rs478006;rs1787008;rs4…
MYH9	No	2.08635e-07	-0.596616	22:36677400	rs2481	22	36677400	A	G	0.1481	rs2481;rs12107;rs11703176	rs11089787
COG5	Yes	2.09277e-07	-0.628182	7:106708765	rs11766415	7	106708765	G	A	0.4111	rs11766415
NOP16	Yes	2.16666e-07	0.827019	5:175805667	rs13158079	5	175805667	A	G	0.1	rs13158079;rs6882450;rs13179981;rs6862522;rs6863122;rs1065212;rs953251;rs3172921;rs3172920;rs1060588;rs13155545;rs13162111;rs13167355;rs13167710
C16orf72	No	2.17282e-07	-0.554672	16:9221894	rs2313980	16	9221894	C	G	0.5741	rs2313980;rs7189960;rs9926326	rs12708774;rs12708775;rs12932182;rs12443681;rs8044742;rs8049976;rs6498426;rs4566166;rs12708776;rs7194736;rs9929235;rs7186921;rs4305016;rs12149709;rs7185073;rs7185995;rs12448512;rs12447788;rs4381605;rs9939607;rs9926522;rs7203115;rs9932549
NFKB1	Yes	2.25545e-07	0.42271	4:103497785	rs230541	4	103497785	A	G	0.5815	rs230541;rs230543;rs230544;rs4699030;rs1005819;rs3774956;rs3821958;rs1287;rs1020759;rs3774960;rs4698858;rs1020760	rs980455;rs230529;rs230528;rs230526;rs230521;rs230517;rs230512;rs230505;rs230494;rs230495;rs230496;rs230538;rs1801;rs11723120;rs1598859;rs17032850;rs4648045;rs3774957;rs7667496;rs7692606;rs3774959;rs59123962
CLEC1A	No	2.37618e-07	-0.830602	12:10232625	rs2220436	12	10232625	G	A	0.8778	rs2220436
CIB1	No	2.4737e-07	0.561617	15:90768320	rs11073918	15	90768320	T	C	0.2519	rs11073918	rs9744133
PROK2	No	2.68795e-07	-0.975177	3:71829242	rs7644362	3	71829242	A	G	0.863	rs7644362
IMMT	No	2.79263e-07	-0.411056	2:86427235	rs11900161	2	86427235	C	G	0.5333	rs11900161	rs4569473;rs12714169;rs6749439;rs3821017;rs13403186;rs6706204;rs6749090;rs7567380;rs13011139;rs17551822;rs9653508;rs6725046;rs13000103;rs6758173
FLVCR1-AS1	Yes	3.00593e-07	0.55392	1:213090297	rs1692182	1	213090297	C	A	0.5185	rs1692182	rs6666277
ZBTB46	No	3.07072e-07	-0.367105	20:61921532	rs1543449	20	61921532	C	T	0.5185	rs1543449	rs7263455
TCTEX1D2	No	3.48499e-07	0.544535	3:196143030	rs61345811	3	196143030	T	C	0.2667	rs61345811	rs4916427;rs4916492;rs12637868;rs28712197;rs3973;rs9846106;rs7618690
CUL5	No	3.49718e-07	-0.540909	11:108006182	rs4754296	11	108006182	G	T	0.1593	rs4754296	rs61913672;rs61913679;rs55788757
C22orf42	No	3.50366e-07	-0.554947	22:32551274	rs5998257	22	32551274	C	G	0.2963	rs5998257	rs3888536
HK2	Yes	3.60806e-07	-0.430081	2:75116627	rs4853069	2	75116627	T	C	0.4926	rs4853069	rs2279429;rs1487371
KIF14	Yes	3.67637e-07	-1.02307	1:200139228	rs2246926	1	200139228	T	G	0.1074	rs2246926
UROS	No	3.844e-07	-0.465258	10:127482764	rs41315014	10	127482764	C	T	0.4926	rs41315014
SYNM	Yes	4.20991e-07	-0.57786	15:99647605	rs11636944	15	99647605	G	T	0.3333	rs11636944
TRIP10	No	4.30362e-07	-0.653792	19:6751279	rs1049229	19	6751279	G	A	0.1667	rs1049229;rs1049230;rs1049232	rs1054060;rs2305808
POLR3K	No	4.34661e-07	0.529846	16:106777	rs216597	16	106777	C	G	0.8	rs216597;rs216598	rs216594;rs2541593;rs216596;rs1045001;rs4145232;rs11866537
CNOT3	Yes	4.46006e-07	0.675133	19:55592070	rs4806641	19	55592070	A	G	0.1	rs4806641;rs2603700;rs2603699;rs2603697	rs1860325;rs575144;rs74711249
IQCB1	No	4.49277e-07	0.389085	3:121619464	rs57636696	3	121619464	T	A	0.3	rs57636696	rs1806656
MTERFD3	Yes	4.52045e-07	0.592572	12:107935096	rs11113387	12	107935096	C	A	0.4407	rs11113387
PJA2	No	4.5448e-07	-0.661275	5:108800387	rs62377441	5	108800387	C	T	0.1444	rs62377360;rs72794822;rs147510091;rs72794826;rs62377362;rs17476973;rs62377364;rs62377365;rs72794839;rs62377366;rs72794846;rs62377407;rs62377409;rs61104555;rs62377410;rs62377441;rs62377442;rs62377444;rs62377445;rs62377446;rs62377447;rs62377452;rs62377454;rs17478006;rs62375279;rs72802926;rs11241022;rs62375287;rs17478105;rs4346816;rs72802963;rs17478341;rs62375292;rs17478383;rs62375294
AP2S1	Yes	4.54866e-07	-0.333639	19:47470862	rs410629	19	47470862	C	T	0.6037	rs410629
SPNS1	No	4.57554e-07	0.534068	16:28718755	rs188237080	16	28718755	G	A	0.3444	rs188237080
ATP13A1	No	4.65065e-07	0.822653	19:19425025	rs57962361	19	19425025	T	C	0.1	rs57962361
SHKBP1	No	4.86323e-07	-0.363698	19:41091821	rs406133	19	41091821	G	C	0.4741	rs406133;rs415075
RHOU	Yes	5.48238e-07	-0.449432	1:228943601	rs4654631	1	228943601	T	C	0.6222	rs4654631	rs4654630
CYB5R2	No	5.69502e-07	0.739951	11:7692194	rs7931064	11	7692194	T	G	0.1852	rs7931064	rs12295621
SHPK	No	6.04482e-07	0.66364	17:3515275	rs62069929	17	3515275	C	T	0.1963	rs62069929	rs17634022;rs62069928
GJB2	No	6.14163e-07	0.585578	13:20745288	rs7998246	13	20745288	G	A	0.2037	rs7998246
RRP12	No	6.14251e-07	0.398972	10:99134923	rs12412478	10	99134923	T	C	0.2667	rs12412478
PPFIBP2	No	6.28295e-07	-0.594583	11:7542298	rs4078258	11	7542298	T	C	0.6185	rs4078258;rs4078257
CD48	Yes	6.34826e-07	-0.452179	1:160653299	rs66994511	1	160653299	A	G	0.237	rs66994511;rs1980606
AKR1B1	No	6.62368e-07	0.599743	7:134133620	rs17660462	7	134133620	G	T	0.2296	rs17660462
CAMSAP2	No	6.7308e-07	0.365849	1:200650490	rs12082129	1	200650490	T	C	0.2815	rs12082129
FAM26F	No	6.78415e-07	-0.920983	6:116783619	rs117361304	6	116783619	G	T	0.1259	rs117361304
GTF2E1	No	6.95674e-07	0.39918	3:120445849	rs7633399	3	120445849	C	T	0.2444	rs7633399;rs9985346;rs6796222;rs143083144;rs112320569;rs9854081;rs9838458;rs55831173;rs56406902;rs9814744;rs7620570;rs2292719;rs73183726
TPCN2	Yes	7.03763e-07	-0.613952	11:68871639	rs921670	11	68871639	T	C	0.3407	rs921670	rs12280942
SDHAP2	No	7.0848e-07	0.497651	3:195348667	rs6792993	3	195348667	G	C	0.4074	rs6792993
DDX55	Yes	7.11596e-07	0.54553	12:124258887	rs7131750	12	124258887	C	T	0.5407	rs7131750;rs10846554;rs11057352;rs10846557;rs10846558;rs11057357;rs11057359;rs1568028	rs10773036;rs9888323;rs1114629
CDA	No	7.67816e-07	0.441574	1:20944230	rs12127536	1	20944230	C	A	0.3444	rs12127536;rs77158575;rs61781969;rs61781970;rs1048977;rs12128671;rs12129599;rs4655229;rs4655230;rs12080178;rs28389778;rs28709450;rs61781971;rs12729748;rs12752425;rs72650831;rs34347249
HERC5	No	7.91216e-07	0.590414	4:89743821	rs3775373	4	89743821	T	G	0.1926	rs3775373
SLC39A8	Yes	8.00787e-07	0.553916	4:103271888	rs11931217	4	103271888	A	C	0.2741	rs34663993;rs11931217;rs56202729;rs62329487
MRPL45P2	No	8.05479e-07	0.460765	17:45418111	rs4968317	17	45418111	A	G	0.5111	rs4968317;rs7214410;rs1912483;rs9889709	rs12453233;rs1912482;rs2136751;rs4968319;rs9895746;rs11079774;rs12452796;rs2175290;rs9900360;rs56952963;rs9915919;rs1912487;rs9893901;rs9900366;rs58512566;rs9892686;rs9914653;rs3883319;rs67688344;rs9912311;rs56356751;rs9894179;rs11870057;rs35159316;rs72829689;rs11870585;rs1138193;rs4793836;rs6505049;rs7214799;rs7213086;rs4794047;rs6503796
SYS1	No	9.3988e-07	0.54594	20:44051444	rs4810449	20	44051444	A	G	0.5444	rs4810449
GAL	No	9.73433e-07	0.879756	11:68445588	rs11228321	11	68445588	T	C	0.1	rs11228321;rs7111510;rs694066
ARHGEF1	Yes	1.03384e-06	-0.507891	19:41523016	rs3181842	19	41523016	T	C	0.5889	rs3181842
MCTP1	No	1.07252e-06	0.417509	5:94040908	rs845725	5	94040908	C	G	0.6852	rs845725;rs7700629
GFM1	No	1.22978e-06	0.336006	3:158372930	rs6763018	3	158372930	G	A	0.3741	rs6763018
RABEPK	No	1.23449e-06	0.416713	9:127997303	rs12009	9	127997303	A	G	0.5	rs12009;rs1140763;rs10125922	rs360004;rs365552;rs17840761
AP3M1	No	1.24422e-06	-0.508733	10:76511108	rs1189555	10	76511108	G	A	0.7519	rs1189555	rs839708
CC2D1B	No	1.3772e-06	-0.538345	1:52818188	rs7513934	1	52818188	A	G	0.5	rs7513934
WDR6	No	1.50381e-06	-0.458511	3:48724811	rs4858828	3	48724811	T	C	0.6667	rs4858828;rs4858798;rs12493578;rs4858831	rs11928552;rs10865952;rs12497850;rs6788650;rs6786055;rs1352420;rs6442130;rs11705888;rs7627404;rs7647812;rs7647813;rs7373778;rs7653459;rs9876848;rs11130176;rs9311430;rs9311432;rs9682444;rs9835307;rs9311433;rs9755490;rs9681717;rs13078308;rs9830636;rs7430501;rs9879971;rs10780033;rs9840684;rs9754878;rs7431857;rs12493289;rs4974079;rs6446252;rs9755751;rs4974087;rs7649458;rs4974085;rs28642807;rs7639332;…
EIF6	No	2.98059e-06	0.539275	20:33861904	rs639763	20	33861904	T	C	0.1815	rs639763;rs2425042;rs7004;rs2425044	rs8122819;rs6058224;rs2425053;rs7272884

## Sheet: C. resting T cells 
Cis-eQTLs in resting T cells
Gene	ReQTL	P-value	Beta	SNP	RSID	Chr	Position	Counted_allele	Other_allele	Freq_counted	SNPs_perfectLD	SNPs_highLD
CENPK	Yes	9.70793e-49	-1.25871	5:64780736	rs245531	5	64780736	A	T	0.6593	rs245531;rs245533;rs245541;rs245542;rs245543;rs245544;rs245545	rs33394;rs33395;rs245537;rs95899;rs245546;rs181753;rs245547;rs245548;rs171530;rs245549;rs171531;rs245521;rs181752;rs245520;rs245519;rs404781;rs402552;rs12521455;rs445629;rs389082;rs380327;rs369085;rs245565;rs245564;rs192174;rs245561;rs245558;rs245556;rs245555;rs245554;rs245553;rs245550;rs706657;rs706658;rs786535;rs786534;rs786533;rs786532;rs786531;rs786530;rs7712178;rs7722983;rs11958387;rs2007877…
PPFIBP2	No	4.69205e-46	1.2461	11:7548423	rs7126061	11	7548423	A	G	0.5444	rs7126061	rs4758197
INPP5E	No	3.67566e-43	-1.19196	9:139322503	rs4259518	9	139322503	C	T	0.463	rs4259518;rs8413	rs11145912;rs3812584;rs10870165;rs10781538;rs10781539;rs10781540;rs1128874;rs35763810;rs10870194;rs10781542;rs10735662;rs10781543;rs7851507
TIMM10	No	2.80478e-41	1.33394	11:57283988	rs2848626	11	57283988	T	C	0.7556	rs2848626	rs2649665;rs2729371;rs2649652;rs2729374;rs2649650;rs2848625;rs2511983;rs489858;rs2649662;rs2729355;rs2729354;rs2848630;rs2649663;rs1846567;rs1846568;rs2454663;rs2511992
SNHG8	No	4.95013e-41	-1.35619	4:119171730	rs673682	4	119171730	G	C	0.4259	rs673682;rs609512;rs631271;rs12509230;rs35159999;rs658642;rs623035	rs55747202;rs35789417;rs17626497;rs146465314;rs78347803;rs12506555;rs633398;rs788663;rs662581;rs611659;rs640713;rs617430;rs687492;rs3107483;rs28517808;rs4833571;rs7664110;rs3805189;rs788666;rs788667;rs13120959;rs788646;rs2389618;rs2030635;rs705837;rs788649;rs7697292;rs2292597;rs972814;rs883686;rs788670
XYLT1	No	9.32954e-41	-1.13997	16:17196433	rs1045885	16	17196433	C	G	0.4778	rs1045885	rs11649118;rs7190386;rs12708813;rs3889206;rs9934313
RNASET2	No	9.54359e-40	-0.954105	6:167381979	rs1211447	6	167381979	T	C	0.5074	rs1044059;rs2149083;rs2149084;rs2769346;rs2149085;rs2757042;rs2769347;rs2757044;rs2149090;rs2149091;rs2149092;rs2149093;rs1819333;rs2013815;rs2769349;rs4710147;rs2757046;rs2757047;rs9348211;rs1187530;rs2757050;rs1590257;rs2769352;rs6939196;rs2769354;rs2757052;rs2769355;rs2757054;rs2015864;rs1211447;rs1187532;rs434093;rs448060;rs364283;rs429083;rs365189;rs364451;rs376551;rs386548;rs402749;rs400063…	rs2769345;rs444210;rs239936
ZSWIM7	No	1.26748e-39	1.33386	17:15879303	rs1860643	17	15879303	C	T	0.6259	rs1860643;rs1045599;rs11654;rs2109632;rs2535614;rs2159643;rs2286795;rs2286796;rs4792707	rs2779207;rs2779208;rs2015353;rs2779210;rs2779211;rs2779212;rs4239134;rs10491104;rs55676330;rs34236618;rs11868809;rs8070859;rs11869563;rs8076669;rs6502479;rs6502480;rs9889745;rs4792708;rs9899995;rs11651508;rs4792709;rs7216949;rs11655456;rs7209094;rs2324084;rs7214891;rs11078320;rs7210655;rs6502482;rs4792711;rs758853;rs3760298;rs2302415;rs11078321;rs2041459;rs2041460;rs3760297;rs3826360;rs4792712;r…
NDUFA12	Yes	1.40416e-39	-0.967356	12:95397552	rs835044	12	95397552	C	T	0.6519	rs10859822;rs835044	rs10777662;rs10859810;rs7304912;rs7316274;rs10859812;rs10859813;rs10777666;rs12298900;rs12299025;rs55638253;rs11107846;rs11107847;rs61935749;rs11107858;rs11107859;rs1648428;rs249169;rs249170;rs249171;rs2569989;rs844333
RPS26	Yes	1.21958e-38	-1.37738	12:56435929	rs1131017	12	56435929	G	C	0.5593	rs1131017	rs773114;rs1873914;rs705699;rs705700;rs1081975;rs10876864;rs11171739;rs7297175;rs2271194;rs10876870;rs7971751
IPO8	No	5.19003e-38	-1.15606	12:30783184	rs4082413	12	30783184	G	C	0.5519	rs4082413	rs10843795;rs10743724;rs3862399;rs3898406;rs3862400;rs7132317;rs7970643;rs11834524;rs28661513;rs3850961;rs6487923;rs7327;rs7326;rs7325;rs8414;rs14139;rs10843796;rs2289300;rs7313517;rs7316477;rs7316896;rs7972532;rs7299444;rs4143105;rs4143104;rs4143106;rs10843799;rs10771747;rs10843800;rs10771748;rs7310875;rs7310816;rs7296614;rs7310838;rs7311215;rs35059863;rs12368765;rs10734790;rs3910561;rs3910562;r…
ZNF266	No	3.21471e-36	1.01758	19:9534301	rs7254750	19	9534301	T	C	0.5593	rs11878970;rs7258023;rs7249365;rs7258150;rs11673364;rs1978713;rs1978711;rs1978437;rs1978438;rs58900528;rs11880207;rs2112528;rs9783952;rs6512121;rs7254750;rs7258361;rs2335939;rs7258744;rs7246415;rs55697133;rs10411141;rs7252370;rs8107606;rs9305082;rs10418233;rs60618235;rs58185583;rs10404268;rs10412150;rs10409256;rs10420709;rs28653095;rs8108483	rs10408485;rs8104518;rs7258616;rs7250041;rs10410572;rs17204992;rs7247108;rs10422910;rs10412061;rs12460279;rs7252865;rs10854142;rs2033482;rs1808654;rs11670243;rs10418910;rs8112682;rs2082427;rs7251343;rs2082426;rs10411624;rs10408098;rs8109209;rs8112702;rs8108141;rs10423605;rs8112663;rs8102270;rs7256609;rs7250167;rs10420933;rs10401135;rs10402185;rs10424800;rs10425029;rs8113427;rs8110197;rs8110584;rs…
PTER	No	5.96892e-36	1.13148	10:16555431	rs1055337	10	16555431	T	A	0.5333	rs1055337;rs1055340;rs4748302;rs7909832	rs7075357;rs3087659;rs6602130
TMEM8A	Yes	9.83955e-36	-1.17184	16:430292	rs2363755	16	430292	G	C	0.4667	rs2363755;rs12921174;rs2003830	rs11648905;rs11248930;rs763140;rs11648403
ZNF215	No	8.52691e-35	1.21268	11:6948139	rs1491823	11	6948139	G	T	0.3963	rs1491823;rs2307014;rs1602566;rs10742993;rs4426121;rs10839663	rs11041101;rs11041102;rs10839658;rs1602569;rs7933973
USMG5;MIR1307	No	5.70385e-34	1.25501	10:105046007	rs7076274	10	105046007	A	G	0.3444	rs7076274;rs3740381;rs7917388;rs11191642;rs61869825;rs12220267;rs11191658;rs72846198;rs11191660;rs113528138;rs11191667;rs7911488;rs7076463;rs11191683;rs2271751	rs10883848;rs4917384;rs4917385;rs1712509;rs1163073
MGST3	No	5.97618e-34	-1.00208	1:165599774	rs10800118	1	165599774	C	G	0.5111	rs10800118;rs4147592;rs4147593;rs4147594;rs4147596	rs10733045;rs10737515;rs10918223;rs12040685
SNHG5	Yes	4.01806e-33	1.1011	6:86387888	rs1059307	6	86387888	T	G	0.5741	rs1059307	rs10944128;rs10944129;rs4431401;rs9450284;rs7761762;rs6927475;rs9450285;rs9450288;rs12203963;rs6454472;rs4707211;rs4707212;rs9450292;rs4640862;rs9444351;rs9444352;rs12206573;rs7766485;rs11752795;rs9444354;rs2842610;rs2842611;rs2842600;rs2842605;rs2842615;rs2758848;rs4348284;rs9344539;rs9362232;rs9344540;rs9450311;rs3087978;rs1173418;rs1173416;rs7764747;rs9342045
STAT6	No	8.43e-33	-1.13515	12:57489648	rs4559	12	57489648	T	C	0.6444	rs4559
DDX11	Yes	1.49974e-32	-1.21935	12:31244846	rs1808348	12	31244846	G	C	0.4185	rs1808348;rs4931431;rs12581793;rs4931432;rs1046456;rs61918670;rs7966272;rs2287463;rs3825318;rs3825324;rs3825325;rs1046457;rs9750;rs11219;rs3864918;rs1974753;rs11051245;rs11051246;rs4930952;rs731138;rs2005900;rs4930953;rs1053552;rs2302853	rs4537846;rs4362216;rs4356315;rs4031375;rs61008038;rs11051231;rs4930950;rs6487963;rs6487966;rs6487967;rs6487968;rs6487969;rs6487970;rs7297568;rs7313639;rs3891006;rs7953706;rs7305663;rs7305885;rs7136400;rs4931423;rs4931424;rs4931425;rs4931426;rs4931427;rs11051236;rs74087920;rs7309520;rs10843879;rs3930906;rs3881296;rs10743750;rs7308494;rs7308773;rs7309189;rs10843880;rs10843881;rs11051239;rs3881298;…
CHURC1	No	1.58049e-32	1.40355	14:65395064	rs67330703	14	65395064	T	C	0.2111	rs67330703;rs4902341;rs4902343;rs10147758;rs10137070;rs11158569;rs6745;rs10146885;rs10149617;rs4902345;rs10132858;rs10133054;rs10133290;rs17880380;rs17881498;rs12172810;rs4902346	rs10142379;rs10144942;rs1957426;rs762071;rs743264;rs2357867;rs10498518;rs12590986;rs1957425;rs1957424;rs7151401;rs7151780;rs12889417;rs12890654;rs12881353;rs1957421;rs1957419;rs35176965;rs34201584;rs12433639;rs12433641;rs1957418;rs11848113;rs12884463;rs11622394;rs11627589;rs11627688;rs1957417;rs8021590;rs8022122;rs8021876;rs8021998;rs12878467;rs12897440;rs1951488;rs1951487;rs6573585;rs8019971;rs8…
IGFLR1	No	3.66911e-32	-1.12479	19:36230174	rs12459634	19	36230174	C	T	0.1778	rs12459634	rs3848662;rs10402837;rs2871921;rs3848665;rs28656784;rs3761087;rs2293686;rs10402601;rs3746277;rs7260184;rs2239947;rs112500848;rs62112162
CEP192	Yes	1.91327e-31	-0.897946	18:13026120	rs35790309	18	13026120	C	T	0.5556	rs35790309;rs11080620;rs570505;rs1787008;rs473580;rs556536;rs6505780;rs565832;rs472992;rs518145;rs474337;rs556371;rs1787003;rs490853;rs1786270;rs1787000;rs529620	rs9951698;rs3809912;rs1474043;rs4995995;rs9965977;rs12954256;rs8089123;rs9948681;rs8088313;rs9958369;rs6505775;rs12955780;rs6505776;rs2902856;rs7233600;rs11663049;rs28619103;rs12605638;rs7229870;rs28641764;rs9948139;rs1973779;rs9783859;rs9949589;rs9783903;rs7233814;rs7243660;rs8097125;rs7234094;rs6505777;rs7226616;rs7236764;rs7237236;rs7234960;rs9961669;rs9952698;rs9964466;rs7241536;rs10221384;rs…
C17orf97	No	4.09609e-31	1.44487	17:259304	rs11150881	17	259304	G	A	0.2444	rs11150881;rs11150882;rs7503725;rs7502594	rs28380314;rs35067709;rs62053093;rs7501541
LCLAT1	Yes	1.6256e-30	1.22149	2:30675826	rs1723156	2	30675826	G	A	0.237	rs1723156;rs1612616;rs1614348;rs1616259;rs4952124;rs829584;rs829579;rs829577;rs829576;rs829573;rs829571;rs829570;rs1723167;rs829651;rs829638;rs1252639;rs1252641	rs1615605;rs829693;rs829689;rs829690;rs72853154;rs11892635;rs1723175;rs1662955;rs1662949;rs2462562;rs1662944;rs1723170;rs1662942;rs1662958;rs829562;rs2692041;rs829645;rs829687;rs829686;rs829650;rs829649;rs829648;rs829647;rs829658;rs829636;rs1252643;rs1252647;rs829623;rs11686191;rs7562645;rs4952148;rs28538173
BTN3A2	No	1.68549e-30	-1.34637	6:26354100	rs67509210	6	26354100	T	G	0.1519	rs67509210;rs9366653;rs9379851;rs35934643;rs35304979;rs71557332;rs9393703;rs9358930;rs9379852;rs9379853;rs9393704;rs72836482;rs9348709;rs9393705;rs9393706;rs34550936;rs34622023;rs9393707;rs9393708;rs9358932;rs9379854;rs9358934;rs9357006;rs9379855;rs28362606;rs58825580;rs66827971;rs71557334;rs9348712;rs9379856;rs9379857;rs9379858;rs9393710;rs71557335;rs9379859;rs9358935;rs34436535;rs35307327;rs348…	rs9366654;rs9366655;rs1977;rs1978;rs1979;rs68072215;rs66823108;rs72841536;rs2072806;rs9358938;rs2072803;rs9379873;rs9393718;rs34273322;rs9358939;rs2393667;rs2076030;rs2235251;rs9366656;rs9379875;rs35942482;rs34605993;rs66757203;rs35680819;rs36033628;rs35627490;rs3823158;rs13195509;rs3734542;rs3734543;rs34104395;rs16891725;rs9348721;rs6900665;rs16891727;rs13220261;rs9393727;rs2295593;rs35555795;rs…
ZHX2	No	2.9933e-30	-1.01173	8:123985708	rs3802266	8	123985708	G	A	0.4222	rs3802266;rs2833
ITGB3BP	Yes	7.40574e-30	-1.03908	1:63856651	rs7545044	1	63856651	G	A	0.6704	rs7545044;rs10789138;rs6664140;rs4630153;rs6697508;rs3004316;rs3009576;rs12724335;rs12747542;rs36019623;rs11804843;rs12754236;rs7527536;rs17391717;rs7550087;rs67831341;rs35888445;rs17391823;rs17125090;rs2474469;rs9436244;rs217446;rs217483;rs177763;rs217470;rs2749106;rs217490;rs855325;rs860611;rs855320;rs855316	rs3009573;rs12728538;rs217448;rs217460;rs217456;rs855303;rs855301;rs705508;rs860606
DNAJC15	No	1.34523e-29	-1.31468	13:43597977	rs2281778	13	43597977	G	C	0.2481	rs17553284;rs12015;rs2281777;rs2281778;rs2281780;rs9594863;rs9594864;rs2281782;rs17064045;rs9594865;rs61074976;rs57870706	rs2281779;rs73473938;rs17624230;rs66692105;rs11618553;rs79414850;rs17624339;rs17553846;rs77013239;rs74399583
PEX6	Yes	1.79395e-29	1.0907	6:42928461	rs10948059	6	42928461	T	C	0.5074	rs10948059;rs6907751	rs6941212;rs9471974;rs9296403;rs11752813;rs4987173;rs1129187;rs3805952;rs3805951;rs10948061;rs9471983;rs9986447;rs9462857;rs9462858;rs9462859;rs3805946
EIF5A	Yes	3.25417e-29	-1.03946	17:7207964	rs7503161	17	7207964	C	A	0.5185	rs7503161;rs4796398;rs28636077	rs7220464;rs11658072;rs1054378;rs2292064;rs7216490;rs4796403;rs3809811
TSPO	Yes	3.6234e-29	-0.885136	22:43555026	rs138913	22	43555026	G	A	0.6889	rs138913	rs138910;rs138911;rs138915
CLEC2B	No	4.52599e-29	-1.00812	12:10005778	rs2594072	12	10005778	G	A	0.5556	rs2594072;rs33870;rs253148	rs2908700;rs2539933;rs33871;rs33872;rs253154;rs253152;rs253151;rs797598;rs253150;rs253147;rs253146;rs1597099;rs10772219
DHX32	No	6.64527e-29	-1.06367	10:127528267	rs3781058	10	127528267	C	T	0.4481	rs3781058;rs12356233;rs10794027;rs11244671;rs10901455;rs10794028;rs11244678;rs10901457	rs7907787;rs7919631;rs7918694;rs7907930;rs11244642;rs10901426;rs10901427;rs10901428;rs10901429;rs11244644;rs10901431;rs10751531;rs10751532;rs11244646;rs11244647;rs9633753;rs10901432;rs2281958;rs10794021;rs10794022;rs11244655;rs2149019;rs3740179;rs10751533;rs7342100;rs2281957;rs2281956;rs2281955;rs1571278;rs10901436;rs10901437;rs11244656;rs10901438;rs8181322;rs11244657;rs11244658;rs8181289;rs10901…
CRYZ	No	7.83665e-29	-1.26452	1:75208034	rs28879157	1	75208034	G	C	0.7222	rs1465483;rs2345436;rs28568334;rs3806160;rs28857918;rs28789132;rs28879157;rs2881153	rs28583318;rs11485298;rs4145871;rs28482086
KCTD10	No	1.34741e-28	1.38574	12:109886603	rs6663	12	109886603	A	G	0.2148	rs6663;rs4766601	rs1477117;rs9943689
MTSS1	Yes	1.5768e-28	-0.963551	8:125577110	rs11778063	8	125577110	T	C	0.6407	rs11778063	rs3763539;rs10099060;rs4871501;rs7824951;rs1988734;rs7828897;rs3857943;rs3857944;rs6470251;rs6470252
SERPINE2	Yes	8.23237e-28	-1.0666	2:224890840	rs10194024	2	224890840	A	C	0.5481	rs10194024;rs12476888;rs282254	rs282258;rs282261;rs282262;rs282263;rs282269;rs2602668;rs4674860;rs282270;rs282271;rs2444591;rs991364;rs17250683;rs2894520;rs1530017;rs1982462;rs1982461
KTN1	No	1.16137e-27	-1.44215	14:56049129	rs10136155	14	56049129	A	G	0.1222	rs10136155;rs76918910;rs77599953;rs10137364;rs17683728;rs76264681;rs17746033;rs8009608;rs76201070;rs10150498;rs112360647;rs10133962;rs10083353;rs10083499;rs75437558;rs76267907;rs75232282;rs10083431;rs10083303;rs78820104;rs76055105;rs78386830;rs75115817;rs77990307;rs77315200;rs75351812;rs149360749;rs28831725;rs113350960;rs77544029;rs28754619;rs28380739;rs28681420;rs10483643;rs28581185;rs79921041;r…	rs10151664;rs8019218;rs75288952;rs75796044;rs77761669;rs76192881;rs75999534;rs76612185;rs112592044;rs117050012;rs10129890;rs12100949;rs17683614;rs17683626;rs77250916;rs78824140;rs12100753;rs10083493;rs78323463;rs10146604;rs10149408;rs111467375;rs111309189;rs146028654;rs28409547;rs28478195;rs10142497;rs79483151;rs78826571;rs74823888;rs13379343;rs13379340;rs13379342;rs75016910;rs13379353;rs10137340…
DDTL	No	1.95416e-27	-1.21338	22:24266726	rs5751775	22	24266726	C	T	0.5444	rs5751775;rs5760119;rs5760120;rs5751776;rs5751777	rs5760097;rs4822451;rs5760098;rs5760099;rs5760102;rs5751764;rs4820572;rs5760106;rs2330634;rs2330635;rs2877178;rs2154593;rs5760107;rs5760108;rs5751770;rs5760109;rs2154594;rs2186366;rs4822452;rs4822454;rs4822455;rs5751771;rs4822458;rs9612520;rs5760124;rs575146;rs2739330;rs2739335;rs2739337;rs2739338;rs2253552;rs2739344;rs2858914;rs4822466;rs140188;rs140288;rs71320061
FBLN5	Yes	2.09075e-27	-1.08161	14:92339850	rs2267989	14	92339850	A	G	0.4741	rs2267989;rs2267990	rs2284339
CDK5RAP2	No	7.81724e-27	-1.37009	9:123151125	rs7037806	9	123151125	T	G	0.1704	rs7037806	rs10818452;rs872423;rs10125592;rs10119527;rs10818455;rs12379034;rs12376337;rs1547266;rs3780674
TIMM22	No	8.96668e-27	-1.17914	17:903163	rs3863496	17	903163	T	C	0.763	rs3863496;rs3744750	rs2586304
MAN2C1	Yes	1.22722e-26	0.911065	15:75792297	rs12916964	15	75792297	A	T	0.2222	rs10220738;rs4368141;rs8028277;rs11631052;rs4243033;rs8029394;rs10152155;rs4886700;rs4564532;rs4297648;rs4886703;rs4886443;rs7171507;rs4451914;rs8038760;rs11637068;rs4886708;rs8034317;rs11634863;rs28432989;rs28737338;rs4886446;rs12708518;rs7495610;rs4299117;rs11637586;rs12916964	rs4886681;rs8033589;rs4886683;rs7497596;rs3809547;rs10775209;rs7402293;rs7402844;rs5745920;rs4462560;rs4886696;rs7403118;rs7166737;rs4886699;rs7175852;rs4486847;rs8035987;rs4886707;rs4545784;rs111534199;rs11638974;rs4381565;rs12708519;rs11639183;rs8027546;rs8029112;rs4322627;rs7180574;rs28610581;rs4886712;rs8030802;rs6495182;rs8023268;rs8023815;rs11636031;rs8036758;rs8024244;rs11636199;rs12909863…
WARS2	No	1.54183e-26	-1.24649	1:119558657	rs2765541	1	119558657	A	G	0.7333	rs2765541;rs2148150;rs8928;rs1891141;rs1325939;rs2453905;rs6689250	rs7525637;rs2765539;rs1325933;rs2361274;rs6428790;rs6693390;rs12045196;rs10047100
SF3A1	No	1.6022e-26	-1.15528	22:30679387	rs2108093	22	30679387	G	A	0.8111	rs2108093;rs1043099;rs4823085;rs929454;rs4820831;rs740219;rs5753071;rs10376;rs2041199;rs4339043;rs5749066;rs5753080;rs5753088;rs10427610;rs4820008;rs737950;rs5749078;rs9619104	rs5763923
GRINA	Yes	3.16258e-26	-0.789296	8:145066853	rs56261297	8	145066853	T	C	0.4556	rs56261297;rs9100;rs56127523;rs11990215;rs7459603;rs11136251;rs7832646;rs7829343;rs62530298;rs7004804;rs57045990;rs7001174;rs7015812;rs6420181;rs11136252	rs7013938;rs6991364;rs62530291;rs11775818;rs11989052;rs11136344;rs11136345;rs3936211;rs11778039;rs11780802
TRAPPC6B	No	6.73462e-26	-1.05006	14:39533069	rs12883061	14	39533069	A	G	0.2593	rs12883061	rs3742355;rs34676226;rs71407775;rs12879229;rs4902308;rs9322992;rs11157041;rs12885242;rs34985331;rs7152746;rs2415524;rs3742354;rs34673321;rs35992529;rs6571893;rs35423721;rs28810420;rs12164875;rs28502115;rs10140341;rs35224434;rs34642409;rs111806130;rs10141243;rs12894046;rs7153124;rs3759545;rs4902405;rs4902406;rs34816815;rs35035794;rs10136536;rs13379360;rs10149120;rs28485301;rs10130972;rs4902418;rs1…
PXDN	No	8.122e-26	-1.04413	2:1813948	rs11695002	2	1813948	C	G	0.5519	rs11695002;rs4853830	rs7577301;rs7560311;rs11127318;rs2288180;rs13006826;rs7577940;rs11685947;rs11684279;rs11127317;rs6548056;rs4853831;rs7608632;rs6723926;rs4853756;rs4645032
GUSBP5	No	8.35118e-26	-1.05739	4:144460419	rs4690793	4	144460419	C	G	0.7185	rs1510882;rs1510881;rs7662645;rs4690793;rs17017899;rs13105092;rs17690441;rs34508362;rs1466801;rs13125851;rs34801905	rs17746066;rs72723123;rs35005619;rs11937805;rs6827300;rs11944532;rs35167802;rs34882330;rs72723148;rs34134627;rs6813468;rs7688510;rs17747275;rs17017927;rs6842621;rs36055608;rs35941280
SNORD89	No	8.45035e-26	0.960754	2:101844015	rs1550527	2	101844015	C	T	0.4704	rs1550527;rs7575233;rs13034270;rs12991038;rs13025261;rs35637841;rs13015768;rs13022537;rs2272320;rs6757365;rs1554777;rs12712091;rs12712092;rs750783;rs12612035;rs12621632;rs12712093;rs12712094;rs3828194	rs6543025;rs6732882;rs4527224;rs12471098;rs3768995;rs10186000;rs10496353;rs13031025;rs2177997;rs2056717;rs12993457
NAPRT1	No	9.57742e-26	1.05144	8:144676862	rs9657360	8	144676862	T	C	0.763	rs9657360;rs10282929;rs10112966;rs10090650;rs10094377;rs10093709
N4BP2L2	No	1.11313e-25	0.939711	13:33042870	rs9591001	13	33042870	A	G	0.3519	rs9591001;rs9595595;rs11839309;rs9595617;rs9591012;rs9595624;rs9595630;rs35555940;rs9315167;rs34916533	rs499966;rs497255;rs2761365;rs2761366;rs772646;rs743760;rs9337;rs35193668;rs2239748;rs9595795;rs4941612;rs7998440;rs8000071;rs7991314;rs7984903;rs7328733;rs7328939;rs10083285;rs7335710;rs7318297;rs35817718;rs112588700;rs12323184;rs12323094;rs12323101;rs7999125;rs718444;rs7332115;rs7332763;rs9591134;rs9591136;rs9591137;rs9595847;rs9595850;rs11616287;rs9591143;rs7994229;rs9591145;rs9595877;rs374232…
RABEP1	Yes	2.86819e-25	0.932877	17:5308603	rs3026133	17	5308603	A	G	0.4333	rs3026133	rs11651265;rs9892960;rs62073753;rs11538946;rs4790767;rs1602914;rs2585294;rs7221692;rs2467301;rs2309346;rs7212681;rs2641231;rs8075166;rs59585182;rs28405323;rs12450016;rs28719662;rs58002085;rs2251155;rs937232;rs937231;rs7220067;rs35005573;rs2641260;rs7220835;rs6502860;rs11650935;rs9892941;rs8080981;rs9903367;rs7219586;rs62075136;rs12603344;rs11078559;rs57839578;rs9747449;rs3026096;rs8081115;rs10654…
CPSF1	Yes	3.36826e-25	-0.769307	8:145602304	rs10111654	8	145602304	C	T	0.4519	rs10111654;rs6599528;rs7814545;rs62530406;rs7015683;rs2280837;rs2280836;rs2291135;rs10096524	rs12056725;rs11991724;rs880701;rs880702;rs2272664;rs2272666;rs2280840;rs3817681;rs4313195;rs7838766;rs56251414;rs7014684;rs7387563;rs10093202;rs4380978;rs1971250
PPAT	No	4.17036e-25	0.94675	4:57208204	rs9312674	4	57208204	C	T	0.6741	rs9312674	rs10034154;rs12331363;rs12331412;rs62310633;rs59615456;rs3796547;rs3822003;rs28559894;rs57503982;rs7683781;rs4167;rs1356788;rs6826795;rs11733474;rs4865087;rs10031550;rs7692385;rs7666459;rs6554349;rs2899063;rs10031012;rs6554352;rs7693683;rs13141793;rs1996650;rs6554355;rs1401912;rs7657711;rs6812041;rs7661712;rs3796542;rs4865100;rs6554356;rs2139512;rs9684298;rs9683679;rs9997639;rs2030365;rs1464286;r…
LYZ	No	5.01104e-25	-0.638344	12:69746671	rs12812860	12	69746671	C	T	0.5111	rs12812860;rs1384	rs12827594;rs4761234;rs2168029;rs7959452;rs10784774;rs10878967;rs57954211;rs501212
CELA1	Yes	5.06485e-25	1.00292	12:51738822	rs12310910	12	51738822	T	C	0.2889	rs12310910;rs7299453	rs11169795;rs68042460;rs12830766;rs57941347;rs61022955;rs7306746;rs12829179;rs7138439;rs7959814;rs12831721;rs10876162;rs11169805;rs17860343;rs17860301;rs17860300;rs11616158;rs12582273;rs7964134;rs7299306;rs9651999;rs3858624;rs3858627;rs10516
GSTM3	No	7.84472e-25	0.970052	1:110282972	rs1332018	1	110282972	T	G	0.5815	rs1332018;rs4970777	rs10776699;rs11101994;rs4540683;rs4970775;rs4970736;rs1109138;rs10735234;rs1887547;rs1887548;rs6673976;rs6684608;rs6676743
C2orf74	No	9.83038e-25	0.99283	2:61378300	rs1616938	2	61378300	A	C	0.4259	rs1616938;rs1665274;rs2592493;rs1665261;rs12999245	rs1177285;rs1177282;rs2698194;rs2592491;rs1729660;rs1177271;rs1177272;rs1177273;rs1665264;rs1729667;rs11498;rs1177275;rs11688322;rs1177276;rs1177277;rs1177278;rs3213944;rs34279970;rs2441467;rs1729656;rs1729655;rs2592496;rs720201;rs1729654;rs1729653;rs1665270;rs1729652;rs1617806;rs1665271;rs11125869;rs11125870;rs12616041;rs111543747;rs112695134;rs2592494;rs1665263;rs1665262;rs1665260;rs1665259;rs7…
GNG8	Yes	1.05173e-24	-1.02833	19:47120381	rs11666367	19	47120381	G	A	0.4148	rs11666367;rs9304662;rs11667255	rs11083840;rs57848713;rs2229129;rs12459883;rs3760757;rs3760758;rs10416000;rs12462947;rs12463013;rs4803986;rs4803987;rs4803988
POLR1D	Yes	1.15861e-24	1.31354	13:28195495	rs2232669	13	28195495	T	C	0.1333	rs2232669;rs2232679	rs7317084;rs10492487;rs34767548;rs12855186
VAMP4	No	1.28711e-24	1.22577	1:171650485	rs6687922	1	171650485	A	G	0.2111	rs6687922;rs6688018;rs12125429;rs56345529;rs111668989;rs9662174;rs9661596;rs9662853;rs11811780;rs11799420;rs10913489;rs10913490;rs10913492;rs11576221;rs6667559;rs6659874;rs6701553;rs6662720;rs6662833;rs73041998;rs73042000;rs73042001;rs73044003;rs111418653;rs113929058;rs112377079;rs113749082;rs111739198;rs9662506;rs9659845;rs7552245;rs7514701;rs7543682;rs7514706;rs7511999;rs10913497;rs7536436;rs75…	rs11801283;rs11802265;rs11802686;rs11802687;rs10913475;rs7528057
ANKMY1	No	1.34852e-24	1.17248	2:241461372	rs13394744	2	241461372	A	T	0.1889	rs13394744;rs3821348	rs112154518;rs7603521;rs7607949;rs13406305;rs13423333;rs6730107
LDLRAP1	Yes	1.81613e-24	-0.691198	1:25889672	rs6688931	1	25889672	A	G	0.4815	rs6688931	rs61776823;rs12096438;rs6687605;rs6701596;rs6661159;rs28969504;rs4075184;rs3856239;rs56214942;rs11799800;rs4400597;rs3856240;rs3924486;rs4523506;rs4418583;rs4603124;rs11563;rs7491;rs3924236;rs3924235;rs3924234;rs11247899;rs11247902;rs11247942;rs11806326
RBL2	Yes	2.0542e-24	-0.73062	16:53468962	rs4146344	16	53468962	T	C	0.5037	rs4146344;rs13330182;rs9927982;rs62048518;rs17800577;rs16952246;rs9938788;rs7204758;rs9921627;rs16952252;rs7202621;rs9941254;rs7194730;rs13332406;rs9929873;rs7204496;rs11864278;rs4784312;rs1072910;rs56126229;rs62048526;rs3803657;rs7199401;rs8046307	rs2192868;rs2908797;rs7203132;rs8056923;rs1861349;rs1344491;rs13332071;rs28759393;rs1861353;rs8061398;rs9932007;rs1978337;rs6499613;rs6499617;rs8056349;rs1074182;rs9921587;rs9927720;rs1362429;rs4783811;rs2024449;rs11859538;rs1072911;rs4281707;rs1131220;rs10748;rs8061073;rs8045674;rs8062535;rs8043918;rs8049033;rs17801498;rs9302647;rs8056370;rs17193176;rs4783813;rs13337544;rs8044091;rs8055279;rs392…
TFG	No	2.05985e-24	-1.06931	3:100433797	rs7653531	3	100433797	C	T	0.4259	rs7653531;rs6775161	rs6793682;rs1829551;rs1165536;rs1144112;rs13098584;rs1145335;rs9813835;rs6441402;rs7629279;rs1165261;rs9815749;rs1143781;rs80236436;rs7614943;rs6775789;rs6781584;rs12495397;rs6806786;rs6810101;rs6777763;rs13059686;rs7650690;rs9811878;rs9840505;rs9876383;rs1903744;rs1402252;rs3773922;rs10936343;rs10936345;rs10936346;rs1012364;rs7617184;rs41373752;rs13092027;rs7297;rs9849107;rs10936352;rs6784601;rs…
C9orf156	Yes	2.65153e-24	0.874182	9:100650259	rs7853349	9	100650259	T	A	0.4778	rs7853349;rs7870125;rs12238579;rs12003789;rs11999801;rs10984212;rs13301569;rs7037562;rs7020644;rs6586;rs1561959;rs1561958	rs874004;rs10113907;rs13300874;rs7357707;rs6478450;rs7033315;rs10119795;rs4743140
NTPCR	Yes	4.14617e-24	1.36469	1:233061501	rs57032387	1	233061501	T	G	0.1963	rs57032387;rs58790175;rs7537515;rs59921758;rs72757900;rs72757901;rs12043666;rs4649418;rs57413238	rs72759905;rs72759907;rs6678880;rs56287665;rs12021705
ACCS	No	4.38655e-24	1.48498	11:44087989	rs2074038	11	44087989	T	G	0.1037	rs2074038
NARG2	No	1.10795e-23	1.03453	15:60713656	rs28453311	15	60713656	C	G	0.3037	rs28453311	rs4561404;rs1545540;rs7179558;rs7174111;rs12324698;rs10459628;rs1965240;rs936013;rs4775271;rs8031979;rs8031910;rs12437617;rs62005029;rs28550056;rs4774360;rs7163297;rs4326990;rs7169360;rs28485831;rs11071533;rs10431763;rs6494198;rs6494199;rs8037119;rs17270146;rs28665816;rs11071535;rs12324091;rs6494200;rs16942579;rs17191414;rs17191421;rs28519408;rs2054031;rs12443154;rs28550783;rs12900881;rs11071537;…
AP1M1	Yes	1.55208e-23	0.968662	19:16286739	rs166947	19	16286739	C	T	0.8074	rs166947;rs8109668;rs425971;rs399724	rs285287;rs106048;rs2258476;rs111524;rs6512086;rs1318205;rs56269783;rs58550708;rs443644;rs4353575;rs285236;rs432573;rs610330;rs185899;rs35390846;rs285274;rs12971729;rs285277;rs12977053
CCDC58	No	3.33065e-23	0.945663	3:122131777	rs3828362	3	122131777	G	C	0.5	rs3828362
UCP2	No	3.68265e-23	-0.823173	11:73690663	rs2200614	11	73690663	A	G	0.2593	rs2200614	rs72982971;rs72982975;rs72982981
DCXR	Yes	4.80086e-23	1.29188	17:79994600	rs61739740	17	79994600	T	C	0.137	rs61739740;rs113680823	rs9908344;rs9903249;rs9903371;rs9894004;rs4969481;rs60390379;rs78324281;rs72861750;rs72861751;rs28755469;rs8067668;rs6502047;rs72861756;rs57552134;rs60208666;rs9891983;rs56001523;rs56169754;rs72861763;rs111894854;rs72861771;rs72861774;rs72861776;rs8069378;rs57998969;rs145560404
POMZP3	No	5.4566e-23	0.974484	7:76178517	rs34238522	7	76178517	C	T	0.3296	rs34238522;rs144021789;rs11772694;rs145678626;rs72603801;rs140080401;rs17718122;rs75292946;rs28643416	rs6979487;rs2110465;rs35613536;rs66906873;rs11767431;rs7807375;rs57767822;rs1754183;rs2527936
OCEL1	Yes	6.09113e-23	-1.13199	19:17337025	rs2288544	19	17337025	T	C	0.2444	rs2288544;rs3745163
SMARCE1	No	6.98571e-23	-0.888878	17:38779942	rs8066541	17	38779942	A	G	0.537	rs8066541;rs7224919	rs7218478;rs9630727;rs8074179;rs9894823;rs9902509;rs11659024
CARD8	No	9.79554e-23	-1.05623	19:48712896	rs1971784	19	48712896	C	T	0.337	rs1971784;rs1971783;rs1062806;rs2008527;rs10410274;rs10409908;rs10410871	rs3014;rs7259037;rs7259206;rs3745715;rs3745716;rs3745717;rs2015209;rs2015211;rs2015216;rs36069776;rs11669584;rs11665831;rs11083924;rs7249075;rs7249785;rs1062808;rs4597433;rs4347733;rs71357807;rs11665981;rs1347170;rs3786739;rs12610708;rs3786742;rs16981829
CBR3	Yes	1.02288e-22	-0.99967	21:37485062	rs4817775	21	37485062	C	A	0.5148	rs4817775;rs11911059;rs2835281	rs8127118;rs6517329;rs12151967;rs11088337;rs4817774;rs13046907
ACER3	No	1.34549e-22	1.11259	11:76732746	rs591043	11	76732746	C	T	0.2148	rs591043	rs2451908;rs1149626;rs1660579;rs1149577;rs1224952;rs1225127;rs1224951;rs1225139;rs1234832;rs6592678;rs10899303;rs10751263;rs7103500;rs2119458;rs10736811;rs6592683;rs7110532;rs10899333;rs4944131;rs4945127;rs4944132;rs2156770;rs7943913;rs1969315;rs6592689;rs7121273;rs1878630;rs1517909;rs1517908;rs1517907;rs10793223;rs7931646;rs7931869;rs12223659;rs1607287;rs3914687;rs7940782;rs7940972;rs7927367;rs7…
RAD21	No	1.57901e-22	0.662834	8:117851021	rs11786873	8	117851021	T	C	0.6074	rs11786873;rs2053728;rs4620313
GSTM4	No	1.61763e-22	-1.09049	1:110198727	rs1010167	1	110198727	G	C	0.3815	rs1010167	rs2269341;rs11101976;rs11101980;rs3754450
TRIM4	No	2.28407e-22	0.97826	7:99477524	rs2527926	7	99477524	A	G	0.5704	rs2527926;rs2572019;rs2527925;rs2572018;rs2082745;rs2082744;rs2572015;rs2572013;rs2572012;rs2572010;rs1048705;rs2572009;rs2572008;rs2527922;rs2527921;rs2572006;rs2572005;rs2527919;rs2527915;rs2527914;rs10808114;rs2527913;rs2247761;rs2572003;rs2527911;rs2571999;rs2571998;rs2527909;rs2571997;rs2571996;rs7809747;rs2571994;rs2571993;rs2571992;rs2571991;rs2527907;rs2527906;rs2527903	rs503115;rs474229;rs2572024;rs1025576;rs2572022;rs2060452;rs2527899;rs2525542
CCT8	No	2.42804e-22	0.953928	21:30432557	rs965951	21	30432557	A	G	0.2037	rs965951;rs73192133;rs2070611;rs2070610	rs2776243;rs2705654;rs2255564;rs2776249;rs2245431;rs2245728;rs2464623;rs2248903;rs2776258;rs7281679;rs73190192;rs73190194;rs73190197;rs112167519;rs3119558;rs59182753;rs6516887;rs60260312;rs2409330;rs971281;rs73192136;rs56161101;rs73192156;rs2832159;rs8133819;rs2832160;rs73192167
WBSCR27	Yes	3.04486e-22	-1.23559	7:73236266	rs4717820	7	73236266	A	G	0.7037	rs4717820;rs13223112;rs6946037;rs13234080;rs7798477	rs4717815;rs4507641;rs6952976;rs7792129;rs7777044;rs28414777;rs12537291;rs4632942;rs10223902;rs12668451;rs10949828;rs13232536;rs7796554;rs6460060;rs35558014;rs7812097;rs4440516;rs7781973;rs4355658;rs11762644;rs13234534;rs10949829;rs4717819;rs7798641;rs13228435;rs4255023;rs7808268;rs7808585;rs4717109;rs4717821;rs6974182;rs6974378;rs4717822;rs7793169;rs7793313;rs4304220;rs4640941;rs4458741;rs8629;r…
HOXB2	No	3.63462e-22	1.05759	17:46567529	rs4794733	17	46567529	A	G	0.5926	rs4794733;rs1022088;rs4793870	rs35755011;rs1042815
MTRR	No	3.65156e-22	-1.19369	5:7893121	rs162049	5	7893121	A	G	0.7704	rs162049	rs162031
CPA5	No	4.91369e-22	1.38957	7:130003661	rs17164853	7	130003661	G	A	0.1741	rs17164853;rs6949315;rs11761888;rs17164864	rs17164847;rs6948232;rs17854248;rs4537231;rs11772922;rs60493599;rs17164865;rs17164867;rs6964569
PPIL3	No	4.95442e-22	-1.17489	2:201742345	rs2136600	2	201742345	T	C	0.1926	rs2136600	rs3888610;rs7606251;rs7559150;rs13421776;rs7588993;rs6435066;rs7917;rs13416500;rs13404596;rs11894842;rs13412214;rs13412430;rs4381763;rs10172647;rs6716122;rs73059141;rs13406545;rs10183261;rs16836104;rs10207973;rs10167387;rs10205561;rs68133847;rs11892372;rs13413306;rs2307357;rs3087357;rs874358;rs11888171;rs6723527;rs10209706;rs3901120;rs3900738;rs16836568;rs4377317;rs7597409;rs73043335;rs16836591;r…
IRF5	Yes	5.35849e-22	-0.769584	7:128589427	rs10954213	7	128589427	A	G	0.5556	rs10954213;rs13242262;rs10229001;rs4731533;rs4731534;rs2272347;rs7796963;rs6969930;rs11763684;rs7807018;rs4731536;rs10954215;rs11767711;rs6965542;rs12155080;rs10239340;rs6467222	rs1874327;rs10954214;rs3925323;rs7800687;rs2280714;rs10236569;rs62478580;rs3778750;rs3778749;rs7789423;rs6948928;rs3807302;rs11760442;rs3847099;rs3857852;rs13221560;rs12532542;rs4731540;rs1072767;rs6973975;rs921403;rs4731541;rs7783384
FAM118A	No	5.96764e-22	-1.58439	22:45711854	rs104664	22	45711854	A	G	0.8741	rs104664;rs2142552;rs7285172;rs6007595;rs2350629;rs738177;rs2205659;rs2205660;rs3827393;rs2350630;rs6007602;rs3747240;rs9614647;rs6006992;rs6519844;rs6006993;rs8136319;rs5765271;rs5765272;rs5765276;rs1569413;rs5764704;rs136564;rs136567;rs136568;rs470062;rs136579;rs5765304;rs136582;rs136584;rs136589;rs136592;rs5764719;rs136599;rs136601;rs136608;rs136610;rs136611;rs4605479;rs5765327;rs62231146;rs12…	rs738169;rs226502;rs226503;rs136604;rs136606
SPATA20	Yes	6.09603e-22	-0.9426	17:48624523	rs9890200	17	48624523	C	A	0.3926	rs9890200;rs8076632	rs8076470;rs878619;rs6504675;rs198535;rs989128;rs9906084
NSA2	No	6.82977e-22	1.24762	5:74011816	rs11959570	5	74011816	G	T	0.1259	rs11959570;rs1048167;rs16872220;rs72764643;rs6894177;rs57549677;rs6453079;rs58864890;rs6873998;rs16872242;rs6873912;rs72764650;rs147606872;rs6884338;rs957680;rs10515192;rs72764654;rs10515194;rs72764655;rs72764656;rs116165962;rs79669494;rs72764657;rs6882035;rs16872259;rs10515199;rs56192858;rs72764669;rs6881400;rs72764675;rs72764676;rs57202395;rs16872323;rs9765469;rs60492282;rs72764683;rs111635695;…	rs72764630;rs72764635;rs72764642;rs113347529;rs6877188;rs16872231;rs7713812;rs6453076;rs7732843;rs16872235;rs72764647;rs56127814;rs7732440;rs147905476;rs6898684;rs7705519;rs6870806;rs6883278;rs6883420;rs56298329;rs72764663;rs112820313
RPL22L1	No	1.49352e-21	1.18736	3:170582888	rs13063927	3	170582888	T	C	0.237	rs13063927;rs35192046;rs35683888;rs3821747	rs34934154;rs34587559;rs35959820;rs3732927;rs13078656;rs34619977
KIAA1875	No	2.10002e-21	1.4175	8:145164518	rs34324679	8	145164518	A	C	0.1	rs34324679;rs13264654
HMBOX1	No	2.35863e-21	-1.14761	8:28909523	rs10088428	8	28909523	T	C	0.2259	rs10088428
ACTA2	No	2.45726e-21	-0.932516	10:90741615	rs7082101	10	90741615	A	C	0.4222	rs7082101;rs7069841;rs7082720;rs7910660;rs7910825;rs1926201;rs1926200;rs1926199;rs7914490;rs1926197;rs1800682	rs1324551;rs6586163;rs6586164;rs3824729;rs10887877;rs7097572;rs1926196;rs1926195;rs7897395;rs7069061;rs7072828;rs6586165;rs6586166;rs6586167
METTL21B	No	2.80377e-21	0.982704	12:58165085	rs10877013	12	58165085	T	C	0.3259	rs10877013	rs2069506;rs2069502;rs2072052;rs4646536;rs3782130;rs10877012;rs703842;rs2291617;rs10877014;rs10877015;rs10877016;rs10877017;rs11172333;rs9652011;rs10877018;rs10877019;rs8181644;rs923829;rs11172335;rs10747783;rs2014886;rs1599932;rs10431552;rs6581155;rs10431505;rs724834;rs56177740;rs4301823;rs11172342;rs11172343;rs7965287;rs11172344;rs10783847;rs10783848;rs1875124;rs3825079;rs1021469;rs11172349;rs1…
HEBP1	No	3.20121e-21	-0.972458	12:13154105	rs9919709	12	13154105	T	A	0.5519	rs9919709;rs61912779;rs3825272;rs7954537;rs7971627	rs67498669;rs12820303;rs11615370;rs7979663;rs6488576;rs4763314;rs7956248;rs7959199;rs7973799;rs11055205;rs7974757;rs12827915;rs7963598;rs7962713;rs1471839
ANKRD32	No	4.12438e-21	-1.02797	5:93963999	rs28645132	5	93963999	G	A	0.2667	rs28645132;rs755898;rs10058130;rs10037228;rs13358642;rs13354061;rs13361811;rs11949227;rs28787271;rs13362556;rs10051931;rs10476613;rs55974730;rs13353994;rs10078304;rs10058618;rs11955373;rs10078049;rs10035632;rs10041551;rs306573;rs306575;rs10044797;rs4869218;rs10076188;rs10476615;rs10061737;rs7725095;rs7725698	rs62365664;rs6862592;rs10476612;rs12518034;rs7737779;rs10053484;rs12522312;rs10076461;rs12517866;rs10041843;rs10041262;rs10056685;rs10070258;rs12516225;rs7705424;rs6879307;rs13169956;rs6873364;rs11960129;rs10062248
HLA-C	No	4.63477e-21	-0.999136	6:31272553	rs9264904	6	31272553	A	G	0.2741	rs9264904
PIK3C2A	No	5.80787e-21	-0.873001	11:17094702	rs17472942	11	17094702	G	A	0.3667	rs17472942;rs12420958;rs12577388;rs12577418;rs61879692;rs17560341;rs1987694;rs11608038	rs56030184;rs12575466;rs10832731;rs11024149;rs11024151;rs34724588;rs3950680;rs1236311;rs34941502;rs17641418;rs17561348;rs214938;rs214934;rs214933;rs214932;rs7108067;rs679201;rs522619;rs664382;rs665311;rs569780;rs586785;rs476890;rs615424;rs492263;rs644419;rs214903;rs61881877;rs61881881;rs60173525;rs12577525;rs17473243;rs12577815;rs214098;rs214091;rs214090;rs214072;rs214070
PNKD	No	6.17603e-21	0.605412	2:219191256	rs3731861	2	219191256	C	T	0.3741	rs3731861;rs10932774	rs3731860;rs10193383;rs10206064;rs10165153;rs1399132;rs7587220;rs4674284;rs7572362;rs10932770;rs7557709;rs12053514;rs6729130;rs6746089;rs2014615;rs2382822;rs2085485;rs10195115;rs11888052;rs10932772;rs13014817;rs4268913;rs9751327;rs4672884;rs6741757;rs13399246;rs13424679;rs2382827;rs2891076;rs13020391;rs2382828;rs2382829;rs2891079;rs4280446;rs4552182;rs4423579;rs2015863;rs4672886;rs57851860;rs6218…
LRRC8C	No	6.90197e-21	-0.791697	1:90177852	rs10922702	1	90177852	G	A	0.363	rs10922702;rs2146340;rs4658135;rs10801772;rs10922708;rs2224652;rs10922709;rs72712599	rs1343778;rs1343779;rs7517627;rs4593805;rs17130872;rs6694039;rs4658317;rs2065152;rs553039;rs2065153;rs534260;rs2065155;rs4658318;rs483517;rs12121735;rs508373;rs10922711;rs12064668;rs10922712;rs4658319;rs10922713;rs471826;rs10922715;rs10801774;rs12069287
ANKDD1A	No	7.12934e-21	-0.941936	15:65164536	rs9920138	15	65164536	C	G	0.5852	rs9920138;rs832891;rs871447;rs2687523;rs1719264;rs4238397;rs2687522;rs12916644;rs10400915;rs1684035;rs1719273;rs1684034;rs1684033;rs1522745;rs1684054;rs1684051	rs113818297;rs1684036;rs1522748;rs1357370;rs940021;rs1522747;rs11071819;rs7179562;rs1719256;rs7177236;rs9745047;rs12439870;rs4776250;rs865576;rs832879;rs832883;rs832884;rs1719277;rs1043697;rs1684044;rs1628955
NUDT2	Yes	7.15979e-21	1.38514	9:34332740	rs7039222	9	34332740	G	A	0.1296	rs7039222;rs10972063;rs10972064;rs61573237;rs10814102;rs1134455;rs10814107;rs4310287;rs4878564	rs10814074;rs4879759;rs10814080;rs10814084;rs10814086;rs10972031;rs10972032;rs79645455;rs7868756;rs4878560;rs7028914;rs7028928;rs10814091;rs59375735;rs7039474;rs7042547;rs7042250;rs7047723;rs76760300;rs7021100;rs10814094;rs950546;rs10972047;rs7029398;rs12375518;rs10758253;rs60277674;rs7853609;rs77025004;rs10814098;rs10814099;rs16935533;rs7875342;rs4879775;rs4879776;rs7848667;rs12238298;rs10972067…
C9orf135	No	7.23043e-21	1.54307	9:72407055	rs72721148	9	72407055	C	T	0.1222	rs72721148;rs72723208;rs17518030;rs7029206;rs17518268;rs17439752	rs17517599;rs1411408;rs11140470;rs12347511;rs72723215;rs72723218;rs72723219;rs1556208;rs4366141;rs7866489;rs10521434;rs72723223;rs12337927
FDFT1	Yes	1.00657e-20	-1.10541	8:11677905	rs1293299	8	11677905	C	A	0.2444	rs1293299	rs1293301;rs1736065;rs1293316;rs1293322;rs6990033;rs1293325;rs1293326;rs1293328;rs1296026;rs1296028;rs1613883
SNX29	No	1.09333e-20	1.09233	16:12666381	rs3826105	16	12666381	T	C	0.2444	rs3826105;rs12477;rs3803614;rs3169266;rs7619;rs11644936	rs34352915;rs35804561;rs36121403;rs60215082;rs12928426;rs11642584;rs11643626;rs11643633;rs2288422;rs2288423;rs890897;rs1075842;rs1075843;rs890896;rs2081896;rs745829;rs745161;rs3826099;rs3826100;rs3826101;rs3826102;rs12927563;rs3803604;rs3803605;rs3803607;rs3803610;rs10609;rs3169267;rs3169265;rs7620;rs11640384;rs36172473;rs4781267;rs9937634;rs12172838;rs12172837;rs11075099;rs11644685;rs4781270;rs4…
FN3KRP	No	1.13239e-20	-0.941038	17:80675105	rs2280251	17	80675105	C	G	0.3556	rs2280251;rs58867683;rs2246577	rs7207719;rs3748812
GOLGB1	No	1.41304e-20	-1.4285	3:121425814	rs9863007	3	121425814	T	C	0.1074	rs9968051;rs9859702;rs79258785;rs9863007;rs9861782;rs9837315;rs9849087	rs9841861;rs12386356;rs9868875;rs9818226
MRPL43	No	1.6334e-20	-1.025	10:102758337	rs7903239	10	102758337	T	G	0.2222	rs2863095;rs3740485;rs3740486;rs3740487;rs3824783;rs112309064;rs111545834;rs4919511;rs3740488;rs3740489;rs3740490;rs11190786;rs7902510;rs7903239;rs11190787;rs55646950;rs750866;rs701834	rs57214420;rs56317403;rs3802724;rs4917916;rs12241232;rs55942016;rs7911957;rs2863094;rs10883565;rs4919509;rs1056295;rs11190773;rs927302;rs1570171;rs41291460;rs41291462;rs111981433;rs12253241;rs4919510;rs735137;rs67813203;rs67692077;rs12571302;rs2295716;rs722435;rs701835
WDSUB1	No	2.13659e-20	-1.07314	2:160145486	rs12996775	2	160145486	G	T	0.3444	rs12996775;rs62172692	rs12465443;rs10174247;rs4665041;rs885640;rs12692543;rs2288110;rs2042496;rs4664275;rs4664276;rs55738533;rs3821296;rs1065594;rs13383820;rs2159876;rs10490002;rs6746645;rs6761921;rs12478479;rs52848;rs714156;rs10182955;rs10185436;rs174261
RPA1	No	3.05301e-20	0.738528	17:1801189	rs1131636	17	1801189	T	C	0.5444	rs1131636	rs17734;rs55891506
COL18A1	Yes	3.25752e-20	-0.968892	21:46906711	rs2274809	21	46906711	A	G	0.2815	rs2274809	rs9985044;rs8126556;rs11089005;rs914229;rs755548;rs2236451;rs8128040
HDGFRP3	Yes	6.24902e-20	0.715345	15:83818150	rs12438398	15	83818150	A	T	0.2667	rs12438398;rs10520576;rs8027577;rs11854888;rs11259965;rs8038486;rs17508610;rs62010215;rs12440562;rs965264;rs965263;rs11855639;rs7165978;rs7164083;rs11259967;rs12593532;rs56045305;rs1112404;rs7165114;rs12591855;rs17568298;rs62010220;rs12443424;rs17568459;rs11856164;rs11852408;rs12595330;rs60344060;rs17509233;rs11852446;rs4563011;rs62010248;rs12443109;rs12441409;rs57729044;rs57219675;rs11259968;rs1…	rs115583906;rs11259957;rs62011712;rs17359494;rs12442894;rs1010820;rs62011742;rs67022650;rs62011744;rs58396076;rs62010162;rs17361375;rs62010164;rs11858468;rs62010166;rs11858162;rs60819629;rs66619192;rs111701791;rs12441575;rs12437901;rs62010170;rs12437558;rs62010172;rs62010173;rs12441006;rs12438575;rs12440265;rs8031723;rs62010175;rs117411488;rs74685162;rs12437858;rs66757932;rs62010177;rs58281154;rs…
LINC00339	No	6.42071e-20	1.14205	1:22364958	rs2501281	1	22364958	C	A	0.7778	rs2501281	rs4654783
VARS2	No	7.24505e-20	0.626289	6:30888161	rs2249464	6	30888161	C	T	0.5037	rs2249464;rs2517467;rs753725	rs1264306;rs2532934;rs2844651
MRPS10	No	8.66655e-20	1.00231	6:42133887	rs10807277	6	42133887	A	C	0.7074	rs10807277	rs9369344;rs9349222;rs10948020;rs10807278
TMEM107	No	1.17477e-19	-1.02638	17:8061337	rs4792267	17	8061337	A	G	0.6519	rs4792267;rs2278637;rs959303;rs1150;rs8067606;rs11656359;rs9894790;rs8069739	rs3027167;rs2304909;rs8066511;rs8066513;rs9899533;rs3760516;rs6503089;rs8064449;rs9891949;rs4791618;rs2241909
SFXN4	Yes	1.43364e-19	0.711707	10:120920588	rs10749291	10	120920588	C	T	0.4741	rs10749291	rs3818794;rs2275111;rs925388;rs3740558;rs3740561
FXYD5	No	1.48802e-19	-0.778583	19:35687807	rs62111408	19	35687807	A	G	0.3704	rs62111408	rs1627280;rs2285515;rs1046294;rs1046345;rs62111373;rs62111374;rs59975720;rs7249921;rs7249578;rs73044054;rs35746990;rs7255878;rs62111399;rs6510469;rs7249159;rs7248450
SUPT3H	Yes	1.68148e-19	0.883359	6:44870102	rs4711805	6	44870102	C	T	0.4519	rs4711805;rs142701723;rs12526711;rs10456119;rs4711807;rs13211229	rs12209076;rs3799976;rs3799977;rs62438007;rs3799979;rs4714828;rs12207620;rs62438011;rs74460828;rs11524119;rs12525009;rs10484627;rs12524069;rs10948185;rs1590864;rs12196818;rs7749865;rs12214778;rs35357222;rs10948191;rs10948192;rs10948193;rs4714830;rs55893720;rs35813980;rs11967188;rs2396372;rs10948197;rs1831310;rs4714832;rs17424547;rs1971482;rs12208339;rs13202529;rs6925467;rs1329714;rs9369529;rs2396…
GIPC3	No	2.10481e-19	-1.32486	19:3585519	rs34722692	19	3585519	A	G	0.1148	rs34722692	rs35181970;rs8113232;rs8103706;rs148500211;rs10406702;rs10426399
HMGN1	No	2.64992e-19	-0.751553	21:40710419	rs8128901	21	40710419	A	G	0.4222	rs8128901;rs8128919;rs2735307;rs2776306;rs2854727;rs2735308;rs3167757;rs9980890;rs2989329;rs8132993;rs2776311;rs914156	rs6517522;rs9981884;rs741795;rs2776312;rs2249666
HLA-DRB5	No	2.71804e-19	-1.39233	6:32530198	rs35464393	6	32530198	C	T	0.8519	rs35464393;rs9269795;rs9270022;rs9270101;rs9270602;rs9270656;rs9270928;rs9270984;rs9270986;rs9271055;rs9271061;rs9271062;rs9271152;rs9271155;rs9271191;rs9271203;rs9271256;rs2395515;rs3129749;rs3129750;rs9271525;rs9272458	rs3117139;rs3117116;rs3135352;rs3135350;rs3129971;rs3129860;rs3129865;rs3129868;rs9268635;rs9268653;rs3135391;rs3135388;rs3129889;rs3129895;rs3129898;rs9268807;rs9268851;rs9268925;rs9268927;rs9268978;rs9269047;rs111911331;rs76817401;rs77675186;rs74185458;rs34582150;rs67813643;rs68141957;rs67382147;rs28776176;rs66559992;rs28490179;rs28639433;rs71536528;rs36149991;rs36183131;rs35570280;rs34195497;r…
KRT1	Yes	2.76675e-19	0.970944	12:53071382	rs2741159	12	53071382	C	A	0.4148	rs2741159	rs591357;rs1994516;rs10783529;rs10783530;rs7138607;rs7138818;rs1567759
CRIPT	No	2.90371e-19	0.805041	2:46849441	rs6752882	2	46849441	G	A	0.4593	rs6752882;rs3087822;rs1989720;rs7598578;rs1598517;rs6739397	rs11894342;rs13000706;rs2242033;rs1531133;rs1080871;rs12104572;rs6544906;rs13385693;rs6544907
U2AF1L4	Yes	2.98065e-19	0.917722	19:36230174	rs12459634	19	36230174	C	T	0.1778	rs12459634	rs3848662;rs10402837;rs2871921;rs3848665;rs28656784;rs3761087;rs2293686;rs10402601;rs3746277;rs7260184;rs2239947;rs112500848;rs62112162
CSGALNACT1	Yes	3.40895e-19	0.711552	8:19317270	rs4625053	8	19317270	G	A	0.437	rs4625053	rs4256608;rs17407039;rs11785649;rs7821446;rs6991231;rs4481612;rs6997164;rs56298301;rs10888163
PPWD1	Yes	6.23222e-19	-0.725811	5:64858687	rs432206	5	64858687	C	G	0.6593	rs432206;rs402645;rs154940;rs42468;rs152061	rs33394;rs33395;rs245531;rs245533;rs245537;rs95899;rs245541;rs245542;rs245543;rs245544;rs245545;rs245546;rs181753;rs245547;rs245548;rs171530;rs245549;rs171531;rs245521;rs181752;rs245520;rs245519;rs404781;rs402552;rs12521455;rs445629;rs389082;rs380327;rs369085;rs245565;rs245564;rs192174;rs245561;rs245558;rs245556;rs245555;rs245554;rs245553;rs245550;rs706657;rs706658;rs786535;rs786534;rs786533;rs78…
PDXDC2P	No	6.86755e-19	-1.06344	16:70012332	rs71399903	16	70012332	T	C	0.3889	rs71399903;rs76092219;rs71399904;rs3748384;rs8047236;rs28409298;rs35977052;rs56221302;rs7403801;rs5025969;rs4496134;rs4985478;rs6499283;rs9929210;rs9939092;rs7189616;rs3973397;rs3859065;rs4614716;rs12930433	rs8048883;rs28483628;rs6499282;rs12445459;rs11866381;rs55773501;rs13331243;rs8058597;rs6499292;rs1833932;rs8060185;rs9302609;rs8045151;rs61342994;rs11647492;rs1019519;rs10459794;rs9302610;rs3865162
COQ5	Yes	8.5522e-19	1.00007	12:120940418	rs10849754	12	120940418	C	A	0.3778	rs10774551;rs4767903;rs4767904;rs4767905;rs3759394;rs2168319;rs2233676;rs1563333;rs3916065;rs9788155;rs10849754;rs7471;rs7136951;rs4766966;rs4767906;rs71454645;rs11065145;rs4766968;rs10774553;rs56029862;rs11065149;rs9795621;rs11065151;rs4767911;rs10849757;rs55848094;rs3742052;rs12370495;rs10849758;rs11065154;rs10774555;rs4767912;rs7488320	rs7308053;rs1048830;rs2235217;rs2235218;rs10774549;rs4767897;rs9040;rs10744752;rs1050187;rs3893104;rs74352618;rs3759396;rs4767902;rs10849753;rs2393590;rs79259552;rs2138251;rs12814055;rs12371550;rs4766969;rs12309824;rs4767910;rs3213565;rs4767914;rs10849759;rs603574;rs585510;rs546417;rs651627;rs509445;rs687873;rs523522;rs579919;rs670568;rs524735;rs655530;rs643372;rs4767916;rs10849766;rs10774560;rs1…
XRCC6BP1	No	9.74009e-19	-0.779649	12:58311524	rs10431506	12	58311524	A	G	0.3148	rs10431506	rs7975227;rs7978588;rs4335583;rs9971803;rs9971722;rs10747788;rs4583019;rs7298370;rs4760343;rs4760174;rs4760344;rs10877036;rs10877037;rs10783858;rs6581159;rs10877039;rs12308413;rs10877040;rs10877041;rs2372309;rs2888288;rs4272820;rs11172387;rs4373979;rs4534624;rs10783859;rs6581161;rs4760346;rs4590915;rs4509811;rs3751327;rs3751326;rs3751325;rs7133278;rs11172388;rs11172389;rs7358584;rs7136981;rs72957…
SCGB3A1	No	9.75732e-19	-1.63144	5:179953048	rs812956	5	179953048	G	C	0.8852	rs6891835;rs76820754;rs9800264;rs812956;rs2447734;rs10052782;rs2453176;rs6422334;rs2387285;rs2387281;rs7729771;rs6877400	rs7730055;rs4700961;rs62405552
RYBP	No	1.15137e-18	1.25574	3:72429619	rs12492244	3	72429619	T	C	0.1259	rs12492244;rs13091260;rs6764026;rs6764370	rs77382585;rs34790308;rs12496352;rs6797249;rs6766658;rs13064895;rs12493016;rs34372162;rs6801003;rs34205354;rs34842107;rs34420022;rs13090790;rs13090954;rs13060481;rs71300534;rs34589591;rs36022612
C21orf2	Yes	1.20641e-18	1.05281	21:45759689	rs57125046	21	45759689	T	C	0.1926	rs57125046	rs56242109;rs56212056;rs11870;rs73374031;rs60027384;rs58670754;rs11702291;rs56040242;rs56193719;rs58942895;rs35274657
PPA1	Yes	1.4457e-18	0.680648	10:71993094	rs7077538	10	71993094	G	T	0.3074	rs7077538	rs12774848;rs10762345;rs2394668;rs7919014;rs7082396;rs7082562;rs10823493;rs10762348;rs12355080;rs12767368;rs10740330;rs10740331;rs7072230;rs12358617;rs10999196;rs7901747;rs10509321;rs12771902;rs10823500;rs2184335
CDK5R1	Yes	1.54458e-18	0.906556	17:30846334	rs28685302	17	30846334	G	C	0.4444	rs28685302	rs62065495;rs916663;rs61390192;rs60695001;rs11656631;rs11651743;rs7212466;rs11658204;rs3814984;rs11652665
LEMD3	No	1.75456e-18	-0.973225	12:65560831	rs59829994	12	65560831	G	A	0.3519	rs59829994;rs73113653;rs11612097;rs2336385;rs57938778;rs2133323;rs17101132;rs11611844;rs11610822;rs1603827;rs7975108;rs17101175;rs17101177;rs2888;rs58398228	rs10878233;rs1157239;rs3905826;rs2878695;rs10748016;rs7975588;rs2088579;rs61923514;rs61923518;rs58244788;rs1498789;rs68078950;rs2047486;rs67478364;rs35621308;rs10878255;rs11175709;rs4762077;rs7313055;rs11614220;rs1344945;rs12582039;rs11616070
TPM2	Yes	2.01887e-18	-0.785508	9:35690530	rs13291033	9	35690530	A	T	0.3148	rs13291033;rs13285942;rs2145924;rs2025126;rs55810625;rs2295797	rs3750431;rs3750432;rs1538535;rs760402;rs760401;rs3793537;rs35656035;rs11541908;rs2249250;rs2295795;rs2737273;rs1534847;rs1985474;rs7873822;rs4142495
KDELR2	No	2.02985e-18	-0.814983	7:6502367	rs6796	7	6502367	C	T	0.2741	rs6796	rs2347784;rs6463566;rs7783398
THEM4	No	2.34192e-18	0.958898	1:151838092	rs7541453	1	151838092	T	C	0.6444	rs7541453;rs10888445	rs2338201;rs13320;rs7523082;rs6685187;rs6698740;rs1060870;rs12067594;rs7542137;rs9943281;rs11204914;rs11204915;rs10788817;rs10788818;rs2130525;rs2999545;rs2279501;rs2279502;rs12116923;rs2932586;rs3007691;rs2932583
ZNF232	No	3.3377e-18	-1.09896	17:5117806	rs7502862	17	5117806	A	G	0.1037	rs7502862;rs73976325;rs113762960;rs61182333	rs77972827;rs77493189
FLVCR1-AS1	No	4.10412e-18	1.02227	1:213067717	rs12754736	1	213067717	A	G	0.3333	rs12754736
AIF1L	No	5.5312e-18	0.948061	9:133975199	rs353538	9	133975199	T	C	0.4741	rs353538	rs818053;rs818052;rs818051;rs353537;rs353536
SHMT1	Yes	5.94338e-18	0.945877	17:18263957	rs669340	17	18263957	C	G	0.6556	rs669340;rs638416;rs593297;rs651234;rs4398149;rs652093;rs28597812	rs4925179;rs6502650;rs641028;rs12950117;rs2688036;rs2688030;rs573550;rs1682280
RPL13	No	6.76292e-18	0.941145	16:89615333	rs67643661	16	89615333	T	C	0.2037	rs67643661	rs35637261;rs17783751;rs12924621;rs66477884;rs34373216;rs7196903;rs7197617;rs11642053;rs11645860;rs3923714;rs35987986;rs35463145;rs8045263;rs72805503;rs7192801;rs12919314;rs12924776;rs8048080;rs8051680;rs11643271;rs12933264;rs34607811;rs35696391;rs11649090;rs11644192;rs11644193;rs7184655;rs36097004;rs35008606;rs35878298;rs364343;rs462464;rs2292954;rs461405;rs462314;rs4325552;rs2019604;rs2377056;r…
DGKQ	No	7.83069e-18	0.712878	4:954275	rs3733346	4	954275	C	T	0.4556	rs3733346	rs1051613;rs4690326;rs3733345;rs3733349;rs4690196;rs1377587;rs1377586;rs13101828;rs11724804;rs4690229;rs4690220;rs3796621
NQO2	Yes	1.10714e-17	-0.894479	6:3028266	rs4506079	6	3028266	A	G	0.7333	rs4506079;rs4552777;rs6904805	rs6914191;rs4351305;rs4351306;rs6925034;rs6925250;rs1885299;rs1885300;rs6904987;rs6927166;rs6904204;rs6596934;rs1028612
CCDC23	No	1.11577e-17	0.802987	1:43281980	rs56361642	1	43281980	C	A	0.2889	rs56361642;rs33953680;rs17386017	rs12030508;rs11210712;rs61775634;rs11210713;rs17385526;rs10493114;rs61775636;rs61775637;rs2760082;rs2816599;rs2816600;rs2816602;rs323719;rs323720;rs11210721;rs655741;rs1108734;rs68054072;rs6678526;rs12036861;rs35245962;rs33950227
POLR3E	No	1.18353e-17	-0.855009	16:22345191	rs7764	16	22345191	A	G	0.6963	rs7764	rs2290830;rs2926362;rs7194218;rs4783462
TMEM128	Yes	1.59506e-17	-1.08927	4:4236824	rs4133686	4	4236824	C	T	0.1444	rs4133686;rs3856962;rs3856963;rs3856964;rs73082020;rs2294108;rs2294107;rs58569407;rs12498280;rs73191885;rs67319735;rs67916276;rs12502305	rs2920244;rs3116063;rs56207241;rs3894080;rs12509987;rs2272747
PIGP	No	2.35146e-17	0.823456	21:38589523	rs9636912	21	38589523	A	G	0.3185	rs9636912	rs2249828;rs2843964;rs7337;rs738862;rs738863;rs7280542;rs11701388;rs11701575;rs8133274;rs8131246;rs62223590;rs3819262;rs56342756;rs4817848;rs4817850;rs1473807;rs2032088;rs2032089;rs6517403;rs8126889;rs9680298;rs2154535;rs2835604;rs2835610;rs12185849;rs10470176;rs4453760;rs1115639;rs2000419;rs2835624;rs2835625;rs2835626;rs1344047;rs1344046;rs9978203;rs2835637;rs62226463;rs2835643;rs2835645;rs28356…
AK1	Yes	2.39884e-17	-1.09828	9:130668957	rs10819317	9	130668957	G	A	0.1741	rs10819317
SMC6	No	2.8286e-17	1.19581	2:17845296	rs2710673	2	17845296	G	A	0.8407	rs2710673	rs2710663;rs2710674;rs4578856;rs6761322;rs6721919;rs2344691;rs7556886;rs7578070;rs2615048;rs300166
PNPLA7	Yes	3.43608e-17	0.622958	9:140444078	rs10746563	9	140444078	C	T	0.5407	rs10746563	rs2254149
PIGN	No	4.47677e-17	1.20422	18:59840687	rs75130714	18	59840687	C	A	0.1444	rs75130714;rs74803525;rs994332;rs4941119	rs565610;rs593785;rs543977;rs1653224;rs478161;rs1653226;rs1573402;rs633490;rs583873;rs655080;rs680655;rs620332;rs17714818;rs3862712;rs4602128;rs17715425;rs17715489;rs75668310;rs4941111;rs74873501;rs75544237;rs9948921;rs9636102;rs79307260;rs74652776;rs74892170;rs115885106;rs75889550;rs11662963;rs78214262;rs1542955;rs78406989;rs17069608;rs79760218;rs80327345;rs9956180;rs17645206;rs17069644;rs782748…
SYNM	No	4.59062e-17	-0.913262	15:99645862	rs11014	15	99645862	C	A	0.3333	rs11014	rs8036962;rs260097;rs8033198;rs6598223;rs260098;rs2312484;rs260099;rs35049808;rs260100;rs12440758;rs12440983;rs1044356;rs11636944
SMAD5	No	5.05822e-17	0.890622	5:135464247	rs2906831	5	135464247	C	T	0.3185	rs2548978;rs2906831;rs1558093;rs9327743	rs12520112;rs2548979;rs2548980;rs2906830;rs2548981;rs2548982;rs2529603;rs2906829;rs2548983;rs2906837;rs1990198;rs2906834;rs2906833;rs2906832;rs7718415;rs3764941;rs3764939;rs10085013;rs7728349;rs6596284;rs7356756;rs3813476;rs11959595;rs11959648;rs6874261;rs6896090;rs13187638;rs10045754;rs7702138;rs10051021;rs7707640;rs7730051;rs6596285;rs7707161;rs10036652;rs10036655;rs6596286;rs6596287;rs10036759…
PILRB	No	5.47633e-17	0.724699	7:99917416	rs112622797	7	99917416	A	G	0.2037	rs112622797;rs113979344;rs75636500;rs76798830;rs6946768;rs11765869;rs705866;rs6965458;rs1964242	rs35111986;rs6953749;rs76913697;rs1000215;rs3900792;rs2003507;rs68116612;rs67471932;rs73161759;rs6957928;rs73161762;rs67315960;rs111757992;rs11763414;rs7783159;rs66632384;rs28490152;rs6970806;rs28660238;rs67163493;rs67196635;rs60257855;rs74460138;rs6975729;rs6962151;rs1073;rs67483801;rs4989959;rs4074838;rs111265471;rs7800667;rs11761725;rs11761784;rs11764818;rs112317829;rs28629346;rs28578163;rs696…
CHPT1	No	6.04821e-17	0.826197	12:102092989	rs2559851	12	102092989	A	C	0.5556	rs2559851;rs2559850	rs10128996;rs7957666;rs7970837;rs2251187;rs2251172;rs2695297;rs2695298;rs2695299;rs10778139;rs2559864;rs2695296;rs2695295;rs2695294;rs2559863;rs10745921;rs10860771;rs2695292;rs2559862;rs2695291;rs2559860;rs2695290;rs2695288;rs2695287;rs2695286;rs2695285;rs2559858;rs2695284;rs2695283;rs2559857;rs2695282;rs2559856;rs2695281;rs2559855;rs2559854;rs3809260
CTSH	No	6.11786e-17	-0.538111	15:79234470	rs34843303	15	79234470	C	T	0.1259	rs34843303;rs34593439	rs12592898;rs12148472;rs2289702
MLKL	No	6.81445e-17	0.778348	16:74735148	rs9932977	16	74735148	A	G	0.5926	rs9932977
CMTM8	No	6.92165e-17	-0.982047	3:32286791	rs7632486	3	32286791	A	G	0.863	rs7632486
ZFP90	Yes	7.25737e-17	1.06357	16:68559888	rs698720	16	68559888	C	T	0.7926	rs698720;rs698719;rs698718;rs698717;rs698716;rs698715;rs698714;rs698712;rs698711;rs4783653;rs1645976;rs1728773;rs1645935;rs1728770;rs1728769;rs1645975;rs1645934;rs1645974;rs11865339;rs11647432;rs7205960;rs11075680;rs8063532;rs12918861;rs12918865;rs8050289;rs1645933;rs1728780;rs1728781;rs62059503;rs62059504;rs58641098;rs1728782;rs7192341;rs1749793;rs1749792;rs12926059;rs12925177;rs1728797;rs172879…	rs28537207;rs28410471;rs9928950;rs12598229;rs4783647;rs4783648;rs4783649;rs4783650;rs113627231;rs1645936;rs1728788;rs1645938;rs1615609;rs12929568;rs1170439;rs698729;rs698728;rs1645984;rs1094286;rs821169;rs1185670;rs1170420;rs1170419;rs8054884;rs2862781;rs7194664;rs11643361;rs10852447;rs8049019;rs11075687;rs11075688;rs10775305;rs6499186;rs62055317;rs10153230;rs8046299;rs6499188;rs12447310
GPR160	No	8.88845e-17	0.818759	3:169740990	rs9868424	3	169740990	A	G	0.3741	rs9868424;rs9813102;rs9868633;rs9814241;rs7636306;rs2018802;rs9810602;rs9861501;rs9861394;rs9824474	rs9829025;rs7612214;rs7635413;rs9873412;rs9839296;rs9822939;rs6791438;rs6794118;rs6778873;rs6778888;rs4955706;rs4955707;rs4955708;rs9838308;rs2160901;rs3755605;rs67666682
ROBO3	No	1.14101e-16	0.829238	11:124746644	rs11219822	11	124746644	C	A	0.4667	rs11219822	rs11219823;rs10790713
ACAT1	No	1.26482e-16	1.00438	11:107989244	rs35219733	11	107989244	T	G	0.1778	rs35219733;rs61214973;rs3741054;rs112087419;rs35188041;rs55854804
SNHG7	No	1.31835e-16	-0.968735	9:139623701	rs11999246	9	139623701	T	C	0.1444	rs11999246;rs115005960	rs11145844;rs6874;rs115850137;rs61749087;rs72761015;rs72761016;rs11145848
RIPK2	Yes	1.47084e-16	-0.813196	8:90735889	rs218905	8	90735889	G	A	0.6	rs218905	rs1397308;rs1605996;rs1605997;rs56291556;rs4961154;rs4961155;rs12675281;rs4961158;rs218916;rs218944;rs7824932;rs184302;rs218946;rs218947;rs218948;rs218895;rs218899;rs218901;rs218902;rs218903;rs1003843;rs218907;rs218908;rs218909;rs218910;rs2735870;rs2735871;rs218913;rs218914;rs218925;rs2735873;rs218929;rs2644033;rs218932;rs218934;rs2735878;rs2644021;rs218936;rs6992985;rs6993133;rs13252013;rs132598…
BLVRB	No	1.59291e-16	-0.742683	19:40941154	rs61621604	19	40941154	G	C	0.1741	rs61621604;rs112532833;rs113819196;rs111697772;rs111814391;rs3745206	rs28621979;rs78543367;rs4803339;rs112406491;rs73559686
ARHGEF35	No	1.93364e-16	-1.17724	7:143779362	rs6948288	7	143779362	G	A	0.1704	rs6948288;rs12703567;rs10250817;rs12703568;rs12703569;rs12703570;rs12703571;rs1919960;rs28613255;rs6464577;rs34947817;rs34470072;rs2141562;rs2141563;rs1569279;rs1919961;rs28472460;rs7805994;rs10229191;rs12703572;rs10232961;rs10282351;rs10255437;rs10245580;rs10242499;rs1983515;rs6963876;rs10155903;rs12703573;rs10230228;rs10252253;rs10249545;rs10237848;rs6943488;rs10261397;rs10246447;rs10264881;rs1…	rs11760973;rs12703565;rs6949375
GSDMB	Yes	2.06402e-16	-0.914399	17:38082831	rs17608925	17	38082831	C	T	0.1148	rs17608925
BBS2	No	2.08209e-16	-0.770796	16:56498493	rs72814488	16	56498493	C	T	0.2444	rs72814488;rs13337155;rs9940094;rs9939035;rs9938494;rs73547688;rs4783943;rs2303284	rs17355357;rs12444088;rs72814472;rs28472677;rs9921942;rs28895877;rs28635619;rs13330457;rs13331718;rs4533280;rs8060037;rs4556786;rs9889162;rs9940872;rs4784678;rs60150602
TOMM5	No	2.11208e-16	1.06346	9:37577776	rs13299594	9	37577776	T	C	0.1667	rs13299594;rs34828304;rs34504934;rs12000408;rs34612074;rs4621903;rs13296887;rs34573740;rs13298231;rs73441369;rs7021977;rs7031047;rs13284762	rs13296354;rs34223371;rs35779175;rs34194291;rs71504539;rs13283446;rs13283323;rs13283354;rs35990394;rs7867861;rs7854493;rs34664013;rs35866589;rs77177749;rs35336929;rs13288041
GNB1L	No	2.83287e-16	1.49978	22:19776019	rs2073768	22	19776019	A	G	0.1185	rs2073768;rs2239894;rs73148917;rs73148919;rs17209798;rs73148920;rs73148921;rs59279356;rs2269725;rs76698965;rs12484377	rs41258424;rs59469159;rs748806;rs2073770;rs12485220;rs74953564;rs3827286
WDR41	No	3.09343e-16	1.11133	5:76728085	rs335632	5	76728085	T	C	0.7889	rs335632	rs335628;rs441102;rs335660;rs112592118;rs10474515;rs2884882
VRK3	No	3.33619e-16	-0.916626	19:50486063	rs8105972	19	50486063	A	G	0.2111	rs8105972;rs2304113;rs35032991;rs12459330;rs7259779	rs77553517;rs34785289;rs7408489;rs12461847;rs12459825;rs113293707;rs12974204;rs12973985;rs12974013;rs4802642;rs2125329;rs2125328;rs7507392;rs4310977;rs55726393;rs56220430;rs4009626;rs12462972;rs12462945;rs12463036;rs34653225;rs55752562;rs59949051;rs35238216;rs66855472;rs16981577;rs35248548;rs4802643;rs12609061;rs12609054;rs12984158;rs12984340;rs12975261;rs12975940;rs12976644;rs12978357;rs12978378…
WDR86	Yes	3.35936e-16	0.891139	7:151135829	rs13242965	7	151135829	C	G	0.3704	rs13242965;rs6965504	rs12539860;rs12537413
ERMAP	No	3.94039e-16	-0.865813	1:43302515	rs11581978	1	43302515	T	A	0.2037	rs11581978;rs17386162;rs35761132;rs12406279;rs11210731;rs12406643	rs9960
BRK1	No	5.86277e-16	-0.986469	3:10174295	rs56258042	3	10174295	T	C	0.1185	rs56258042;rs67038860;rs6781436;rs6768768;rs28853661;rs13325939	rs148404074;rs7645667;rs7645759;rs41464050;rs73117481;rs67626468;rs111998160;rs112180322;rs113378528;rs183395002;rs58862481;rs59074548;rs3774208;rs6783705;rs111806809;rs68013239;rs68121641;rs111284032;rs111708820;rs67342818;rs66514627;rs111560858;rs56087600;rs6785976;rs6442154;rs6797536;rs3894321;rs3894322;rs3894323;rs3894324;rs67439440;rs58396257;rs59132826;rs58223482;rs17032440;rs60897691;rs113…
TSPAN14	No	5.96712e-16	-1.10382	10:82280137	rs1878036	10	82280137	G	T	0.7889	rs1878036	rs10749609;rs7097656;rs7922621;rs7910643;rs7900536;rs6586028;rs7896832;rs1902660;rs9633740;rs7080009;rs1870138;rs1870137;rs1870148;rs10748526;rs7096909
SERPINF1	No	6.25683e-16	-0.863534	17:1667794	rs58271316	17	1667794	G	A	0.3815	rs58271316;rs11656349;rs11653335;rs12051737;rs12051740;rs11658342	rs12150053;rs12948385;rs66498906;rs62088170;rs34107519;rs8080431;rs7216863;rs12149986;rs7215532;rs34589281
UPF3A	Yes	7.44649e-16	0.897038	13:114998795	rs9590403	13	114998795	T	C	0.2185	rs9590403;rs9590404;rs10870597;rs9590405;rs7336692;rs7321688;rs7331882;rs8002514;rs9590492;rs6560947;rs7989142;rs7987334;rs7982373;rs7324744;rs7994573;rs2039091;rs2039090;rs9314908;rs11617448;rs7985356;rs7319446;rs17291501;rs17291515;rs9590501;rs8809;rs9590409;rs7998576;rs7998612;rs9805813;rs9285061	rs9590486;rs7994556;rs2296971;rs2296970;rs9590494;rs7987485;rs17291250;rs1928037;rs9314907;rs7324079;rs9590500;rs7991266;rs9590504;rs9314909;rs3752105;rs9590507
GLRX5	No	7.79875e-16	0.708956	14:95993103	rs12431440	14	95993103	G	C	0.3778	rs12431440	rs12431494;rs11160254;rs730628;rs910792;rs6575519;rs6575520;rs11623011;rs986555;rs3742339;rs3825546;rs911681;rs8005300
FAM21C	No	7.99178e-16	-0.97605	10:46091014	rs111477154	10	46091014	T	C	0.1556	rs111477154;rs113911855;rs72798228;rs2305299;rs59390133;rs17854567;rs112126563;rs111531885	rs111960322
OAT	Yes	9.08777e-16	1.00851	10:126107506	rs4144117	10	126107506	C	A	0.8	rs4144117	rs2674347;rs2674346;rs7921159;rs2459215;rs2491158;rs9422807;rs2807071;rs2807072;rs76532545;rs2674340;rs2674341;rs2491161
ZNF589	Yes	9.72334e-16	0.769858	3:48276077	rs6806112	3	48276077	T	A	0.337	rs6806112;rs11130162;rs6787500;rs6442110;rs1045482;rs11130163	rs3731534;rs9831531;rs936426;rs3731515;rs3731513;rs3731497;rs3731489;rs3729577;rs3731487;rs7647817;rs11707606;rs6796490;rs2361685;rs13087929;rs36064160;rs11720622;rs17786132;rs35456569;rs11715799;rs36020562;rs34728236;rs79310258;rs13097450;rs7636461;rs745116;rs11719365;rs6796343;rs9830016;rs9847953;rs11928691;rs13059037;rs9311421;rs35414021;rs71323391;rs11710861;rs936427;rs9850672;rs13068265;rs11…
GSTM1	No	1.2831e-15	-0.951067	1:110229787	rs36209093	1	110229787	T	C	0.6778	rs36209093
LTBP3	Yes	1.30376e-15	0.652019	11:65316382	rs11601767	11	65316382	C	T	0.3481	rs11601767	rs600231;rs591291;rs1787663;rs1143756;rs11227221;rs4244811;rs1111934;rs10896016;rs3782091
ZNF721	No	1.40194e-15	-0.865641	4:326146	rs13129786	4	326146	T	C	0.2667	rs13129786	rs13113236;rs13102358;rs55973591
CD151	No	1.52537e-15	-0.927667	11:834389	rs72847212	11	834389	C	T	0.1556	rs72847212	rs5030779;rs35702851
MAU2	No	1.57008e-15	-1.05703	19:19427623	rs8108647	19	19427623	G	A	0.137	rs8108647	rs8105094;rs8105984;rs2074300;rs2074301;rs11882123;rs10418051;rs2023883;rs11666553;rs12983137;rs1859287;rs12459676;rs7259434;rs12976025;rs10402661;rs4808194;rs11085259;rs757000;rs757001;rs2301668;rs968525;rs10421505;rs12982276;rs11085261;rs9304960;rs2301671;rs2285628;rs10403731;rs10419672;rs4808196
FADS1	Yes	1.75366e-15	1.1009	11:61581656	rs174559	11	61581656	A	G	0.2407	rs174559	rs174538;rs174544;rs174548;rs174549;rs174555;rs174556;rs174560;rs174561;rs28456
RABAC1	No	1.96826e-15	0.697542	19:42428767	rs1864207	19	42428767	G	A	0.6556	rs1864207;rs11665965;rs2081999;rs11667048;rs11668332;rs10420264;rs3826707;rs7246830;rs10411814;rs9749440;rs11083642;rs735571;rs9676662;rs11878287	rs10409822;rs3745223;rs11669448;rs61007366;rs10419731;rs12971376;rs8109192;rs1965727;rs7253563;rs10416501;rs10424013;rs7247727;rs9304600;rs919390;rs12975677
DCTN5	No	2.08273e-15	0.823343	16:23692405	rs40076	16	23692405	G	A	0.263	rs40076	rs62032983;rs703769;rs249855;rs249856;rs523422;rs703767;rs249871;rs249870;rs249869;rs249868;rs249867;rs34514;rs34513;rs35586;rs26760;rs7588;rs35635;rs42873;rs171617;rs35634;rs26767;rs26765;rs27770;rs35633;rs35632;rs152449;rs26764;rs26763;rs11074570
TRAPPC2L	No	2.13821e-15	-0.523133	16:88927221	rs3826061	16	88927221	C	T	0.3926	rs3826061	rs11076728;rs28656031;rs12597391;rs12596491;rs12921479
CDC16	Yes	2.27372e-15	0.944558	13:114998795	rs9590403	13	114998795	T	C	0.2185	rs9590403;rs9590404;rs10870597;rs9590405;rs7336692;rs7321688;rs7331882;rs8002514;rs9590492;rs6560947;rs7989142;rs7987334;rs7982373;rs7324744;rs7994573;rs2039091;rs2039090;rs9314908;rs11617448;rs7985356;rs7319446;rs17291501;rs17291515;rs9590501;rs8809;rs9590409;rs7998576;rs7998612;rs9805813;rs9285061	rs9590486;rs7994556;rs2296971;rs2296970;rs9590494;rs7987485;rs17291250;rs1928037;rs9314907;rs7324079;rs9590500;rs7991266;rs9590504;rs9314909;rs3752105;rs9590507
MGMT	No	2.42923e-15	0.875395	10:131367552	rs487120	10	131367552	T	C	0.463	rs487120	rs945231;rs2388331;rs7098619;rs7098627;rs10829598;rs58103386;rs10829599;rs10829600;rs10829603;rs880300;rs7909964;rs10764889;rs1078847;rs556253;rs579952;rs1970197;rs579325;rs511361;rs509017;rs491929;rs12247555;rs578932;rs574831;rs528549;rs471390;rs576175;rs471357;rs557311;rs551491;rs506915;rs550389;rs507900;rs534430;rs568166;rs480643;rs577227;rs513736;rs473771;rs506274;rs538969;rs569235;rs553371;r…
KLHDC4	No	2.97575e-15	-1.0859	16:87741662	rs2290019	16	87741662	A	C	0.1556	rs2290019
HLA-G	Yes	3.20468e-15	0.58374	6:29909840	rs2734904	6	29909840	A	G	0.5	rs2734904	rs9260086;rs9260101;rs1143146;rs9260405;rs9260426;rs7747253;rs9260492;rs9260500;rs5027914;rs7767668;rs2571389
KIAA1430	No	3.41261e-15	0.776582	4:186109599	rs10027800	4	186109599	A	C	0.4111	rs10027800;rs3108237;rs1969456;rs3112879	rs11938157;rs28636837;rs28584416;rs28729222;rs4318688;rs10017725;rs6849437;rs6850094;rs6850275;rs4355435;rs4543172;rs7697317;rs4241796;rs6848372;rs6855356;rs4862516;rs4129701;rs6839413;rs4605700;rs6814673;rs6820332;rs11730110;rs8180154;rs6552871;rs6855305;rs4333225;rs7682368;rs6832490;rs4862517;rs11730968;rs11132282;rs10019418;rs9996887;rs11736380;rs6810693;rs6812035;rs6831600;rs6831793;rs4619938…
DCAF4	No	3.50504e-15	0.796813	14:73393391	rs12587742	14	73393391	A	G	0.2037	rs12587742	rs11158985;rs72732444;rs12588830;rs68132241;rs12432523;rs11158988;rs11629006;rs17122159;rs12435866
HAGH	Yes	3.77367e-15	0.878362	16:1881145	rs8044343	16	1881145	C	G	0.2926	rs8044343;rs12325217	rs344354;rs2575339;rs2745192;rs2745193;rs2745194;rs238680;rs238683;rs238677;rs9806826;rs1742417;rs2492883;rs5006376;rs9746488;rs2437745;rs2437744;rs413308;rs388928;rs2983907;rs12719796;rs71384658
XBP1	Yes	4.34559e-15	-1.06593	22:28921265	rs2881496	22	28921265	G	C	0.8704	rs12166475;rs7289625;rs12167532;rs73430118;rs2881496;rs2144922;rs2013784;rs5752754;rs4583569;rs6005809	rs138645;rs138646;rs470101;rs138676;rs138679;rs138680;rs73880371;rs9625438;rs12170637;rs16986308;rs1297607;rs134488;rs134506;rs134514;rs134524;rs134547;rs16986398;rs9625498;rs12167122;rs73430168;rs58542867;rs9625509;rs9620808;rs60065194;rs73430179;rs12166245;rs73430189;rs12169120;rs12165715;rs58049055;rs8136767;rs6519758;rs8136995;rs10222318;rs7293232;rs7288792;rs7289534;rs9625513;rs9625514;rs734…
OAS1	No	4.68006e-15	0.804745	12:113361117	rs10850097	12	113361117	T	C	0.6296	rs10850097	rs2057778;rs2285934;rs4767023;rs10774671;rs1131476;rs2660;rs7135577;rs4767024;rs4767025;rs4767026;rs4767027;rs4767028;rs4767029;rs4767030;rs10850092;rs6489864;rs6489865;rs10850093;rs10850094;rs10850095;rs10774672;rs10850096;rs10774673;rs10774674;rs10774675;rs11066451;rs11066452;rs10850098;rs10774676;rs10774677;rs4767031;rs4766663;rs4766664;rs4767032;rs4766665;rs4988618;rs7958379;rs6489866;rs64898…
AKR1C2	No	6.85905e-15	1.24633	10:5000917	rs76216796	10	5000917	C	T	0.1333	rs76216796;rs72769971;rs7893456;rs7908994;rs6650153;rs56136181;rs35767584;rs12764498;rs67362530;rs75824824	rs12777893;rs12774134;rs35464459;rs4341440;rs4332428;rs4397735;rs5011018;rs5011019;rs35056421;rs59428599;rs4628584;rs34072915;rs36096746;rs66885174;rs7921185;rs7922153;rs67466576;rs68005215;rs35468197;rs35016422;rs34420413;rs71477878;rs56279605;rs34724070;rs36000835;rs4382804;rs4418707;rs66624122;rs34373625;rs34702521;rs78836001;rs80261559;rs4268415;rs4531365;rs35231678;rs7907062
NR2F6	Yes	7.26961e-15	1.00323	19:17332663	rs7253172	19	17332663	C	A	0.3889	rs7253172	rs28789767
SLC25A37	No	7.88851e-15	-0.94186	8:23423669	rs2942194	8	23423669	G	A	0.2407	rs2942194	rs2978475;rs6986233;rs6986694;rs2942198;rs2942197;rs2928686;rs2928682;rs2942219
INF2	Yes	8.44276e-15	0.754126	14:105189222	rs11160818	14	105189222	G	A	0.8704	rs11160818	rs76386715;rs79559717;rs113514625;rs4497619;rs10133301;rs4983381
TMEM71	Yes	9.45604e-15	0.576354	8:133715352	rs4625013	8	133715352	T	C	0.4778	rs4625013;rs10092339;rs4736600;rs4736601;rs11988034;rs3892734;rs12707954;rs1048490;rs1895807;rs10110735;rs10110952;rs1425705;rs7011665;rs7387843;rs11782362;rs10216529;rs7817163;rs7820613	rs7014896;rs4736604;rs1834439;rs9297855;rs10216974;rs1425708;rs7005191;rs4736425
ADCY3	No	9.62027e-15	-0.679255	2:25150758	rs10185143	2	25150758	C	T	0.4741	rs10185143	rs6718510;rs6718511;rs4077678;rs3903070;rs6545806;rs1550110;rs7563204;rs876186;rs6712981;rs6726199;rs6545809;rs6717671;rs6706316;rs6721750;rs6724772;rs7576172;rs7565460;rs10200566;rs10198275;rs10198356;rs10186242;rs6733224;rs6730191;rs6736210;rs6718628;rs6545813;rs6545814;rs11900505;rs6722587;rs6744205;rs6754997;rs13035244;rs13003430;rs10203386;rs10203482;rs10206196;rs11676272;rs6746013;rs5908689…
AHSA2	No	1.20783e-14	0.562429	2:61479131	rs935862	2	61479131	G	A	0.2667	rs935862	rs2600671;rs1809028;rs2290324;rs4671401;rs4672428;rs10178135;rs2421116;rs28480287;rs12615222;rs6738482;rs4672429;rs62152274;rs62152275;rs62152277;rs2694623;rs1186708;rs9309337
LSG1	Yes	1.23188e-14	1.03946	3:194369579	rs3821402	3	194369579	A	C	0.2	rs3821402;rs3821403	rs112097663;rs80006830;rs36081220;rs12630412;rs12638924;rs12638926;rs7617907;rs7619357
LPCAT2	No	1.55483e-14	0.950818	16:55606360	rs4783896	16	55606360	G	A	0.5333	rs4783896;rs7205660	rs9921594;rs2192855;rs1393257;rs1502000;rs1502002;rs8049098;rs1502004;rs3785163;rs3785162;rs168822;rs6499766;rs7186553;rs1354181;rs1393258;rs7186721;rs7186227;rs9925659;rs1502006;rs768259;rs883180;rs4784549;rs1502007;rs11076105;rs11076106;rs8044653;rs12934747;rs12933746;rs1393261
BLK	Yes	1.55572e-14	-0.954316	8:11345545	rs4840565	8	11345545	C	G	0.2741	rs4840565	rs2409780;rs2618444;rs62489069;rs35393613;rs2061831;rs2736336;rs2736337;rs2736338;rs2736340;rs1478901;rs9693589;rs13277113;rs922483;rs2736345
DUSP14	No	1.70998e-14	0.733404	17:35768827	rs56186148	17	35768827	A	T	0.3741	rs56186148;rs72828253;rs7501983;rs853220;rs853225;rs860468;rs853228;rs853229;rs853203;rs2522965;rs2680718;rs2522966;rs4795200;rs853191;rs853192;rs864083;rs853208;rs4795203;rs2522968;rs1859191;rs2107104;rs2107105;rs2522972;rs853233;rs853234;rs2680721;rs853198;rs865483	rs1112174;rs1112173;rs878520;rs72828246;rs853194;rs853195;rs853199;rs862490;rs11870754;rs9906140;rs8064314;rs853214;rs853215;rs8076711;rs11653332;rs12603185;rs1016678;rs1016680;rs1063215
NOP10	Yes	1.95326e-14	0.986871	15:34634626	rs12593384	15	34634626	G	A	0.1889	rs12593384	rs73374490;rs73374491;rs73374493;rs6495661;rs6495662;rs1845773;rs56057955;rs72486679;rs73374500;rs7182584;rs2219668;rs4569235;rs73374502;rs56762274;rs3063;rs1045238;rs1045204;rs1045194;rs34639726
STYXL1	No	2.37094e-14	-1.17147	7:75618797	rs7777399	7	75618797	C	T	0.8926	rs7777399;rs7788926;rs7794040;rs7798298;rs6467957;rs6467960;rs2058389	rs41296488;rs17148944;rs41301427;rs114462308;rs76760929;rs3801472;rs115332207;rs80171070;rs9649665;rs79180770;rs17148983;rs150685585;rs77381667;rs113056502;rs11553096;rs79859948;rs79663210;rs78827697;rs76083953;rs80351761;rs887579;rs78085898;rs76180651;rs112646132;rs75257637;rs113244522;rs111356249;rs117690214;rs114616297;rs112178631;rs111710510;rs111687970;rs113229120;rs111948974;rs149593049;rs7…
AFAP1	Yes	2.71644e-14	0.793128	4:7939008	rs62290601	4	7939008	A	T	0.3519	rs62290601	rs11733177;rs17771470;rs11930623;rs56078222;rs56069442;rs55938116
LINS	No	2.82511e-14	-0.742782	15:101108810	rs11637225	15	101108810	G	T	0.4852	rs11637225;rs8451;rs12157;rs6598356;rs2411836;rs2411838;rs8023725;rs8024825;rs12592745;rs2062816;rs12592868;rs8039437;rs8033231;rs11634242;rs11247226;rs8029594	rs28538762;rs28628432;rs11855068;rs28733387;rs28595235;rs28612195;rs61562452;rs6598354;rs6598355;rs11630397;rs11633946;rs12593204;rs12593224;rs12593225;rs11635319;rs11630783;rs11630819;rs28668152;rs8029435;rs8029616;rs2131659;rs11636052;rs11636088;rs2411837;rs3764201;rs8024288;rs12595718;rs7180844;rs7168943;rs7163821
ANAPC13	No	3.10826e-14	0.790635	3:134316706	rs9857995	3	134316706	C	G	0.6259	rs9857242;rs9857995;rs4955525;rs13076825;rs4955526;rs12637301;rs7648616;rs7626557;rs11927539;rs11927540;rs4955534;rs9841371;rs4519744;rs4535271;rs4245904;rs1880374;rs1880375;rs2293293;rs2293294;rs6806810;rs9839705;rs9824185;rs55835132;rs4074521;rs4074522;rs4074523;rs2888670	rs10935113;rs6805388;rs4974480;rs9876658;rs2241556;rs6766897;rs9841180;rs9841212;rs934093;rs6790466;rs4498009;rs4974481;rs2370578;rs1863913;rs1814337;rs1814336;rs3856729;rs2887797;rs6772896;rs3846055;rs1874883;rs1863912;rs1498718;rs3932818;rs9854299;rs6799110;rs9834755;rs9838834;rs6765505;rs6790338;rs6772406;rs6806417;rs6785027;rs11706117;rs9832785;rs9871305;rs9833753;rs17694011;rs62269547;rs9815…
EBPL	No	3.74354e-14	-0.626879	13:50266109	rs3809325	13	50266109	C	T	0.5407	rs3809325;rs7983918	rs9568309;rs9535304;rs9568313;rs9535308;rs9535313;rs7982132;rs9596183;rs9596186;rs9596187;rs9568317;rs3782930;rs7338721;rs9526596;rs9562919;rs9535319;rs9535321;rs2897771;rs9535328;rs9535334;rs9535335;rs9568330;rs6561563
TRIM66	No	4.02004e-14	0.705049	11:8714138	rs11042041	11	8714138	T	C	0.437	rs11042041;rs35104495	rs10840105;rs10840106;rs2073684;rs2036422;rs10840112;rs7123653;rs7940366
MRPL21	No	4.39398e-14	-0.699799	11:68636996	rs686348	11	68636996	G	A	0.3074	rs619727;rs604524;rs584108;rs596874;rs501799;rs611046;rs7928157;rs557625;rs1631509;rs669659;rs598353;rs672853;rs686348;rs686877;rs579136;rs10792001;rs10792002;rs613128;rs473997;rs631001;rs1249368;rs680130;rs592697;rs544370;rs654071;rs514296;rs1249474;rs2444765;rs686390;rs595882;rs514833;rs488363;rs660614;rs602805;rs602364;rs507520;rs636049;rs668576;rs482172;rs513359;rs629426	rs12290326;rs2003892;rs1108714;rs11228374;rs11605837;rs7938117;rs643112;rs644389;rs597539;rs35786597;rs613084;rs12272547;rs597316;rs678904;rs648336;rs71465408;rs7104351;rs7104487;rs1272609;rs1249359;rs659465;rs632984;rs611268;rs610442;rs564849;rs615644;rs7129960;rs11228383;rs7107137;rs7107620;rs608810;rs664229;rs552517;rs578791;rs647661;rs635529;rs655816;rs497149;rs496616;rs35380202;rs583182;rs67…
B4GALT1	Yes	4.43926e-14	0.797605	9:33119818	rs10121987	9	33119818	G	A	0.2556	rs6476398;rs10121987;rs10813948;rs10116966;rs10113903;rs6476400;rs10813949;rs10738905;rs10971419;rs10971420;rs10758189;rs3780495;rs7850878;rs10813950;rs3780490;rs3780489;rs10758192;rs12554995;rs56687083;rs73484568;rs3780488;rs913214;rs10738906;rs10124479;rs10813954;rs2209948;rs7849148;rs10971424;rs3780487;rs7864705;rs7865745;rs7868781;rs10813955;rs7873182;rs7873077;rs7873903;rs7036812;rs3824458	rs10971417;rs12342831;rs10813951;rs3780486;rs4584234;rs6476402;rs10813957;rs10971434
EPHX2	No	4.55923e-14	0.818108	8:27366401	rs13262930	8	27366401	C	G	0.2889	rs13262930	rs2071575;rs4149257;rs1126452;rs1042032;rs1042064
RNF167	No	6.07067e-14	-0.982735	17:4862204	rs2005724	17	4862204	C	T	0.8704	rs2005724	rs12602901;rs35414445;rs35659308;rs11078540;rs12952420;rs2243086;rs34377693;rs2243096;rs400688;rs238248;rs238245;rs6559;rs238243;rs2871188;rs238224;rs35688913;rs34235023;rs452825;rs238229;rs238228;rs1859434;rs238234;rs238232;rs4790721;rs471064
ATHL1	No	6.20489e-14	0.679384	11:292798	rs11602423	11	292798	G	A	0.7407	rs11602423	rs760060;rs11246055;rs1060814
HNRNPH1	No	6.4176e-14	-0.563119	5:179050188	rs1136267	5	179050188	C	A	0.3852	rs1136267;rs10066669;rs4078141;rs6876679;rs28544040	rs4376229;rs4131080;rs13162707
PLEKHA1	Yes	7.26357e-14	0.526185	10:124149352	rs7088058	10	124149352	T	C	0.3556	rs7088058	rs4752689;rs4751889;rs10749466;rs1004946;rs3850765;rs10887145;rs7084349;rs7084718;rs7068487;rs7902176;rs2421018;rs4752691;rs2421019;rs2421020;rs7087144;rs8181474;rs4751890;rs2421022;rs10887149;rs1045216;rs7350442
CAST	Yes	7.41529e-14	0.765176	5:95995733	rs2351245	5	95995733	T	G	0.1556	rs2351245;rs4267886	rs10075736;rs10039522;rs10045215;rs7704167;rs31249;rs26484;rs26483;rs152005;rs152020;rs152014
ACYP2	Yes	7.71139e-14	-0.696388	2:54186053	rs2111868	2	54186053	G	A	0.5	rs2111868	rs4671529;rs13414216;rs7596349;rs6708095;rs2160931;rs7573991;rs10171954;rs2357693;rs10203095;rs3821081;rs6738369;rs2111623;rs10192520;rs10181460;rs10192626;rs2692531;rs2542585;rs2542587;rs2949812;rs2909263;rs2692515;rs2542593;rs2692518;rs2542574;rs2542576;rs2542579;rs698854;rs805438;rs805439;rs805441;rs805433;rs805434;rs805436;rs805430;rs805374;rs805375;rs805379;rs805380;rs805391;rs805392;rs80539…
LAX1	No	8.18958e-14	-0.797219	1:203741704	rs12239739	1	203741704	T	C	0.3407	rs12239739;rs6593931;rs11240409;rs6697274;rs3820194;rs3766748;rs34412467;rs10900475;rs6593933;rs1832435;rs1832434;rs11240440;rs11240442;rs11240445	rs4951180;rs6703246;rs2185080;rs2185079;rs12085108;rs11240463;rs2365980;rs7311
LILRA3	No	8.74737e-14	-0.690172	19:54797848	rs103294	19	54797848	T	C	0.2444	rs103294;rs380267	rs386000;rs386003;rs398217;rs398227;rs798887;rs798888;rs798889;rs57827784;rs56883673;rs57906249;rs58609643;rs399657;rs798893;rs397558;rs419772;rs416867;rs384116;rs367070;rs1645788;rs434124;rs453755
AMFR	No	8.75287e-14	0.780501	16:56396486	rs4924	16	56396486	T	C	0.5259	rs4924;rs2617846;rs899242;rs2587867;rs4783938;rs2587874;rs2432540;rs2440468;rs2432536;rs9673290;rs2440472;rs2550310;rs67179399;rs4238787;rs7203330;rs11644357;rs4784664;rs4784665;rs4784666	rs13337678;rs2550302;rs922446;rs869205;rs2550303;rs2219776;rs1382359;rs2617848;rs2241956;rs2241957;rs1478478;rs2587866;rs2617849;rs2587869;rs2617850;rs2587870;rs2440466;rs2587871;rs2587872;rs2587873;rs2550307;rs2550308;rs2440467;rs8043596;rs9922336;rs2432538;rs2432537;rs2440475;rs9673277;rs2440474;rs2440473;rs2550309;rs4620948;rs2966206;rs2920704;rs6499834;rs4462584;rs7203090;rs7187883;rs2966205;…
CPNE1	No	9.83541e-14	-1.29541	20:34350123	rs2425141	20	34350123	G	A	0.1	rs2425141;rs2425142;rs2425143;rs6060591;rs2095818;rs2095819;rs2425145;rs11697455;rs1890470;rs28685274;rs148527013;rs2425149;rs4911519;rs6058318;rs73902908;rs2378408;rs4602287;rs6119649;rs6060597;rs111597121;rs11700256;rs74785978;rs78421482;rs6060605;rs11696369;rs6058324;rs6058325;rs75331436;rs2378409;rs733609;rs7270712;rs6060613;rs8115150;rs12479473;rs56904633;rs8122587;rs6060624;rs74784474;rs119…	rs7273174
STX2	Yes	1.04342e-13	0.52839	12:131274394	rs1236	12	131274394	T	A	0.563	rs1236;rs8579;rs10773819;rs1007246;rs10848205;rs10773822;rs7301826;rs10734980;rs4759790;rs4759792;rs4759793;rs10744482;rs1106369;rs4759795;rs4619189;rs4759523;rs4759524;rs2001483;rs1609985	rs4576860;rs10848211;rs10773826;rs10848212
PHLDB3	No	1.09167e-13	-0.915953	19:43979439	rs2599437	19	43979439	C	T	0.2852	rs2599437;rs2599439;rs2682544
KRTCAP3	No	1.1039e-13	0.910811	2:27661020	rs780103	2	27661020	C	T	0.3852	rs780103;rs1260341;rs1260342;rs780112;rs4803;rs7597145;rs7580759;rs1262430;rs780104;rs780106;rs780107;rs780109;rs1647276;rs1406295;rs1728912;rs1647265;rs1647266	rs4665378;rs1049817;rs11126975;rs6743819;rs10205219;rs112796438;rs4665969;rs6760828;rs6716894;rs11695549;rs2280737;rs7602534;rs1528533;rs6547589;rs12475426;rs1104;rs13472;rs4582;rs34341829;rs1647284;rs111595594;rs7594812;rs12476704;rs72819512;rs1271144;rs11897554;rs809058;rs1083865;rs4665975;rs2911712;rs2950834;rs7563162;rs1060525;rs2010087;rs4665976;rs2911713;rs11690265;rs11675563;rs1728922;rs59…
LRRC6	Yes	1.16015e-13	-0.78411	8:133713769	rs7014896	8	133713769	C	A	0.4593	rs7014896	rs4625013;rs10092339;rs4736600;rs4736601;rs11988034;rs3892734;rs12707954;rs1048490;rs1895807;rs10110735;rs10110952;rs1425705;rs7011665;rs7387843;rs11782362;rs10216529;rs7817163;rs7820613;rs4736604;rs1834439;rs9297855;rs10216974;rs1425708;rs7005191;rs4736425
AXIN1	No	1.25773e-13	-0.751342	16:336396	rs400037	16	336396	A	G	0.1741	rs400037;rs449401	rs419949;rs393521;rs394128;rs387467;rs2858002;rs59260763;rs214252;rs214251;rs214250;rs1204042;rs169955;rs214238
PCM1	Yes	1.3327e-13	-0.816573	8:17784486	rs422746	8	17784486	A	C	0.8037	rs422746;rs427168;rs4124900;rs431961;rs398806;rs438873	rs2517332;rs2517288;rs2653418;rs2653417;rs2517289;rs2653416;rs2653413;rs2259844;rs2299579;rs2262244;rs2276473;rs2653410;rs2653409;rs7846018;rs2517293;rs2653408;rs2653407;rs2653403;rs12164202;rs2517295;rs2517299;rs2517300;rs2517301;rs2517302;rs2517303;rs2517304;rs2517305;rs2517306;rs2517307;rs2517308;rs2517309;rs2517310;rs2517311;rs2653401;rs2517313;rs2517314;rs2517316;rs7827713;rs403732;rs484373;…
PPM1M	No	1.40644e-13	0.587308	3:52273421	rs610060	3	52273421	A	G	0.563	rs610060;rs11717383;rs1060330;rs7614727;rs7629072;rs6445358	rs352139;rs2276834;rs7622851;rs9311474
TIPRL	No	1.41388e-13	-0.65392	1:168166616	rs10753766	1	168166616	T	C	0.3704	rs10753766;rs2072776;rs7339877;rs10157191	rs2902569;rs12086362;rs1543358;rs4573498;rs11587992;rs12410495;rs4657741;rs4657742;rs2038033;rs3753935;rs2235210;rs2235209;rs2235208;rs2235207;rs1040404;rs4657743;rs2281014;rs1040403;rs10800340;rs4534356;rs4412574;rs2072777;rs4656569;rs10157201;rs10918845;rs10737539
VAMP1	No	1.44449e-13	-0.396026	12:6589171	rs2532513	12	6589171	T	C	0.7222	rs2532513;rs1319389;rs2109427;rs2532488;rs3095130;rs2532506;rs12310984;rs12311033;rs11614534;rs11614609;rs11064221;rs11610774;rs12810167;rs11610821;rs11608767;rs11608814;rs12817054;rs11064226;rs12312834;rs12822586;rs1981669;rs12580729;rs4764501;rs6489717;rs12818921;rs7307881;rs1048402;rs1558334;rs1558335;rs4764600	rs2532501;rs2532500;rs2534698;rs2532499;rs2532498;rs10774432;rs2532495;rs2534710;rs1045548;rs7390;rs1045452;rs2534712;rs13842;rs2532491;rs2534722;rs10849466;rs2532485;rs2534724;rs2532484;rs76725690;rs3180589;rs7976498;rs7976591;rs7963759;rs7966700;rs11545053;rs11545055;rs11545054;rs11614343;rs7955645;rs6489718;rs7960757;rs7961278;rs7314721;rs2270174;rs7310452;rs11064233;rs7954276;rs7134136;rs4764…
IL16	Yes	1.65267e-13	0.74619	15:81601322	rs859	15	81601322	G	A	0.2222	rs859	rs17875563
ADAMTSL2	Yes	1.70066e-13	0.824393	9:136353754	rs28587998	9	136353754	G	A	0.3148	rs28587998	rs2157780
ERICH1	Yes	1.7692e-13	-0.624187	8:622078	rs10103269	8	622078	A	C	0.5926	rs10103269	rs1703917;rs4735900;rs6993769;rs28393818;rs12677037
FAHD1	No	2.0722e-13	-0.998736	16:1911417	rs366680	16	1911417	C	A	0.8481	rs366680;rs394866;rs366649	rs6600166;rs2575345;rs344356;rs2745189;rs2247696;rs2745191;rs1623559;rs1623562;rs2076449;rs2516314;rs8046750;rs9928547;rs9928484;rs12598216;rs12595860;rs35926706;rs62038374;rs12597098;rs62038378;rs12597803;rs12596094;rs344361;rs11646951;rs2076453;rs2076456;rs2268670;rs3760040;rs11248893;rs28364709;rs3743854;rs3743853;rs1143032;rs1143033;rs1143034;rs1065583;rs1065584;rs1065585;rs1065586;rs1065587;…
CDK2AP1	No	2.22112e-13	0.852346	12:123660716	rs1727311	12	123660716	G	T	0.8296	rs1727311;rs1716174	rs12811109;rs71444568;rs1260294;rs7132277;rs1790120;rs2510885;rs1790119;rs1727294;rs1790116;rs1727316;rs1727317;rs1616131;rs1616181;rs1727318;rs2851441;rs2695482;rs1106240;rs1106241;rs1569068;rs1790090;rs949142;rs884548;rs1790108;rs1790109;rs1716185;rs1627724;rs1727315;rs1727314;rs1727313;rs1716162;rs2682429;rs2695481;rs2851438;rs10744147;rs1047158;rs10772993;rs1051431;rs1727296;rs1716165;rs16174…
TMEM80	Yes	2.35361e-13	1.18681	11:695854	rs7945422	11	695854	T	C	0.1667	rs7945422
STOX1	No	2.42584e-13	1.16219	10:70586459	rs884181	10	70586459	C	T	0.1444	rs884181;rs12268540;rs12268631;rs71478860;rs11812559;rs11812551;rs55746511	rs12779486;rs61868143;rs55696745;rs2275935;rs61868148;rs17553484;rs35292993;rs35719047;rs34441078;rs12764017;rs66684505;rs34640305;rs3740593;rs34521154;rs2173370;rs61869866;rs2047427;rs35419333;rs12771516;rs17462772;rs61869868;rs2894068;rs12765308;rs61869871;rs36124907;rs35528608;rs61869874;rs61869878;rs61869879;rs55990525;rs12776898;rs12783119;rs12783555;rs35949960;rs12771648;rs61869906;rs618699…
ITGB7	Yes	2.43952e-13	0.869762	12:53570022	rs35014624	12	53570022	T	C	0.1111	rs35014624;rs59218377;rs3814778;rs2272300;rs12824946;rs12232003
COMMD2	Yes	2.5714e-13	-0.857342	3:149443484	rs1522247	3	149443484	T	C	0.4556	rs1522247;rs4681550;rs1002896;rs951300;rs12330718;rs10935774	rs7628154;rs6798843;rs7648956;rs34226619;rs10804742;rs954714;rs13072089
CCDC92	Yes	2.63733e-13	0.806135	12:124499839	rs3768	12	124499839	T	C	0.1852	rs3768
UBAP2L	No	2.91924e-13	-0.701921	1:154238383	rs1194596	1	154238383	G	A	0.5111	rs1194596;rs1044013;rs1194593;rs11586902	rs6719;rs9803857;rs4240871;rs2879788;rs9943093;rs6657214;rs3762339;rs12062977;rs10158820;rs6427509;rs7524346;rs7517578;rs12028554;rs1986709;rs2340473;rs1760803;rs1760802
TMEM14C	No	3.13828e-13	0.852707	6:10723449	rs1045911	6	10723449	C	A	0.1444	rs1045911
RMI2	Yes	3.15755e-13	0.842979	16:11426541	rs28502009	16	11426541	A	G	0.3	rs28502009;rs13334203;rs12708722;rs10163410	rs7191700
L3MBTL3	Yes	3.1822e-13	-0.745191	6:130374461	rs7740107	6	130374461	A	T	0.7444	rs7740107	rs6569648
CYP4V2	No	3.49318e-13	-0.922218	4:187112629	rs7663027	4	187112629	C	G	0.3778	rs7663027	rs2241819
C17orf75	No	3.88978e-13	-0.679419	17:30653063	rs1985670	17	30653063	C	T	0.6148	rs1985670;rs2041306	rs16967266;rs8074594;rs4794915;rs11657299;rs11653974;rs62064225;rs4794916;rs4794917;rs4795692;rs4795693;rs57002890;rs8078291;rs4795695;rs10853148;rs8071807;rs7224683;rs1974605;rs7224742;rs8069673;rs9904964;rs9894877;rs8073708;rs9901737;rs1860411;rs8065246;rs9915115;rs2344976;rs6505294;rs6505295;rs9903650;rs9896320;rs11656445;rs11656495;rs2109158;rs2286645;rs728718;rs9912766;rs11658142;rs4795699;r…
GVINP1	No	4.48187e-13	0.595331	11:6732837	rs11040976	11	6732837	G	A	0.337	rs11040976;rs10839599;rs11040977;rs4758453;rs4758454;rs2063083;rs7937911;rs10769717;rs10769718;rs10742983;rs11040991;rs7937594;rs11040993	rs4758451;rs4758452;rs17262495;rs7105443;rs10839607;rs148532591
SLC38A1	No	4.83726e-13	-0.7884	12:46581573	rs11183388	12	46581573	G	T	0.2741	rs11183388	rs2241960;rs9795554;rs7308375;rs7311868;rs11183389;rs7316482;rs7316615;rs1492890;rs1492889
ZNF418	No	4.89797e-13	1.37141	19:58398520	rs10411513	19	58398520	C	T	0.1	rs10411513;rs10410028
PROSC	Yes	5.25264e-13	0.814591	8:37635649	rs7463174	8	37635649	G	A	0.2111	rs7463174
AHI1	No	5.65966e-13	-0.69816	6:135739355	rs11154801	6	135739355	A	C	0.3667	rs11154801;rs7759971	rs6908428;rs12206850;rs11154803;rs4526212;rs13197384;rs7750586;rs58761508;rs9385726;rs9647635;rs9399148;rs11154806;rs67316642;rs13208505;rs761357;rs7759677
C1orf85	No	5.87913e-13	-0.54911	1:156311165	rs12117903	1	156311165	T	G	0.3185	rs12117903;rs12022194	rs2075166;rs2241106;rs12024813;rs12142203;rs12139321;rs12142808;rs2273832;rs2273833;rs12146030;rs12118238;rs12126696;rs11264462;rs11264463;rs12117947;rs12122180;rs12027103;rs2270291;rs2277871;rs2277870;rs10908493;rs12027741;rs12038203;rs12038217;rs10752615;rs11264464;rs3806407;rs3806408;rs3806409;rs28372828;rs12023438;rs6684514;rs6679145;rs112597390;rs12121805;rs12563631;rs12130361;rs6800;rs10908…
MTRF1L	Yes	6.37667e-13	-0.693111	6:153306749	rs3757063	6	153306749	G	T	0.6852	rs3757063;rs6921137;rs6917114	rs7753551;rs9397572;rs7750831;rs9371273;rs1997960;rs3799138;rs2073260;rs2236013;rs4870157;rs9384062;rs766127;rs3799137;rs9322407;rs2038333;rs3818123;rs3818127;rs3818130;rs7752197;rs7758301;rs7750874;rs502415;rs506219;rs567425;rs487560;rs637384;rs625945;rs688092;rs545323
TOMM7	Yes	6.49632e-13	-0.756727	7:22852499	rs2240728	7	22852499	T	C	0.3074	rs2240728;rs1054471;rs2240726;rs4722189;rs4719716;rs981792;rs2270108;rs2270107;rs2270105;rs2270103;rs10276099	rs2240727;rs10950922;rs2286507;rs2286506;rs2286505;rs2286504;rs12113458;rs2286503;rs2286501;rs2286499;rs2286498;rs6461669;rs6949233;rs10259561;rs4722188;rs1304431;rs1029740;rs929464;rs17724311;rs59538378
MRPL54	Yes	6.50687e-13	0.576888	19:3761652	rs2302307	19	3761652	A	G	0.6593	rs2302307;rs13960;rs7245624;rs4807507	rs12459781
PIK3IP1	Yes	6.83767e-13	-0.749224	22:31793302	rs5753597	22	31793302	T	C	0.2963	rs5753597;rs5749265;rs9609276;rs5753601;rs9609277;rs8141150;rs7293171;rs9606839;rs5749268;rs34545960;rs5749270;rs5994394;rs5753610;rs5753612;rs5753613;rs8139625;rs2273249;rs7285619;rs13057504;rs5753621;rs9606843;rs5753628;rs5753631	rs5749224;rs2413031;rs2079431;rs2413032;rs2413033;rs5753500;rs1034589;rs5997902;rs5753503;rs4820951;rs5749229;rs5753505;rs4820042;rs8135347;rs4299418;rs5997912;rs5997913;rs2413034;rs2413035;rs3208937;rs13158;rs737888;rs1034588;rs4820953;rs1985725;rs8139160;rs5753521;rs2283879;rs2283881;rs2106294;rs4820043;rs2078803;rs5749243;rs2073857;rs737684;rs2228619;rs2413046;rs2413047;rs8135344;rs5997933;rs4…
NUDT18	No	7.0794e-13	0.874786	8:21949070	rs4872276	8	21949070	T	G	0.3	rs4872276	rs4872277;rs716008;rs12550032;rs9644091;rs13253275
CNOT6	Yes	7.32187e-13	1.187	5:179919225	rs6891835	5	179919225	T	C	0.1148	rs6891835;rs76820754;rs9800264;rs812956;rs2447734;rs10052782;rs2453176;rs6422334;rs2387285;rs2387281;rs7729771;rs6877400	rs7730055;rs4700961;rs62405552
NAAA	No	7.46326e-13	0.642107	4:76856440	rs11732759	4	76856440	A	T	0.4222	rs11732759	rs13125558;rs7679177;rs13111710;rs11931349;rs2292533;rs13126007;rs6826085;rs11947509;rs2242471;rs2242473;rs2242474;rs13132564;rs11097188;rs11097189;rs2273;rs9995007;rs9992952;rs4859413;rs4337760;rs10008757;rs7436021;rs9307050;rs4859581;rs4859582;rs6827617;rs4282209;rs6532078
PDXK	Yes	7.57953e-13	0.994888	21:45152500	rs2276528	21	45152500	A	G	0.1741	rs2276528	rs2276529;rs13050307;rs2299806
PI16	Yes	8.1813e-13	1.35913	6:36945062	rs2293388	6	36945062	C	G	0.1074	rs2293388;rs2293389;rs3798478;rs17624895;rs3778022	rs753634
PLEC	No	8.58547e-13	-0.752379	8:144996029	rs7833924	8	144996029	G	A	0.4481	rs7833924;rs55895668;rs11993233	rs56077246;rs3923387;rs6990361;rs7155;rs1065837;rs7014582;rs6558405;rs6558406;rs7822511;rs7819099;rs6984820;rs6992333;rs6558407;rs11777402;rs11778026;rs11786903;rs11786934;rs7016416;rs7002002;rs1140522;rs2857829;rs55836855;rs55646585;rs56117011;rs35916068;rs7002152;rs7016860;rs6993953;rs7006770;rs7017644;rs7017789;rs56401829;rs55984967;rs55812715;rs11782890;rs11136333;rs11136334;rs3135109;rs62522…
DDX31	Yes	8.87042e-13	0.721288	9:135581881	rs11243883	9	135581881	A	G	0.2593	rs11243883	rs11243838;rs12682765;rs12685594;rs12682775;rs11243845;rs7853213;rs11243849;rs11243850;rs11243852;rs10435974;rs10435975;rs11243856;rs11243858;rs3739905;rs11243869;rs11243873;rs11243877;rs928083;rs1045740;rs3087825;rs7848496
SLC39A10	No	8.97044e-13	0.571374	2:196525404	rs7014	2	196525404	C	T	0.5444	rs7014;rs11889699;rs11903968;rs2083277;rs12996633;rs13029941;rs10931707;rs2165059;rs10208493;rs12996461;rs13002865;rs12994873;rs2280452	rs12996251;rs2486;rs1898771;rs10204800;rs6727870;rs7562020;rs7576365;rs2375524;rs7575029;rs10931706;rs10164913;rs10177772;rs10205281;rs13426975;rs1898772;rs2118839;rs10165594;rs12328677;rs6728243;rs2165060;rs9288251;rs2118840;rs2118841;rs1963515;rs4850374;rs11885682;rs11901479;rs13430656;rs10178475;rs1145936;rs6733196;rs12992242;rs12690520;rs12690521;rs13014191;rs4358140;rs6720901;rs56278864;rs13…
SENP7	No	9.38224e-13	-0.541316	3:101262840	rs2162303	3	101262840	A	C	0.3926	rs2162303;rs2162304;rs9637416;rs6779596;rs9852542;rs9839820;rs9840480;rs7618059;rs7634359;rs11923667;rs12493306;rs12489987;rs6781680;rs6807579;rs28496953;rs28431102	rs1520656;rs7431086;rs13440;rs7649160;rs1996691;rs9849770;rs4683841;rs2271975;rs3817409;rs2062318;rs2068494;rs4683891;rs6765618;rs6441597;rs2317688;rs2317689;rs6772988;rs4593004;rs4234486;rs4234487;rs4334622;rs5009801;rs3846085;rs3846086;rs4083062;rs6441598;rs4683842;rs4518101;rs7627557;rs7636229;rs7622500;rs9877228;rs12497642;rs9875156;rs9861229;rs9861403;rs4383493;rs4683892;rs6763800;rs6802557;…
SEPT2	No	9.44226e-13	1.33669	2:242343404	rs3732276	2	242343404	T	C	0.1037	rs3732276;rs11681497;rs115271170;rs80085676;rs2074771;rs73116394;rs73116396;rs757978;rs7601738;rs111943976;rs28446330	rs11693232
IRF2BPL	No	9.63801e-13	0.702483	14:77501686	rs7149694	14	77501686	G	A	0.6481	rs7149694	rs61991641
UBASH3A	Yes	9.81065e-13	0.605144	21:43855067	rs1893592	21	43855067	C	A	0.3	rs1893592
CCDC84	Yes	9.86768e-13	0.561718	11:118883491	rs60065241	11	118883491	A	C	0.2	rs60065241;rs10111	rs4445645;rs58709307;rs11606357;rs7120445;rs73559119;rs11825284;rs11607569;rs11217122;rs7131534;rs4938621;rs117289748;rs143660533;rs61179449;rs58955701;rs12280288;rs7127188;rs111322300;rs569;rs11006;rs8192696
SERPINB6	No	1.02391e-12	-0.48594	6:2914609	rs6940344	6	2914609	C	A	0.4185	rs6940344
RPF2	No	1.152e-12	-0.773424	6:111342098	rs62421864	6	111342098	A	G	0.1259	rs62421864	rs11751660;rs9688686;rs1044387;rs1044388;rs1044389;rs59695416;rs7773288;rs9688718;rs12530427;rs17806392;rs7752856;rs76509375;rs62421895;rs62421896;rs7738594;rs12527783
TRAPPC4	Yes	1.1984e-12	0.766018	11:118868750	rs4445645	11	118868750	C	G	0.2074	rs4445645	rs58709307;rs11606357;rs7120445;rs73559119;rs11825284;rs11607569;rs11217122;rs60065241;rs10111;rs7131534;rs4938621;rs117289748;rs143660533;rs61179449;rs58955701;rs12280288;rs7127188;rs111322300;rs569;rs11006;rs8192696
B3GALTL	No	1.2228e-12	0.991531	13:31905606	rs912604	13	31905606	G	A	0.7852	rs912604;rs912603	rs7334101;rs1028748;rs1028747;rs1028746;rs7339288;rs2056445;rs2056443;rs13080;rs4057;rs1409379;rs4943314;rs1397891;rs967516;rs9545125;rs7994472;rs7999260;rs4943321;rs4943322;rs2102562;rs7983430;rs4943341;rs4941819;rs9601445;rs7329543;rs7333382;rs4943351;rs1590571;rs1590570;rs1326309;rs1326308;rs1326306;rs7328774;rs7328975;rs7335345;rs7335960;rs7335987;rs9531317;rs1121122
FAM117B	No	1.25849e-12	-0.419017	2:203618709	rs57853698	2	203618709	C	G	0.5593	rs57853698	rs58780934;rs28760505;rs6709463;rs7577225;rs7571219;rs55709414;rs7602496;rs2351115;rs67464942;rs68119703;rs7581854;rs7340229;rs11680734;rs6435163;rs59752321;rs13395878;rs13412635;rs17477751;rs7603479;rs2351116;rs2351117;rs11685819;rs72930794;rs11680951;rs11544338
GGT7	No	1.27851e-12	-0.759193	20:33434252	rs56244533	20	33434252	A	T	0.3741	rs56244533;rs6120742;rs6088624;rs2076668;rs6119535;rs6087639;rs11698977;rs6120747;rs35393655;rs11696546;rs6120748;rs6120750;rs2236270	rs6119510;rs6087618;rs6087619;rs6058108;rs2378256;rs910869;rs910870;rs6119512;rs6058111;rs6088590;rs6120705;rs6087623;rs6119516;rs3787222;rs6120708;rs6087625;rs1998028;rs6087626;rs2295353;rs2295354;rs6088595;rs13040449;rs2180276;rs6120723;rs6120724;rs6119522;rs13041059;rs7267403;rs6119524;rs6120727;rs28542147;rs6088607;rs6120730;rs55753039;rs6088615;rs7262834;rs6087631;rs6119530;rs6087632;rs60886…
FEZ2	Yes	1.33122e-12	0.713419	2:36810473	rs11691767	2	36810473	T	G	0.3111	rs11691767	rs10210291;rs3755196;rs9295;rs10172196;rs10181664;rs11693359;rs10189554;rs12105545;rs2072535;rs13029475;rs10469897;rs10469898
NPRL3	No	1.41523e-12	0.533666	16:170044	rs11866877	16	170044	A	G	0.437	rs11866877;rs2238368	rs12927713;rs7199157;rs8055187;rs12149703;rs12931752;rs11248850;rs11865131;rs7185768;rs11248853;rs8047658;rs62032626;rs12925761
GRHPR	No	1.46828e-12	0.784735	9:37420311	rs59967810	9	37420311	T	C	0.3481	rs59967810;rs7856656	rs10814538;rs10973326;rs4878689;rs60485412;rs66689976;rs7868587;rs7853540;rs10973327;rs10973328;rs10973329;rs7872720;rs7857159;rs6476631;rs7872991;rs4472607;rs4878690
QRSL1	No	1.51921e-12	-0.80288	6:107093562	rs13207581	6	107093562	G	T	0.3444	rs13207581	rs11759803;rs12214412;rs13200233;rs11153019;rs12216505;rs12212676;rs11752776;rs13202677;rs11968502;rs11968474;rs3121449;rs3101499;rs3101496;rs3104038;rs3121448;rs2169463;rs1026619;rs3101493;rs3121445;rs3127658;rs3121444;rs3121442;rs3121441;rs10457147;rs3104047;rs3121439;rs3121438;rs3121437;rs3104046;rs3121436;rs3121435;rs3121434
SLC25A29	No	1.60559e-12	0.745471	14:100763954	rs10134767	14	100763954	T	G	0.3333	rs10134767	rs1059264
MTHFR	Yes	1.63403e-12	0.829048	1:11851003	rs3818762	1	11851003	C	G	0.3074	rs3818762	rs9727993;rs4846049;rs1476413;rs12121543;rs1023252
NAA38	No	1.74531e-12	-0.662511	7:117828003	rs992035	7	117828003	T	C	0.6333	rs992035	rs38831;rs1540340;rs2402301;rs2058416;rs6466647;rs11771456;rs2159752;rs4535672;rs2191920;rs2041528;rs989899;rs1117254;rs12112697;rs9886333;rs3802012;rs4141028;rs11979012;rs2896241;rs6965144;rs2896242;rs9655829;rs6948096;rs2402322;rs1061731;rs11543742;rs7796145;rs7796148;rs10085904;rs1054032;rs10227326;rs6956486;rs979652;rs12537795;rs7779933;rs7799229;rs9656260;rs10226152;rs7797855;rs11770353;rs10…
TRPC4AP	No	1.75009e-12	-0.801548	20:33590417	rs1058003	20	33590417	A	G	0.6296	rs1058003	rs6060135;rs1885118;rs4911166;rs2425008;rs6119558;rs6120785;rs2425010;rs2425011;rs2425013;rs4911167;rs3746431;rs4911168;rs4911169;rs6060151;rs2273636;rs1998231;rs6087658;rs6088676;rs6060162;rs10875491;rs6060164;rs6087660;rs2378332;rs6060167;rs4911460;rs6060170;rs6088687;rs6087664;rs6060172;rs10875492;rs6060175;rs3803938;rs3803937;rs1358854;rs6088692;rs6142283;rs4911462;rs4911463;rs6120816;rs18851…
SNRNP25	Yes	1.79599e-12	-0.749761	16:100147	rs216587	16	100147	C	T	0.7963	rs216587;rs216589;rs216592	rs216594;rs2541593;rs216596;rs216597;rs1045001;rs216598;rs216599;rs216600;rs216604;rs4145232;rs11866537
SMG7	No	1.87442e-12	-0.806647	1:183545665	rs12122217	1	183545665	T	C	0.3	rs12122217;rs12753665	rs6424897;rs12024309;rs4047798;rs9286848;rs2275676;rs7518244;rs6669960;rs2275675;rs10911339;rs12742245;rs2702177;rs2702178;rs2702205;rs2702204;rs2794619;rs2702203;rs2761581;rs2782411;rs10797886;rs10911353;rs10911354;rs12117885;rs2702182;rs2702181;rs2761580;rs2702180;rs10911363
PVRIG	No	2.01853e-12	-0.662402	7:99847147	rs7801070	7	99847147	G	T	0.2593	rs7801070;rs59248100;rs11771660	rs75779608;rs11531577;rs2272343;rs2056726;rs75236766;rs74742883;rs11762932;rs7789890;rs79986079;rs74774557;rs12056000;rs75655792;rs7782305;rs7786505;rs56089143;rs6947033;rs6953580;rs151024111;rs143185989;rs10246243;rs73399514;rs76281814;rs10269574;rs112241539;rs10269641;rs113401658;rs113842733;rs6943160;rs113844570;rs113353752;rs146769244
SMYD4	No	2.06041e-12	-0.690252	17:1686563	rs11078639	17	1686563	T	C	0.3259	rs11078639	rs12450371;rs7220762;rs6502953;rs1136287;rs8074840;rs4274475;rs5008944;rs5008945;rs12453107;rs2020976;rs2071021;rs11654472;rs9889773;rs11078634;rs11078635;rs11078636;rs11062;rs1133109;rs72822450;rs62088124;rs72822452;rs72822453;rs4474730;rs62088125;rs12051790;rs17821469;rs11549830;rs62086360
MT1F	No	2.43425e-12	0.730566	16:56690912	rs62038694	16	56690912	A	G	0.4148	rs62038694	rs1875231;rs11647190;rs12448510
CERS5	No	2.53993e-12	-0.686937	12:50509937	rs10747570	12	50509937	G	A	0.6852	rs836179;rs836180;rs10747570;rs7967705;rs7972842;rs2178173;rs7297421;rs7301740;rs7967844;rs7279;rs7532;rs7136570;rs7302981;rs7308356;rs7301649;rs7294548;rs6580729;rs12815871;rs35549836;rs12830386;rs34573394;rs35998534;rs12824125;rs11169294;rs11169300;rs12426261;rs4883481;rs1862043;rs4883482	rs76919525;rs56709084;rs66768395;rs1044370
LRRC25	No	2.65863e-12	-0.417167	19:18491213	rs4808792	19	18491213	C	T	0.6148	rs4808792;rs2059039	rs4808789;rs8107264;rs7251610;rs4808128;rs56033872;rs55947999;rs12459566;rs4808793;rs4808794;rs8101804;rs12459782;rs1059519;rs3848646;rs3848647;rs3848648;rs4328570;rs3848649;rs6512262;rs6512263;rs6512264;rs6512265;rs6512266
FUCA1	Yes	2.70388e-12	0.519475	1:24221834	rs9424398	1	24221834	G	T	0.8037	rs2501398;rs6424127;rs6424128;rs6424129;rs7512349;rs2502967;rs2501399;rs2501400;rs2502968;rs2501401;rs2502969;rs2502970;rs2501402;rs2501403;rs28735813;rs9424397;rs9424398;rs12724034;rs2502971;rs2502972;rs9424400;rs2501404;rs3003327;rs3003623;rs2502973;rs2502974;rs61778212;rs61778213	rs4285653;rs3003323;rs4573477;rs3003324;rs9424399;rs9424338;rs6669556;rs28695556;rs9424339
WAC	No	3.02165e-12	0.802553	10:28932072	rs1034087	10	28932072	G	C	0.837	rs1034087;rs1272396	rs2772435;rs2807759;rs332121;rs332126;rs332128;rs231202;rs332131;rs332132;rs332134;rs332137;rs332139;rs332140;rs332142;rs332143;rs332146;rs332151;rs332152;rs332154;rs332156;rs332161;rs332162;rs332168;rs332172;rs332177;rs332178;rs332183;rs332186;rs332187;rs332189;rs332191;rs332194;rs332112;rs332113;rs332114;rs2772436;rs1755205
C4orf32	No	3.03834e-12	-0.70902	4:113111767	rs4833398	4	113111767	A	G	0.463	rs4833398;rs4834239	rs1436136;rs4834221;rs66469761;rs1040278;rs11098145;rs12504956;rs6533600;rs7696525;rs7667292;rs4834235;rs4541590;rs10018082;rs10516586;rs4834238;rs10212873;rs12511775;rs1045940;rs1521478
CIB1	Yes	3.05331e-12	-0.851736	15:90787062	rs34648976	15	90787062	C	T	0.1704	rs8028268;rs34648976;rs34445539	rs4451921;rs8025610;rs8026144;rs8028260;rs7342638;rs7342665;rs11632753;rs12912675;rs10152994;rs10153004;rs11630881;rs11073919;rs12904427;rs28455720;rs28710946;rs12902554;rs8025721;rs8035704;rs34644218;rs55674131;rs67188155;rs1059495
MRPL19	No	3.31308e-12	-0.67254	2:75857547	rs6747017	2	75857547	A	G	0.2259	rs6747017;rs35908333	rs11680870;rs67929017;rs4853165;rs1859710;rs6711562;rs6754000;rs36057194;rs2286239
SH3YL1	Yes	3.4376e-12	-0.623279	2:224919	rs2290911	2	224919	G	A	0.337	rs2290911;rs3791221;rs3791220;rs17713396;rs57542652;rs7601944;rs2306060;rs62114501;rs6710091;rs4497901;rs17713568;rs62114505;rs55753056;rs17713729	rs62114494;rs2126129;rs62114497;rs6709534;rs9213;rs3828165;rs60484953;rs3791224;rs3791223;rs17713879;rs62114538;rs55936726;rs36216559;rs7595075;rs7584915;rs114976176;rs58461606;rs56321614;rs55946380;rs62114544;rs59937473;rs11553746;rs62114548;rs79716074;rs7605824;rs7566279;rs60149603;rs17714252;rs60843830
ENOSF1	No	3.49013e-12	0.711404	18:661647	rs2847153	18	661647	A	G	0.1963	rs2847153;rs2790	rs10502289;rs2298581;rs7239738;rs3786356;rs11081266;rs12960515;rs12968285;rs2305995
WBSCR16	No	3.64607e-12	0.754079	7:74481593	rs10266330	7	74481593	A	G	0.4259	rs10266330;rs35909087;rs6460092;rs10234575;rs6460094	rs6955671
MPZL2	Yes	3.91064e-12	0.86288	11:118134597	rs4936426	11	118134597	T	C	0.6407	rs4936426	rs939274;rs1624780
CIRH1A	No	4.05999e-12	-1.0524	16:69019279	rs62055819	16	69019279	A	G	0.1	rs62055819
SLC35F2	Yes	4.06587e-12	0.803875	11:107711664	rs641104	11	107711664	G	A	0.8741	rs641104;rs565636;rs580100;rs474475	rs518723;rs569757;rs10789639
DPYSL4	No	4.41707e-12	-0.968463	10:133984715	rs2035807	10	133984715	A	G	0.7148	rs2035807	rs6560685;rs869252;rs1038804
STX19	No	4.55672e-12	0.819857	3:93505756	rs9713688	3	93505756	A	T	0.2889	rs9713688	rs77714513;rs9798856;rs62266108;rs9713906;rs62266132;rs62266133;rs62266134;rs55908492;rs62266137;rs62266139;rs62266140;rs62266142;rs62266144;rs8178649;rs4857466;rs8178644;rs8178607;rs62266146;rs62266147;rs8178591;rs56364604;rs62266150;rs62266151;rs62266152;rs62265480;rs62265488;rs61739170;rs10433405;rs7432837;rs10934674;rs10934676;rs56260303
PRPF31	No	4.69482e-12	-1.00148	19:54634830	rs62144168	19	54634830	T	C	0.1111	rs62144168	rs661676;rs56049745;rs7253859;rs75622830;rs76992175;rs11556769;rs76781318;rs62143397;rs79307734;rs62144171
FAM26F	Yes	4.70128e-12	-0.930121	6:116783330	rs1057192	6	116783330	A	G	0.263	rs1057192	rs12209930;rs11153612;rs2269567;rs12174723;rs9372461;rs9320562;rs55761539;rs11753315;rs9387406;rs57595433
PRKAR1B	No	4.78253e-12	-0.634189	7:623680	rs9330369	7	623680	G	A	0.5963	rs9330369	rs9330368;rs9330367;rs13221342;rs9330366;rs9771330;rs9330365;rs9770123;rs13241164;rs13225240;rs13240925;rs13238222;rs13240563;rs13221801;rs13240255;rs13240042;rs13229710;rs13229325;rs28663618
LEPROT	No	5.40484e-12	-0.575207	1:65898873	rs17750	1	65898873	C	G	0.3593	rs17750	rs7551385;rs1045895;rs55889533;rs6658922;rs3934256;rs7534350;rs61779772;rs9436748;rs72681327;rs61779779;rs72681330
TCTEX1D2	Yes	5.69176e-12	0.76096	3:196044894	rs2270769	3	196044894	C	G	0.3074	rs2270769	rs6762272;rs4916424;rs55878253;rs67600689;rs2293160;rs6778879;rs4916425;rs11914521;rs4916476;rs4916477;rs60216585;rs12637379;rs73212155;rs73212160;rs60336404;rs67317524;rs11929532;rs4916479;rs56240083;rs56370923;rs55903345
NMT2	Yes	5.73528e-12	0.630799	10:15238886	rs12763978	10	15238886	A	C	0.3556	rs12763978
TPP2	Yes	5.75756e-12	0.555174	13:103273267	rs9582607	13	103273267	T	C	0.5556	rs9582607	rs7334451;rs3783231;rs2182673;rs4772494;rs9300750;rs7998217;rs4360805;rs590109;rs652199;rs617381;rs677251;rs677248;rs672129;rs658332;rs694941;rs2442707;rs9585959;rs676266;rs678994;rs622582;rs687450
CCDC109B	No	5.81248e-12	-0.710907	4:110567181	rs35838666	4	110567181	T	C	0.2778	rs34925690;rs35838666;rs76120516;rs3756256;rs12511995;rs2107051;rs12646055;rs11098039;rs11098040;rs4698744;rs13112432;rs12647060;rs763370;rs59207576;rs28892996;rs13103167;rs28850086;rs116436004;rs4698747	rs10006897;rs6533438;rs11937120;rs7676806;rs2079131;rs735642;rs6533444;rs10010159;rs9990765;rs9993532;rs726584;rs726583;rs9996730;rs9996648;rs1029449;rs1029450;rs1029451;rs6825095;rs6851190;rs6831930;rs6533445;rs6851356;rs6833490;rs6856535;rs6834701;rs7699736;rs6816926;rs2107050;rs11724306;rs3796911;rs3796912;rs767598;rs4698745;rs10020263;rs4698776;rs4698777;rs6834082;rs12504296;rs4698748;rs46987…
HLA-DQA2	No	6.27485e-12	0.5812	6:32583813	rs1846190	6	32583813	A	G	0.2852	rs1846190
UPB1	Yes	6.53875e-12	-0.785602	22:24837301	rs5751876	22	24837301	C	T	0.5741	rs5751876;rs4822490;rs4822491;rs5760423;rs9612623;rs1041749;rs1041750;rs2186376;rs738816;rs12168879;rs1008931;rs9612627;rs5760435	rs9624470;rs2298383;rs3761422;rs2267076;rs4822489;rs5760424;rs5760425;rs4822492;rs11703436;rs11703648;rs7288789;rs1008932;rs738813;rs5751882;rs5760440;rs3966269;rs9624479;rs2032115;rs4822493;rs4822494;rs5760441;rs4820590;rs9620391;rs4822498;rs4822499;rs5760444;rs1547358;rs5760447;rs1548302;rs4822500;rs4822501;rs4822502;rs5760448;rs5760450;rs4822503;rs5760452;rs4822504;rs5760454;rs5751888;rs203211…
CLIP3	No	6.64999e-12	1.12688	19:36521069	rs60078822	19	36521069	T	C	0.1148	rs60078822;rs62109714;rs62111376	rs57893103;rs112370160;rs62109742;rs6510515;rs62109747;rs57658467;rs62109749;rs62109752;rs17706584;rs45567532;rs4806263;rs56185833;rs4806267;rs61494900;rs17639414;rs62109756;rs62109757;rs62109758;rs17851502;rs62111360;rs62111361;rs55884522;rs59832408;rs4806274;rs62111377;rs112613012;rs61496921;rs58995551;rs62111381;rs8113579
ASNS	No	7.6327e-12	-0.810224	7:97591505	rs2894157	7	97591505	A	T	0.2519	rs2894157;rs2394815;rs11971168;rs11982005;rs34017859;rs55718918	rs12113402;rs6961286;rs7776563;rs62476119;rs62476120;rs7455767;rs1073219;rs7786864;rs11982474;rs7806553;rs7791928;rs55900632;rs58174071;rs60456123;rs6972495;rs34192681;rs62476132;rs56136883;rs55656202;rs2894156;rs2394814;rs12154736;rs12155384;rs12534685;rs9692345;rs7809785;rs7794918;rs2894158;rs6977841;rs6978174;rs6978176;rs6960049;rs12672251;rs12672241;rs55840086;rs7784048;rs11982770;rs7776611;r…
NSUN2	Yes	7.88536e-12	-0.560862	5:6612464	rs567289	5	6612464	G	A	0.6259	rs567289	rs3776446;rs3822433;rs3776444;rs2303711;rs6889694;rs6888601;rs506416;rs6876067;rs6555402;rs6555403;rs720846;rs1366297;rs502272;rs3776439;rs12374467;rs1560148;rs1560147;rs1560146;rs7717596;rs10454287;rs3733776;rs3733775;rs3756429;rs3756427;rs4701742;rs6555405;rs7701663;rs3822431;rs3776436;rs3776435;rs3776434;rs3776433;rs13164691;rs6887702;rs10475338;rs10475339;rs3776432;rs2288443;rs2288446;rs47023…
PASK	No	8.99047e-12	-0.846716	2:242042107	rs16843274	2	242042107	A	G	0.1815	rs16843274	rs6437234;rs6739482;rs758081;rs2108485;rs1859927;rs6437236;rs4035;rs1804998;rs10933529;rs6719155;rs2240538;rs6708265;rs1966368;rs7566357;rs3815296;rs733997;rs2871579;rs2041083;rs13385610
PYHIN1	Yes	9.58884e-12	1.01668	1:158900465	rs16841334	1	158900465	C	T	0.1519	rs16841334;rs16841336	rs60345057;rs61294461
WIPI2	Yes	9.85749e-12	0.723812	7:5174969	rs55731791	7	5174969	C	G	0.4185	rs55731791;rs62442006;rs62442008	rs62442009;rs62442010
SAMD3	No	1.03764e-11	-0.497522	6:130505374	rs41285310	6	130505374	C	A	0.5556	rs41285310	rs7749850
LRRC14	No	1.0611e-11	-0.619634	8:145818681	rs13275065	8	145818681	T	C	0.4778	rs13275065	rs4925826;rs67392224;rs10435711;rs7014426;rs7003836;rs1055167;rs12682297;rs10902782;rs3816732;rs2721150;rs2721197;rs13254911;rs1063739;rs2101039;rs2279243;rs756627;rs4244610;rs4251691;rs4244611;rs4251689;rs4244613;rs2306386;rs2721173;rs3757966;rs2721138;rs9071;rs2721142;rs11557085;rs873883;rs10110962;rs4925811;rs4925812;rs6989368;rs28970743;rs10108836;rs4333644;rs2976602;rs59464125;rs12719778;rs4…
HLA-DPB1	Yes	1.21249e-11	0.49193	6:33051749	rs9277418	6	33051749	T	C	0.3296	rs9277418	rs1431403;rs2856822;rs553665868;rs928976;rs9277357;rs9277358;rs9277359;rs9277361;rs9277362;rs9277378;rs9277380;rs9277382;rs9277386;rs3128960;rs3097673;rs3128961;rs9277392;rs9277393;rs9277394;rs9277395;rs9277396;rs9277401;rs9277406;rs9277408;rs9277409;rs9277410;rs9277411;rs9277419;rs9277421;rs9277424;rs9277426;rs9277428;rs9277431;rs9277432;rs9277434;rs9277437;rs9277438;rs1811359;rs9277443;rs112653…
UBA7	Yes	1.27544e-11	-0.510996	3:49890613	rs2352974	3	49890613	T	C	0.4889	rs2352974	rs9873183;rs6785549;rs1491986;rs3749241;rs11716575;rs11709680;rs4855841;rs4855867;rs4855862;rs3749240;rs11130218;rs11130219;rs34614773;rs4855850;rs3811696;rs3811695;rs7634902;rs1049256;rs7649348;rs7618501;rs7618519;rs35261599;rs9876508;rs9815766;rs7374277;rs7374183;rs7372966;rs7429353;rs7372725;rs7372730;rs9872864;rs9855505;rs12490656;rs7634886;rs9882639;rs9865480;rs60205400;rs6809431;rs9859153;r…
SPSB2	No	1.28497e-11	0.828433	12:6982347	rs6489739	12	6982347	C	A	0.2926	rs6489739	rs2071058;rs2226955;rs2238114;rs66621175;rs2071059;rs12302749;rs2071066;rs2001004;rs2071069;rs2071070;rs3825335;rs7138740;rs7314788;rs7311510;rs56242562;rs6489740;rs9739707;rs9737885;rs9737890;rs10849531;rs7132019;rs7316447;rs11831556;rs12304851;rs2269357;rs2269358;rs2269359;rs2269360;rs7134129;rs7955412;rs7138526;rs6489741;rs11833856;rs34039578;rs58657431;rs58215655;rs7304970;rs7134367;rs1084953…
AMICA1	Yes	1.35068e-11	0.614354	11:118096818	rs11216824	11	118096818	A	G	0.163	rs11216824;rs12271064;rs7926717	rs11216813;rs11216816;rs11216817;rs12286604;rs12280559;rs7939622;rs11216821;rs1793185;rs2097183;rs11216822;rs7103936;rs3018383;rs12275955;rs12295438;rs3802866;rs6589656;rs7943272;rs7943511;rs1793156;rs1793155;rs3802863;rs1793167;rs10790246;rs1793159;rs1715422;rs1547885;rs1715421;rs1715420;rs9651688;rs9651667;rs35409990;rs11216828;rs11216829;rs10502228;rs12286303;rs12286567;rs11216830;rs11605435;r…
RASGRP3	No	1.40595e-11	-0.584948	2:33700938	rs4077711	2	33700938	C	A	0.3333	rs4077711
ST6GALNAC6	No	1.41893e-11	-0.886829	9:130668957	rs10819317	9	130668957	G	A	0.1741	rs10819317
IFI27L2	Yes	1.42252e-11	-0.659498	14:94595989	rs2273514	14	94595989	C	T	0.1778	rs2273514
CCDC127	Yes	1.50642e-11	0.710803	5:242179	rs13155531	5	242179	A	G	0.5259	rs13155531;rs13156023	rs12187688;rs13173911;rs6555042;rs12520059;rs4956929;rs4956930;rs6871034;rs6859587;rs12519592;rs9686185;rs4957009;rs12515562;rs4957010;rs4957011;rs68150913;rs4956932;rs1043037;rs6555127;rs6877727;rs4957017;rs12517416;rs908117;rs13157179;rs4957020;rs13163118;rs12522605;rs12152848;rs11133975;rs7734933;rs13160307;rs13187659;rs4957021;rs13170474;rs13181665;rs4957023
COX7A2L	Yes	1.51673e-11	-0.565384	2:42571486	rs10183278	2	42571486	T	C	0.5222	rs10183278;rs2041354	rs7557057;rs6732071;rs10779930;rs11684297;rs7571347;rs6544531;rs1837357;rs3732195;rs1439227;rs2053348;rs2053347;rs2058270;rs11682029;rs7572231;rs12613284;rs10194796;rs7571604;rs1981664;rs10178208;rs7594312;rs6751908;rs7564509;rs2002107;rs11124874;rs6729281;rs10204831;rs6544543;rs6544544;rs10196864;rs7608257;rs13405174;rs67361655;rs6751935;rs6544546;rs222470;rs222467;rs222489;rs222487;rs222485;rs2…
METTL18	No	1.79472e-11	-0.998474	1:169742677	rs115789501	1	169742677	T	C	0.1185	rs115789501;rs12125023;rs17593862;rs76140670;rs79593867	rs909628;rs4987375;rs4987363;rs4987345;rs4987343;rs4987340;rs4987327;rs4987326;rs4987325;rs4987324;rs4987323;rs4987395;rs4987317;rs12137905;rs4987308;rs4987307;rs4987304;rs4987302;rs4987299;rs4987284;rs1569457;rs4987271;rs4987267;rs12135214;rs12142956;rs12142988;rs149818704;rs12133892;rs114028291;rs12135973;rs12133642;rs12133666;rs3917448;rs3917441;rs5357;rs3917427;rs3917425;rs5367;rs3917424;rs53…
RBM11	Yes	1.79542e-11	0.821794	21:15605628	rs2822470	21	15605628	A	T	0.4556	rs2822470;rs2822472;rs9978229;rs9978235;rs9978241;rs9977630;rs2822502	rs2822444;rs3937457;rs8128641
RAB24	Yes	1.83959e-11	0.822489	5:176728400	rs28419182	5	176728400	A	G	0.7778	rs28419182;rs1128287	rs28362590
TMEM177	No	1.99621e-11	-0.883144	2:120429518	rs72965087	2	120429518	A	G	0.1519	rs72965087;rs72965091;rs6754531;rs72965093;rs73948943;rs78435291;rs2272053;rs13011768;rs1983406;rs4849797;rs57342498;rs59771783;rs17661193;rs4401215;rs2177095;rs7571822;rs72967120	rs73948921;rs6711244;rs12711932;rs11678053;rs72965070;rs7596713;rs7596716;rs1879711;rs116092847;rs4849791;rs11693830;rs72965074;rs57403590;rs56703235;rs4848552;rs7573374;rs113774836;rs115638349;rs113882909;rs114685812;rs2090889;rs7566633;rs11895880;rs12478865;rs6542541;rs2860873;rs1568539;rs2280510;rs12987848;rs10188890;rs939778;rs6708153;rs79607119;rs11686378;rs734680;rs745927;rs2860855;rs116931…
EPSTI1	Yes	2.40492e-11	-0.641711	13:43574986	rs4142312	13	43574986	A	G	0.7556	rs4142312;rs7339297	rs4451859;rs2014439;rs34534302;rs35830849;rs3825511;rs9533337;rs9533340;rs9315980
DDX59	Yes	2.51803e-11	-0.621904	1:200649366	rs4072554	1	200649366	G	A	0.3519	rs34428088;rs35249716;rs11582610;rs4387211;rs10919997;rs12760355;rs4437908;rs4072551;rs4072554;rs10919999;rs12061556	rs11807125;rs12744758;rs11801179;rs12728040;rs2809341;rs12126676;rs10919993;rs6663322;rs11581339;rs7520407;rs4915451;rs6427844;rs1540683;rs1540682;rs12076946;rs4556395
RAB15	No	2.53069e-11	0.730029	14:65395064	rs67330703	14	65395064	T	C	0.2111	rs67330703;rs4902341;rs4902343;rs10147758;rs10137070;rs11158569;rs6745;rs10146885;rs10149617;rs4902345;rs10132858;rs10133054;rs10133290;rs17880380;rs17881498;rs12172810;rs4902346	rs10142379;rs10144942;rs1957426;rs762071;rs743264;rs2357867;rs10498518;rs12590986;rs1957425;rs1957424;rs7151401;rs7151780;rs12889417;rs12890654;rs12881353;rs1957421;rs1957419;rs35176965;rs34201584;rs12433639;rs12433641;rs1957418;rs11848113;rs12884463;rs11622394;rs11627589;rs11627688;rs1957417;rs8021590;rs8022122;rs8021876;rs8021998;rs12878467;rs12897440;rs1951488;rs1951487;rs6573585;rs8019971;rs8…
TAP2	Yes	2.63332e-11	-0.550815	6:32796480	rs241451	6	32796480	C	T	0.337	rs241451;rs241443	rs2621323;rs2857103;rs13501
C1orf86	No	2.72827e-11	-0.606985	1:2139307	rs2503713	1	2139307	T	C	0.6741	rs2503713	rs2503706;rs2503704;rs2503699;rs2460002;rs2503700
EIF2B2	Yes	2.85971e-11	-0.625975	14:75469555	rs175040	14	75469555	G	A	0.463	rs175040	rs2012627;rs76488064;rs12882664;rs10131894;rs91144;rs6574205;rs175012;rs8013780;rs175014;rs175015;rs175016;rs12588981;rs12882111;rs175034;rs175035;rs175036;rs175037;rs175039;rs175042;rs12894419;rs175043;rs175044;rs175045;rs4556;rs175047;rs1548807;rs175048;rs108621;rs175049;rs108622;rs398896;rs424120;rs13712;rs1955474;rs175055;rs175057;rs175059;rs2098251;rs2098252;rs175064;rs175065;rs28687415;rs73…
NINJ2	No	2.86616e-11	-0.605592	12:772673	rs4980959	12	772673	A	C	0.3852	rs4980959;rs3809263	rs6489710;rs7970800;rs12312948
KIAA0391	Yes	3.09749e-11	0.63707	14:35626997	rs7159324	14	35626997	C	T	0.1926	rs7159324	rs12896759;rs8015622;rs35030792;rs7155696;rs7144617;rs71421921;rs7153331;rs7153550;rs12881698;rs12887248;rs34286037;rs12892552;rs61136372;rs57725522;rs78207779;rs5014384;rs4594164;rs7153626;rs79888893;rs77803033;rs8007274;rs8009093;rs1028449;rs8013540;rs60693825;rs3809449;rs76767804;rs138406724;rs7145883;rs12587376;rs8014377;rs7149177;rs61125355;rs7145474;rs75889859;rs79403677;rs79288297;rs715430…
SH3BP1	No	3.18802e-11	-0.686943	22:38051999	rs12483880	22	38051999	T	C	0.4296	rs12483880	rs949439;rs10427754;rs9622675;rs35662099;rs9622677;rs7287340;rs7287358;rs62236663;rs1894532;rs732857;rs62236669;rs12628135;rs7285699;rs12167604;rs9622682;rs9917591
MAP3K2	No	3.27014e-11	-0.636684	2:128010013	rs12614320	2	128010013	A	G	0.2815	rs12614320;rs3738948;rs4150514;rs4150506;rs58063879;rs1143407;rs13403918;rs12617858;rs4150492;rs2134794;rs4150434;rs9923;rs13429925;rs34601617;rs59027829;rs6430937	rs34703177;rs6747862;rs34441363;rs6738811;rs6752139;rs147898570;rs4528711;rs34487399;rs4359587;rs3893313;rs4300780;rs12613252;rs12613254;rs12619391;rs13414676;rs13390029;rs13409933;rs11899601;rs10167294;rs28807127;rs10209678;rs12692064;rs13017103;rs6430935;rs12613413;rs4662721;rs10928764;rs6716392;rs6735779;rs11684068;rs12477214;rs67771362;rs2139142;rs4662724;rs34006114;rs1850689;rs2276682;rs2276…
SNHG9	No	3.5132e-11	0.642743	16:2014424	rs403609	16	2014424	G	C	0.5111	rs403609;rs2302176;rs2302177	rs30251;rs30253;rs30254;rs11641227;rs11642940;rs4786902;rs7192722
NUDT7	No	3.79726e-11	-0.66409	16:77760157	rs160197	16	77760157	C	T	0.7333	rs160197	rs9933801;rs2344151
HLA-A	No	3.87391e-11	0.699064	6:29878738	rs440908	6	29878738	A	G	0.7593	rs440908;rs2734925	rs441627;rs381379;rs391705;rs406344;rs9259700;rs9259701;rs2734929;rs412982;rs2734926;rs2904758
LGALS2	No	3.90384e-11	-0.763197	22:37964299	rs2281098	22	37964299	G	C	0.5407	rs2281098	rs5756728;rs5756729;rs5756732;rs5756733;rs12484334;rs8141621;rs2235338;rs2281097;rs2281100;rs5756736;rs5756737;rs5756738;rs5756739;rs4821669;rs4821670;rs4821671;rs4821672;rs4821673;rs6000804;rs6000805;rs6000806;rs6000807;rs11089845;rs7291467
RAB27B	Yes	4.04932e-11	1.23079	18:52369403	rs2198229	18	52369403	C	T	0.1333	rs2198229;rs13381775;rs28452499;rs58472816;rs28676360;rs57079535;rs9946101;rs56070500;rs7238044;rs11875832;rs73474540;rs73474541;rs7243098;rs7235996;rs73474550;rs7234141;rs7241958;rs7227754;rs73474554;rs73474555;rs11873216;rs9952169;rs55987306;rs9783849;rs9783853;rs73474565;rs61365806;rs56291792;rs55987330;rs73474570;rs73474573;rs28572052;rs8096736	rs73473002;rs112149971;rs1376820;rs1037391
KIAA0513	Yes	4.06387e-11	0.605313	16:85098437	rs8059006	16	85098437	C	A	0.4037	rs8059006	rs6564094;rs8061244;rs867347;rs6564096;rs1039338;rs28678014;rs6564098;rs9926352;rs7195440;rs8044678;rs7197852;rs11642445;rs9939389;rs4782687;rs7186026
FAM120B	No	4.06813e-11	0.828427	6:170635900	rs12196499	6	170635900	T	C	0.8185	rs12196499
MT2A	Yes	4.09772e-11	-0.476006	16:56644650	rs1580833	16	56644650	A	C	0.3407	rs1580833	rs12600038;rs1827207
SURF6	No	4.77271e-11	0.614703	9:136197286	rs551169	9	136197286	A	G	0.4815	rs551169	rs3739890;rs642059;rs642060;rs551154;rs12335;rs120858;rs590858;rs487820;rs484248;rs571549;rs658517;rs523304;rs1179037;rs1179038;rs1179040;rs1179041;rs3124753;rs3124752;rs943623;rs3124782;rs2182812;rs3118663
FOXRED1	No	4.8945e-11	0.836052	11:126169009	rs2962116	11	126169009	G	A	0.7704	rs2962116	rs574198;rs492154;rs627911;rs676982;rs659551;rs631372;rs608367;rs587891;rs624590;rs599647;rs633607;rs595660;rs583093;rs12293354;rs10790794;rs10790795;rs10893488;rs635413;rs675412;rs1815820;rs642137;rs538248;rs685409;rs638766;rs1786702;rs1786703;rs634696;rs478309;rs591163;rs672908;rs8177348;rs614700;rs609634;rs611953;rs625413;rs1695741;rs682991;rs2962117;rs11220450;rs648710;rs635686;rs686305;rs611…
ARL17B	Yes	4.97629e-11	0.974739	17:44852612	rs62074125	17	44852612	C	A	0.2074	rs62074125	rs557307834
RCCD1	No	5.22018e-11	0.869108	15:91502383	rs1105291	15	91502383	T	C	0.1222	rs1105291;rs113343095;rs3826033	rs8038661;rs79548680;rs8028409;rs8037137;rs112770790;rs2290202;rs2890156;rs12595025;rs12594925;rs8026714;rs2301825;rs150333865;rs60290423;rs12594752;rs76119208;rs78029804;rs79253100
ATP6AP1L	Yes	5.37999e-11	0.909957	5:81416305	rs178957	5	81416305	G	A	0.1741	rs178957
MT1X	No	5.46371e-11	-0.702438	16:56715862	rs1599933	16	56715862	A	C	0.6111	rs1599933	rs4783949;rs4783950;rs11648887;rs9927664;rs4784710
HADHA	No	5.76988e-11	0.689718	2:26430983	rs6711402	2	26430983	G	A	0.8	rs6711402	rs930263;rs11685594;rs7585891;rs12611790;rs4665832;rs2384360;rs10779956;rs72809635;rs2241739;rs1465720;rs3828255;rs1049987;rs7260;rs12999875;rs5001914;rs4665313;rs4665314;rs4665315;rs7582341;rs1560869;rs1865324;rs1122972;rs6730310;rs6730311;rs6730317;rs13387855;rs2289019;rs4665316;rs4665317;rs6716858;rs6717143;rs4665318;rs4665319;rs10165339;rs10179959;rs17527979;rs4665320;rs6749046;rs1545057;rs46…
POU6F1	Yes	6.69407e-11	0.783558	12:51596763	rs10735832	12	51596763	C	T	0.7111	rs10735832;rs6580808;rs10431487	rs11169761;rs7975737;rs7976292;rs2067902
CFD	Yes	6.88082e-11	0.604015	19:871457	rs2288546	19	871457	T	C	0.1926	rs2288546	rs10424211;rs2930902
SPRYD4	No	6.89826e-11	-0.898447	12:56860073	rs7298123	12	56860073	T	C	0.7481	rs7298123;rs7302925	rs2939302;rs2933243;rs73114872;rs2657880;rs1043011;rs2638315;rs2657879;rs2638314;rs2694917
TPP1	No	6.90487e-11	0.326554	11:6634189	rs7487	11	6634189	A	G	0.5444	rs7487	rs1800738
KLHL9	No	6.9247e-11	0.807484	9:21265617	rs6475527	9	21265617	G	A	0.1815	rs6475527	rs10811503;rs10811505;rs10964910;rs10125010;rs1946316;rs1820314;rs10121737;rs10964915;rs1820315;rs7849558;rs4978037;rs7873404;rs4412442;rs7868334;rs1411437;rs1831390;rs4978056;rs7031297;rs7030678;rs10123950;rs7040754;rs111370064;rs12057025;rs7032044;rs67212517;rs10964953;rs10964954;rs2094788;rs2094787;rs10964955;rs10811522;rs10964956;rs10811523;rs1543874;rs1475548;rs1475547;rs10964958;rs7020867;r…
SFT2D1	Yes	6.94515e-11	0.526448	6:166751416	rs9356478	6	166751416	T	C	0.7593	rs9356478;rs4709112	rs9366005;rs9356476;rs9366006;rs9366007;rs4598048;rs9355572;rs6918901;rs10806847;rs7757549;rs9459654;rs6927168;rs10862;rs11168;rs6909951;rs2343590
CBLN3	No	7.28561e-11	0.611765	14:24903245	rs7143804	14	24903245	T	C	0.7593	rs7143804	rs10143703;rs2273632;rs2273631;rs2273630;rs2273629;rs5025771;rs4344657;rs1956905;rs2255591;rs4982912
ZC3H3	Yes	7.33858e-11	0.689529	8:144535785	rs4874132	8	144535785	A	T	0.2815	rs4874132;rs13259078;rs10111556	rs10089146;rs28549005;rs59809057
FAM179A	No	7.35587e-11	0.698713	2:29229195	rs7587687	2	29229195	T	C	0.5	rs7587687;rs13408165;rs6712882	rs895588;rs13409097
ACACB	No	7.37002e-11	-0.623859	12:109626228	rs73191118	12	109626228	T	G	0.2444	rs73191118	rs2268401
OMA1	No	7.39361e-11	-0.818416	1:59005416	rs61781821	1	59005416	G	C	0.1481	rs11807197;rs11805701;rs6686976;rs4912340;rs11805835;rs11809508;rs61629658;rs61781815;rs17117643;rs2271005;rs4912345;rs4912346;rs7537470;rs6587829;rs11801938;rs11808438;rs7535313;rs61781821;rs61781822;rs61781823;rs61781824;rs725907	rs17498811;rs338234;rs17117574;rs56054934;rs10489816;rs61781782;rs6587817;rs6694699;rs6658743;rs6662028;rs1891435;rs61781787;rs4912196;rs1503646;rs11803703;rs61781789;rs76474507;rs11805031;rs11808738;rs17117627;rs61781790;rs61781792;rs75463408;rs7354819;rs7355030;rs7536984;rs6662905;rs6663128;rs4912341;rs4912342;rs4912343;rs77507461;rs55712302;rs11807046;rs11799415;rs11799786;rs61781813;rs1711764…
TNPO3	No	7.48865e-11	-0.649075	7:128666956	rs73240327	7	128666956	T	C	0.4444	rs73240327;rs59147352	rs11770589;rs3857851;rs17166351;rs60239254;rs6948875;rs2172876;rs4731535;rs8043;rs6953869;rs1874332;rs6946318;rs11770317;rs2305324;rs11763959;rs11765050;rs1597552;rs4731538;rs11769533;rs3896309;rs2305325;rs28711211;rs7776477;rs7793851;rs67123975;rs11762968;rs9649520;rs9649521;rs7784015;rs6974262;rs2167273
YBEY	Yes	7.56232e-11	-0.828162	21:47703649	rs11702450	21	47703649	A	G	0.4037	rs11702450;rs9975588;rs2298699	rs2839168;rs1060609;rs17182664
CENPN	No	8.15856e-11	1.06502	16:81044947	rs12448368	16	81044947	C	T	0.1667	rs12448368;rs3743503	rs12928638;rs7188549;rs7195459;rs79957369
LINC00476	Yes	8.3422e-11	0.798222	9:98787257	rs2943532	9	98787257	G	C	0.3111	rs2943532	rs7852346;rs2405134;rs6478977;rs7871709;rs10125109;rs816680;rs816678;rs816675;rs816674;rs816673;rs816672;rs816670;rs700962;rs816684;rs816683;rs816682;rs10985156;rs13294931;rs13299166;rs10818574;rs62559026;rs10760189;rs10985499;rs13289466;rs10818738;rs12343734;rs10818746;rs10985769;rs10760261;rs10760262;rs11998982;rs10739622;rs10760269;rs12000073;rs12349742;rs2026031;rs10818899;rs2405371;rs2405372…
NANP	Yes	8.48378e-11	-0.777818	20:25556801	rs6076364	20	25556801	C	T	0.4	rs6076364;rs13040726;rs6076366	rs6083891;rs6076369;rs34485039;rs4815437;rs6107060;rs3752273;rs958075;rs2387976
SARS2	Yes	8.64781e-11	-0.715323	19:39417440	rs7508539	19	39417440	A	G	0.6074	rs7508539;rs10425217;rs730078;rs1808661;rs1808662;rs4801960;rs4801971	rs10775533;rs11083488;rs9749516;rs7508411;rs4803034;rs11083489;rs11668245;rs12462710;rs17545254;rs12972986;rs7257007;rs575;rs8113389;rs10416055;rs2278412;rs1865047;rs1865049;rs12982957;rs7245863
AOAH	No	8.68679e-11	-0.549837	7:36746017	rs4723559	7	36746017	A	G	0.563	rs4723559	rs6462691;rs6462692;rs6947416;rs6967860;rs6947907;rs10240753;rs11561782;rs10951492;rs6462693;rs6462694;rs6462695;rs6462696;rs6462697;rs12701522;rs6462698;rs6462699;rs4720211;rs4720212;rs12536380;rs12536036;rs7800651;rs4723555;rs12701523;rs6978327;rs4723556;rs4128395;rs10251228
GNAI3	No	8.7404e-11	-0.73845	1:110119732	rs6537837	1	110119732	T	C	0.1852	rs6537837;rs10857793;rs3768486	rs17575798;rs12045311;rs3737182;rs12023950;rs12046010;rs71657105;rs6663547;rs6658855;rs12037970;rs7355073;rs7355157;rs6682956;rs12033376;rs7537507;rs7371;rs2301229;rs3525;rs11810577;rs1889470;rs17024195
IL21R	No	8.74815e-11	0.606684	16:27466978	rs12444423	16	27466978	T	C	0.2185	rs12444423	rs2285452;rs2239928;rs2096;rs3093390;rs1858875
IFITM3	No	8.74988e-11	-0.578825	11:328652	rs7396777	11	328652	T	C	0.4296	rs7396777	rs61876251;rs6598040;rs6598039;rs6598038;rs34702437;rs7948457
PPP1CB	No	8.97205e-11	0.634054	2:28989887	rs6752464	2	28989887	T	C	0.4741	rs6752464;rs12714243;rs10183665;rs12151717;rs6730321;rs3768666;rs4254466;rs2045886;rs13011935;rs13018031;rs13019397;rs12714246;rs13030835;rs7475;rs7601413;rs7601720;rs6547881;rs13009357;rs62131973;rs13024443;rs62131975;rs12714249;rs7597048;rs13417543;rs13382966;rs12185717;rs6737027;rs6728045;rs13025081;rs6760186;rs13030945;rs10177006;rs13019104	rs6547873;rs6547874;rs12714242;rs7579321;rs6709674;rs11127189;rs10188412;rs6725177;rs4477866;rs6419696;rs13016112;rs6547880;rs3190;rs12475612;rs4132617;rs7601934;rs7567861;rs6547882;rs11127190;rs62131971;rs62131972;rs62131974;rs61407258;rs6718662;rs10865508;rs11685682;rs67410623;rs10166861;rs4611608;rs11690571;rs4632298;rs66904522;rs72784066;rs57286839;rs55785599;rs10179580;rs11684695;rs4665436;r…
TMEM97	No	9.06442e-11	-0.540172	17:26628747	rs241780	17	26628747	A	G	0.363	rs241780	rs241776;rs11080054;rs3093680;rs1007398;rs2227736;rs2227735;rs2071379;rs6505077;rs2239910
CLEC11A	No	9.26358e-11	0.869717	19:51228746	rs13866	19	51228746	T	C	0.2111	rs13866	rs722036;rs62112533
DPY19L1	No	9.35991e-11	-0.633792	7:34941118	rs7801766	7	34941118	C	G	0.5148	rs7801766;rs4720162;rs7790524;rs1833087;rs2040851;rs10270363;rs6946727;rs1127886	rs1962620;rs2286000;rs1186720;rs917031;rs2079555;rs1649220;rs1649223;rs1649228;rs1628197;rs1637672;rs1649230;rs1637678;rs2557773;rs1649237;rs1637685;rs328890;rs328898;rs328903;rs328918;rs328921;rs328928;rs328938;rs329249;rs329252;rs329254;rs329256;rs329258;rs329260;rs329262;rs329263;rs329266;rs329269;rs170649;rs329272;rs329274;rs329275;rs329276;rs329277
ZNF586	Yes	9.43905e-11	-0.490846	19:58389897	rs11084522	19	58389897	A	G	0.4333	rs11084522	rs66515265;rs11668314
ARL4A	No	9.44809e-11	-0.744042	7:12730362	rs35689560	7	12730362	G	A	0.4667	rs35689560
HIGD2A	No	9.6888e-11	-1.05989	5:175805667	rs13158079	5	175805667	A	G	0.1	rs13158079;rs6882450;rs13179981;rs6862522;rs6863122;rs1065212;rs953251;rs3172921;rs3172920;rs1060588;rs13155545;rs13162111;rs13167355;rs13167710
VMO1	No	9.99219e-11	0.532258	17:4673609	rs9890797	17	4673609	C	T	0.3333	rs9890797	rs35473600;rs11656732;rs8069974;rs34009049;rs2089483;rs34460487
IKZF1	No	1.04952e-10	-0.724836	7:50462418	rs10216316	7	50462418	T	C	0.2296	rs10216316	rs10215297;rs6952409;rs55981617;rs56156635;rs61731355;rs62447207;rs62447208;rs6956014;rs6944602;rs28573146;rs1002371
PHACTR4	No	1.10393e-10	-0.72201	1:28724380	rs7526211	1	28724380	T	G	0.2852	rs7526211	rs6598927;rs11247772;rs11247773;rs113438329;rs11247774;rs11247776;rs4908398;rs11247777;rs11247778;rs4908399;rs6690915;rs11247781;rs12117842;rs111627638;rs67271330;rs12121297;rs12118825;rs9662425;rs9659586;rs66603661;rs12062157;rs12076477;rs12062670;rs11247782;rs11247783;rs11247784;rs11247785;rs12124673;rs11247786;rs7514960;rs7515051;rs112757380;rs111273182;rs68149322;rs9660549;rs7533130;rs7533232…
DUS3L	Yes	1.12116e-10	-0.629629	19:5791167	rs2290776	19	5791167	C	T	0.2074	rs2436493;rs2446206;rs2446210;rs2926066;rs2436487;rs2290776;rs2446195;rs2446196;rs113649884	rs2446212;rs11878476;rs2436531;rs2260187;rs10404599;rs61027285
SNRNP27	No	1.1855e-10	0.658382	2:70110249	rs61422548	2	70110249	T	G	0.2593	rs61422548	rs13015957;rs35689321;rs35667002;rs3771539;rs13011127;rs13025205;rs3732269;rs3816491;rs56223710;rs62134006;rs62134009;rs7575302;rs28362672;rs4853036;rs11903034;rs1454499;rs13020991;rs6718012;rs12614581;rs34587942;rs11902295;rs35002543;rs35084691;rs13021969;rs13393656;rs6738783;rs6710444;rs2278934;rs6714919;rs2034739;rs1048139;rs34766235;rs57445512;rs7578366;rs3755391;rs6718298;rs10165061;rs621520…
NFXL1	Yes	1.2043e-10	0.551514	4:47915328	rs28636596	4	47915328	C	T	0.3407	rs28636596;rs28460483	rs10049713;rs4695280;rs16860663;rs6823698;rs1866689;rs6823184;rs6447587;rs1062858;rs56001837;rs1371731;rs1440221;rs17463666;rs12504018;rs28573115;rs4565052;rs12641871;rs12186152;rs6833758;rs6447589;rs2033893;rs978094;rs28412313;rs2289435;rs9997555;rs12506632;rs12507439;rs12510002;rs28583602;rs10938504;rs1440228;rs6811177;rs8180146;rs10938505;rs10938506;rs12651301;rs9994561;rs10028155;rs1822030;rs…
TAPBPL	No	1.21889e-10	0.557167	12:6572587	rs2534713	12	6572587	C	G	0.2667	rs2534713	rs2041384;rs2041385;rs2041387;rs2041388;rs2079866;rs2532497;rs2532496;rs2243750;rs2534709;rs2009527;rs2243977;rs2244083;rs2534711;rs2534714;rs2534715;rs2534716;rs2534717;rs1034969;rs1017101;rs2072375;rs2532490;rs2240866;rs2058288;rs2534721;rs2072378;rs2247890;rs2532519;rs2109426
CTU2	No	1.21999e-10	-0.727695	16:88776148	rs4377140	16	88776148	T	C	0.5852	rs4377140	rs753285;rs11076703;rs2879902
CENPV	No	1.23632e-10	-0.497737	17:16245333	rs8071515	17	16245333	G	A	0.5556	rs3112518;rs3095166;rs3112520;rs714285;rs3112521;rs3112522;rs8071515;rs12603712;rs3112524;rs917609;rs3112525;rs3112527	rs9890539;rs7224367;rs9893005;rs11650438;rs4792735;rs11655906;rs11655907;rs12449629;rs12947973;rs28862997;rs12949537;rs12949255;rs9747806;rs8074246;rs72838750;rs62074191;rs62074192;rs7477;rs3112526;rs9907546;rs3095174;rs62074224
ICAM3	No	1.2377e-10	0.682572	19:10450285	rs281414	19	10450285	A	G	0.1556	rs281414;rs281415
STMN3	Yes	1.24076e-10	-0.37991	20:62270637	rs909333	20	62270637	G	T	0.237	rs909333;rs909334
FPR1	Yes	1.2769e-10	0.551081	19:52254351	rs4801891	19	52254351	C	T	0.5556	rs4801891	rs4802858;rs11673446;rs12610918
C1QTNF6	Yes	1.38013e-10	-0.629731	22:37610419	rs9622574	22	37610419	G	A	0.2	rs9622574	rs229510;rs4821594;rs9607421;rs5756539;rs229517;rs916235;rs229520;rs4821596;rs229524;rs229525;rs734139;rs5756540;rs4820270;rs13057424;rs229532;rs229534;rs229535;rs2858489;rs2858490;rs229537;rs229538;rs229539;rs4140871;rs1001810;rs4820271;rs1861945;rs4821599;rs5756556;rs2071710;rs229569;rs86582;rs86583;rs69264;rs4821601
SULT1B1	Yes	1.43275e-10	0.588023	4:70572465	rs13109839	4	70572465	T	C	0.3519	rs13109839;rs11737084	rs11249455;rs13150336;rs7663912;rs4694230;rs12502795;rs12510740;rs7656403;rs1503728;rs4267793;rs2331755;rs12499453;rs12503498;rs12506980;rs12503565;rs6848173;rs13144303;rs13142903;rs11728978;rs4694232;rs4694236;rs34399651;rs1827563;rs1604746;rs11729390;rs116215618;rs11737053;rs1587765;rs4694030;rs11930858;rs11723490;rs2089072;rs2102220;rs17681608;rs34902361;rs62305388;rs2331757;rs2331758;rs287748…
TSPAN32	No	1.46452e-10	-0.869921	11:2325108	rs2521270	11	2325108	G	T	0.8963	rs2521270;rs10831737	rs756921;rs756922;rs756923;rs2074021;rs2521271;rs12807061;rs2077112;rs2077113;rs2521272;rs2651819;rs2237859;rs756925;rs11554947;rs2234297;rs2521275;rs2521281;rs808963
AKAP7	Yes	1.50641e-10	0.547452	6:131590957	rs1322596	6	131590957	T	A	0.1778	rs1322596	rs56318353;rs76670887;rs79566735;rs17787964;rs111577839;rs3903759;rs113351177;rs9492861;rs75171397;rs7743894;rs17573187;rs80327315;rs17651753;rs74932170;rs75167055;rs77178559;rs75795268;rs1317667;rs1570348;rs74400379;rs78475448;rs3777487;rs80211292;rs3777493;rs6937607;rs73634710;rs113001142;rs7754007;rs143891825;rs73631985;rs79399142;rs138904941
HPCAL4	Yes	1.62272e-10	0.634574	1:40139553	rs784600	1	40139553	T	C	0.437	rs784600;rs784601;rs784602;rs9438931
BCAS4	Yes	1.88378e-10	0.702452	20:49428692	rs62202841	20	49428692	C	T	0.3074	rs62202841	rs6020750;rs6013018;rs6020752;rs2426199;rs6063563;rs6013019;rs6096110;rs6020767;rs6020768;rs6013021;rs2426202;rs1964812;rs1040490;rs6020772
LIME1	No	1.96712e-10	-0.428537	20:62372148	rs6062510	20	62372148	C	G	0.6778	rs6062510;rs4809221	rs6062497;rs6011040;rs6062498;rs3761123;rs2315007;rs2315008;rs4809327;rs4809328;rs4809329;rs6062504;rs4809330;rs6062304;rs6062506;rs8125514;rs6011057;rs6011058;rs6062509;rs6011066;rs1056441;rs8957
ANK3	No	1.99015e-10	-0.563291	10:62486707	rs2893861	10	62486707	T	C	0.3222	rs2893861;rs1993939;rs10821833;rs1904418;rs7071548;rs7072106;rs6479729	rs10761552;rs7086274;rs12217839;rs10994488;rs753931
D2HGDH	Yes	1.99365e-10	-0.466983	2:242678898	rs4675886	2	242678898	G	C	0.6074	rs4675886
TMEM63A	No	2.01808e-10	0.42248	1:226033476	rs6965	1	226033476	G	A	0.3889	rs6965	rs4149225
OPTN	No	2.06526e-10	-0.541612	10:13159362	rs58505537	10	13159362	A	G	0.3111	rs58505537;rs57057378;rs57199113	rs67978856;rs67295059;rs765884;rs17512962;rs7907033;rs12415683;rs67121368;rs12415716;rs7098640
KIAA1683	Yes	2.08857e-10	-0.673848	19:18383728	rs57090641	19	18383728	C	T	0.2852	rs57090641	rs1477269;rs12608744;rs12608843;rs60609985;rs2384989;rs12459276;rs12460547;rs1079165;rs60170051;rs4808778;rs62120437;rs41347350;rs12461701;rs12461751;rs4393694;rs7247237;rs7247767;rs7248070;rs1421720;rs4808124;rs4808125;rs8103549;rs59961449;rs60086589;rs1549143
KRT72	Yes	2.11819e-10	0.776766	12:53024531	rs3914907	12	53024531	A	G	0.1111	rs3914907
JAG2	No	2.12514e-10	-0.654733	14:105636587	rs4146328	14	105636587	A	G	0.5481	rs4146328	rs2242636;rs2242635;rs2242634;rs2238287;rs2072675;rs2072674;rs2072673;rs11160836;rs3784239;rs3784238;rs3784237;rs3784236;rs2239285;rs1882845;rs4983589;rs4146329;rs3784235;rs3784234;rs3759782;rs3825761;rs7151594;rs11844206;rs11844119;rs2003181;rs880616;rs3825763;rs10139596;rs10139450;rs1882848;rs10140111;rs11625862;rs11625865;rs4983590;rs8017877;rs66956754;rs10873554;rs10873555;rs10873556;rs111608…
ALDH1B1	Yes	2.1853e-10	-0.923072	9:38392402	rs4878803	9	38392402	A	T	0.8481	rs4878803;rs4878804;rs9298976;rs4646769;rs4242647	rs7040397
RPL23AP53	Yes	2.27167e-10	0.795474	8:156504	rs7822515	8	156504	A	G	0.2296	rs7822515	rs66823261;rs3008281;rs3008282;rs2906324
VAMP8	No	2.38108e-10	-0.442332	2:85805367	rs3770098	2	85805367	A	C	0.4037	rs3770098;rs3731827;rs1972297;rs1009;rs1058588;rs1010;rs1562323;rs2366639	rs13411109;rs2886722;rs13394343;rs6735152;rs6721924;rs6739015;rs6547620;rs6714709;rs6719046;rs6733913;rs6750847;rs2044474;rs17026396;rs59877521;rs6731005;rs6705971;rs10175792;rs10179195;rs6714157;rs6743030;rs3755014;rs3755015;rs1446668;rs1078004;rs7605975;rs12473819;rs6547621;rs6738645;rs12714145;rs7568458;rs10172544;rs35565292;rs35215812;rs10187424;rs10198569;rs11891260;rs6547624;rs6757263;rs156…
SCAPER	No	2.38417e-10	-0.795026	15:76851692	rs2896954	15	76851692	A	C	0.5815	rs2896954;rs2404741;rs2404740	rs4886484;rs12148786;rs12148805;rs12594212;rs12441433;rs2056544;rs12594541;rs12443137;rs2120107;rs6495206;rs1117367;rs12898430;rs4886818;rs11072603;rs2083762;rs1838050;rs2404602;rs7167613;rs7174096
HMBS	No	2.4259e-10	0.551904	11:118952173	rs15818	11	118952173	G	A	0.3963	rs15818;rs4614;rs7127212;rs7938944;rs7952700;rs7924387;rs1799991;rs1799993	rs501351;rs11217133;rs2509121;rs11217137;rs550974;rs4454730;rs4545564;rs1784461;rs1786141;rs1784460;rs1784459;rs1786684;rs1786685;rs10892327;rs1784302;rs7925100;rs1784305;rs1786690;rs1614264;rs10892328;rs1185460;rs3825061;rs1169326;rs1184902;rs1168570;rs1168569;rs1177563;rs1177562;rs1168568;rs1307145;rs1006195
MACF1	Yes	2.56353e-10	0.490257	1:39612493	rs590214	1	39612493	G	A	0.2593	rs590214	rs141752713;rs6684217;rs7555609;rs10788925;rs2134472;rs6600289;rs67452844;rs6679564;rs67758468;rs661316;rs2455648;rs2484133;rs2265408;rs2246257;rs1889830;rs2484751;rs2484749;rs4660669;rs2490945;rs621807
N4BP1	Yes	3.0932e-10	-0.678129	16:48575878	rs7197732	16	48575878	A	G	0.3222	rs9933187;rs9928051;rs55782524;rs9927888;rs9924078;rs11643264;rs2883475;rs8057777;rs9936004;rs17826468;rs9930199;rs9937623;rs9938126;rs1224;rs9941275;rs3743779;rs1039340;rs7197732;rs1039342;rs1039343;rs1039344;rs9937134;rs3817029;rs12935540;rs1486411;rs9921737;rs9921741;rs9933976;rs3826174;rs7187513;rs9939103;rs1106386;rs2354578;rs871903;rs871902;rs36077931;rs11645193;rs1909765;rs11076570;rs11076…	rs28449353;rs9930644;rs924476;rs8057164;rs8057165;rs1039341;rs9936271;rs8052640;rs1825683;rs11076573;rs6500397;rs1872652;rs13331298;rs13330784;rs13332125;rs7191225;rs11640119;rs28481630;rs1968902;rs1968903;rs74017013;rs4277341;rs2883641;rs7185541;rs8050844;rs4471681;rs7204345;rs12444902;rs16946340;rs16946342;rs12932213;rs12934788;rs4553627
PFN2	No	3.49963e-10	0.668072	3:149608271	rs11719798	3	149608271	C	T	0.3889	rs11719798	rs13091511;rs988987;rs4681193;rs7647938;rs1563617
GDPD5	Yes	3.52487e-10	-0.966188	11:75217028	rs1783559	11	75217028	C	T	0.8778	rs1783559;rs1783557	rs1540211;rs1790144;rs1793397
AAGAB	No	3.55177e-10	-0.78132	15:67493586	rs15974	15	67493586	C	G	0.2333	rs15974;rs8991;rs28693872;rs28418884;rs8034421	rs11632754;rs2028762;rs3743343;rs1052488;rs1992217;rs6494639;rs2289788;rs17295739;rs11071943;rs6494640;rs8042340;rs7176337;rs7176940;rs11071944;rs8035235;rs12438251;rs8038044;rs2414945;rs9920845;rs7161879;rs7166809;rs971868;rs8029582;rs2120837;rs12440294;rs8025414;rs4597266;rs12708493;rs11636197;rs9920957;rs10851773;rs10438290;rs2044329;rs17296465;rs8038166;rs4776918;rs4776919;rs17230761;rs284293…
TPCN2	No	3.56503e-10	-0.732565	11:68871639	rs921670	11	68871639	T	C	0.3407	rs921670	rs61057353;rs11828017;rs4930643;rs4930644;rs11604251;rs12285715;rs12285865;rs896978;rs1466222;rs7950657;rs61881024;rs3750965;rs7937006;rs731974;rs4930264;rs4930265;rs3376;rs2253658;rs3168115;rs12280942;rs11228490;rs10896420;rs10896421
OR2A9P	No	3.59275e-10	-0.759149	7:143793162	rs34470072	7	143793162	G	A	0.1704	rs6948288;rs12703567;rs10250817;rs12703568;rs12703569;rs12703570;rs12703571;rs1919960;rs28613255;rs6464577;rs34947817;rs34470072;rs2141562;rs2141563;rs1569279;rs1919961;rs28472460;rs7805994;rs10229191;rs12703572;rs10232961;rs10282351;rs10255437;rs10245580;rs10242499;rs1983515;rs6963876;rs10155903;rs12703573;rs10230228;rs10252253;rs10249545;rs10237848;rs6943488;rs10261397;rs10246447;rs10264881;rs1…	rs11760973;rs12703565;rs6949375
C2orf15	Yes	3.63465e-10	-0.750241	2:99763326	rs11693427	2	99763326	A	G	0.6333	rs11693427;rs11685759;rs11123765	rs720229;rs720228;rs11123761;rs6753650;rs12619780;rs11678456;rs11695751;rs11900670;rs12987548;rs13020339;rs13035311;rs4402818;rs10865029;rs6712704;rs1453563;rs11683188;rs4340581;rs6542863;rs6542864;rs6733285;rs11123762;rs7577477;rs7584809;rs11692699;rs13022329;rs6739579;rs6743355;rs12613624;rs11688004;rs17759607;rs36071868;rs34766932;rs34272114;rs34252185;rs13004491;rs13023744;rs6741772;rs6741773…
ANXA6	Yes	3.681e-10	0.702202	5:150535013	rs2303038	5	150535013	T	C	0.2407	rs2303038;rs11750621	rs79250332;rs11744134;rs1583278;rs56023050
DDX55	No	3.82883e-10	-0.652489	12:124126339	rs12817576	12	124126339	T	C	0.3704	rs12817576;rs11572952;rs11615162;rs1962020;rs7294984;rs6488888	rs11615300;rs7972413;rs1515814;rs1060639;rs1060637;rs1515815;rs36018806;rs11572920;rs12830927;rs7971452;rs7966882;rs10846535;rs34996665;rs10846537;rs11057320;rs1051793;rs4930708;rs7135624;rs11611450;rs35900897;rs7305701;rs11834141;rs35649708;rs11611354;rs7296804;rs7301065;rs11612479;rs12817757;rs7306549;rs7138209;rs7313140;rs12822546;rs12824075;rs7975119;rs7975233;rs7978447;rs7953596;rs7953599;rs…
DAGLB	Yes	3.84943e-10	0.51593	7:6398651	rs12154986	7	6398651	G	A	0.2593	rs12154986	rs10250547;rs4724795;rs13229222;rs28852438;rs11768546;rs34208673;rs62454325;rs62454327;rs35671953;rs35199276;rs13229636;rs13244632;rs9648591;rs9648592;rs10951981;rs12155260;rs3885847;rs35028446;rs11489415;rs11772703
TC2N	Yes	4.09483e-10	-0.662827	14:92241352	rs61269268	14	92241352	C	A	0.1593	rs61269268;rs74403919	rs61237505;rs61990064;rs17127600;rs17127634;rs10137168;rs10129512;rs10129607;rs10129703;rs10129874;rs10142528
GSTT1	Yes	4.24112e-10	-0.760977	22:24334948	rs5760147	22	24334948	C	A	0.4074	rs5760147
KIAA1737	No	4.25581e-10	0.679755	14:77559499	rs76673320	14	77559499	G	A	0.2407	rs76673320	rs12589677;rs2661820;rs12586531;rs79939766;rs78549124;rs80059350;rs73299680
MICB	No	4.7186e-10	0.601249	6:31475913	rs2844499	6	31475913	T	A	0.2778	rs2844499	rs2523654;rs2516435;rs2516515;rs2844502;rs2248251;rs2395488;rs2395489;rs2248352;rs2905726;rs2904777;rs2516425;rs2248459;rs2243429;rs2596536;rs2516424;rs2248613;rs2248617;rs2248709;rs2516510;rs2516508;rs2860233;rs2905751;rs2395032;rs2523708;rs2523707;rs2523706;rs2904601;rs28405701;rs2516506;rs2516505;rs2516504;rs2516419;rs2523701;rs2523700;rs2905737;rs2516500;rs9267259;rs2507964;rs2428499;rs242849…
EPDR1	No	4.94554e-10	0.553292	7:37962989	rs62443112	7	37962989	A	G	0.4037	rs62443112;rs17237723;rs1349394;rs12666164;rs56270138;rs1376263;rs12671182	rs56128139;rs11771382
ARPC5	Yes	5.03336e-10	-0.631918	1:183654977	rs1952236	1	183654977	T	C	0.6741	rs10489762;rs2761557;rs2761567;rs2761569;rs2478758;rs4651154;rs2862067;rs17488675;rs4084535;rs3856127;rs4652822;rs17436125;rs61811187;rs1174686;rs1174688;rs1174689;rs1174656;rs1174659;rs1174660;rs1184639;rs1174662;rs1174674;rs1174679;rs1174682;rs1174685;rs1952236;rs9650989;rs6664058;rs2182595;rs2148624	rs789185;rs35304105;rs11588654;rs2333684;rs2333685;rs2333686;rs41439047;rs35682376;rs2767301;rs2761573;rs2761574;rs2767304;rs1174657;rs1174658;rs1174672;rs1174675;rs1186452;rs1174680;rs1174681;rs4497174;rs4638079;rs4388653;rs6424902;rs6424903;rs6704283;rs6424904;rs6424907;rs1926825;rs6424909;rs4146996;rs9645305;rs2491430;rs6703990;rs6684415;rs6671886;rs10797905;rs10737247;rs2491428;rs4132276;rs66…
CBR4	No	5.08623e-10	0.791952	4:169810818	rs28421942	4	169810818	C	G	0.1407	rs28421942;rs6819031	rs17652336;rs17054543;rs72701902;rs4407463;rs72704207;rs28577176;rs28661460;rs10026521;rs6819437;rs952140;rs72704235;rs17054576;rs4396955;rs1136603;rs6839909;rs72704240;rs72704241;rs72704242;rs10031084;rs55764453;rs72704247;rs72704252;rs72704255;rs137935395;rs72704274;rs72704281;rs17054604;rs3762914;rs41278615;rs1458290;rs1458291
POLR1E	No	5.3776e-10	-0.905743	9:37501844	rs2296777	9	37501844	A	G	0.1519	rs2296777;rs10758435;rs10973388;rs3739572;rs79289161;rs12237989;rs76331662;rs10973396	rs10758432;rs16934152;rs10973365;rs10814558;rs10758433
FAM107B	No	5.42436e-10	0.761797	10:14701477	rs72770512	10	14701477	T	A	0.1704	rs72770512;rs17155703	rs11597185;rs11259259;rs11259260
SAMM50	Yes	5.63113e-10	0.570781	22:44386281	rs7587	22	44386281	T	C	0.2074	rs7587;rs5764451;rs2281296	rs2076208;rs28550680;rs11704562;rs7289329;rs5764043;rs5764044;rs5764045;rs9614293;rs11705218;rs2401513;rs2064361;rs9614294;rs5764047;rs2073082;rs2073083;rs5764430;rs9614300;rs3788603;rs2235773;rs2073088;rs2281295
NLRP2	No	5.94079e-10	0.790724	19:55486167	rs775893	19	55486167	C	G	0.6926	rs775893
ZBTB25	No	6.0335e-10	-0.594002	14:64946510	rs28827477	14	64946510	C	T	0.3778	rs28827477	rs6573559;rs11627387;rs9323450;rs11158542;rs745686;rs3742608;rs2045024;rs61985663;rs10145013;rs10131416;rs3742606;rs28766386;rs10133848;rs10145001;rs10145005;rs10147522;rs73265639;rs73265640;rs73265641;rs35115595;rs11849935;rs11845653;rs10134530;rs10136732;rs2123460;rs2123459;rs11626222;rs10132969;rs10143839;rs59577187;rs57525201;rs10150781;rs61985668;rs28738919;rs11623457;rs1980520;rs1980519;rs1…
IFRD1	Yes	6.14369e-10	0.56402	7:112096792	rs6967593	7	112096792	T	C	0.6741	rs6967593;rs3807213;rs1468457;rs1468458;rs34633971
HSD17B12	No	6.37071e-10	-0.67994	11:43877934	rs1061810	11	43877934	A	C	0.2593	rs1061810	rs10838158;rs6485455;rs10768975;rs6485456;rs10742688;rs7115970;rs10768976;rs4643069;rs7115919;rs7110437;rs10734517;rs7928134;rs10838162;rs1878765;rs4755741;rs6485462;rs7118659;rs7118906;rs4755744;rs1878850;rs1878851;rs4755745;rs10838174;rs10838175;rs4755747;rs1518814;rs1518815;rs6485464;rs10768981;rs10400343;rs10742689;rs7129046;rs10838180;rs10768983;rs6485466;rs7101808;rs10838181;rs7131110;rs648…
UHRF1BP1	No	6.60129e-10	0.627404	6:34797756	rs112283401	6	34797756	T	G	0.3222	rs112283401	rs412392;rs1201874;rs1201873;rs188190;rs205286;rs205283;rs205260;rs205259;rs205258;rs2814972;rs2262245;rs2235569;rs2235568;rs2814974;rs2814975;rs2814976;rs2814978;rs2814979;rs2744974;rs2744973;rs2814981;rs2263329;rs2814984;rs2814987;rs2814988;rs9469835;rs2814991;rs2744959;rs2814992;rs2744958;rs2744957;rs2814995;rs2744949;rs2815001;rs2815004;rs2395598;rs2395599;rs2744943;rs2814942;rs6937784;rs2814…
TRAP1	Yes	6.66439e-10	0.547257	16:3728517	rs4786429	16	3728517	T	C	0.7	rs4786429	rs6500548;rs8050794;rs1635404
PTPN22	Yes	6.78644e-10	-0.48655	1:114327469	rs78491726	1	114327469	C	T	0.2	rs78491726;rs3827733;rs79100402;rs3195954;rs3789604;rs55940960;rs3811021;rs55951516;rs17463292;rs3761935;rs17509844;rs6658523;rs3765598;rs4839346;rs3789608;rs34122108;rs55646484;rs35173468;rs11582409	rs75511728;rs17510162;rs11584821
TNNT3	No	6.7952e-10	-0.510215	11:1945884	rs3781956	11	1945884	A	G	0.3519	rs3781956	rs569550;rs4980379;rs686722;rs4980389;rs562434;rs4980386;rs588321;rs620315;rs621679;rs3781962;rs576603;rs735955;rs542362;rs540710;rs643753
ZFAND2A	Yes	6.83477e-10	-0.656782	7:1197994	rs12702435	7	1197994	C	T	0.6222	rs12702435;rs4075937;rs6973680;rs71518378;rs11767061;rs73033363;rs13308935;rs6956265;rs6945636;rs7784043;rs7784059;rs7784202;rs7784502;rs2960848;rs2949173	rs6953538;rs12056053;rs6969322;rs6974054;rs2960829;rs2960830;rs2949205;rs2949204;rs2960831;rs2949203;rs2949202;rs2949201;rs2949200;rs7779970;rs7780119;rs6463499;rs6463500;rs6972326;rs2949199;rs2960832;rs2949198;rs2949197;rs2949196;rs2960833;rs2949195;rs2960835;rs2960836;rs2949194;rs13308948;rs13307734;rs2949193;rs2949192;rs2949191;rs2949190;rs2960837;rs2960838;rs2949189;rs2960839;rs12702436;rs127…
NCL	No	7.00498e-10	-0.785179	2:232312968	rs12992177	2	232312968	G	C	0.1074	rs12992177;rs13019380
ZFP82	No	7.22461e-10	-0.617619	19:36881643	rs2967516	19	36881643	G	A	0.2556	rs2967516
QDPR	Yes	8.07876e-10	-0.57105	4:17511595	rs10020171	4	17511595	T	A	0.2778	rs10020171;rs10030250;rs10011038;rs34914923	rs10020740;rs28382333;rs7661303;rs28719835;rs28458311;rs10020773;rs35216955;rs34333687;rs56090440;rs13129576
TTC32	No	8.24099e-10	0.953473	2:20090739	rs16987206	2	20090739	A	G	0.1667	rs16987206;rs11887799;rs12328613	rs2304589;rs2278528;rs28742930;rs10175486;rs6757734;rs6716854;rs6717139;rs12467740;rs12615824;rs10175236;rs10211513;rs75832354;rs10203067;rs6721754;rs1462754
SLC7A8	No	8.25591e-10	0.886702	14:23631372	rs59358210	14	23631372	A	G	0.137	rs59358210
ERP27	Yes	8.30044e-10	0.600872	12:15070635	rs2193356	12	15070635	G	C	0.5889	rs2216292;rs2445388;rs2193356	rs7308508;rs2430691;rs2430692;rs1005577;rs7310026;rs2193357;rs2193358;rs918121;rs918122;rs918123;rs2445384;rs1861695;rs10772816;rs10772817;rs10772818;rs10772819;rs2445382;rs10846082;rs2430695;rs2445380;rs10047541;rs2445379;rs10846084;rs2256577;rs2256576;rs2193359;rs2193360;rs2417403;rs2417404;rs2445374;rs12312821;rs2430700;rs2430701;rs2430702;rs2430703;rs2430704;rs6488727;rs4272830;rs4140767;rs20…
SP140	Yes	8.3101e-10	-0.743711	2:231180915	rs4973310	2	231180915	G	A	0.1741	rs4973310;rs4973311;rs4973312;rs12464193;rs12464229;rs55778512;rs12469274;rs11885965;rs11886029;rs10498248;rs11896814;rs11887130;rs10498249;rs12466273;rs6726527;rs6727201;rs7580840	rs11887432;rs16827035;rs11903152
C1QTNF1	Yes	8.4813e-10	0.765441	17:77223783	rs4789957	17	77223783	T	A	0.3407	rs4789957	rs12603684
MKRN2	No	8.50617e-10	0.929298	3:12584005	rs11710908	3	12584005	A	G	0.137	rs11710908;rs13074980;rs62240800;rs34741626	rs13069599;rs11720068;rs17036922;rs35332144;rs34398237
NCOA4	No	8.53762e-10	-0.460586	10:51504604	rs2337711	10	51504604	T	C	0.4259	rs2337711;rs61847060;rs2611513	rs11004409;rs11004415;rs11004422;rs11004435;rs11599333;rs11004584;rs2611502;rs12763717;rs67289834;rs56244335;rs57858801;rs113082846;rs2611475;rs7071471;rs7090326;rs2611471;rs12412140;rs4935573;rs745180;rs2012677;rs10763193;rs898343;rs4448631;rs2125771;rs10763256;rs11005075;rs10825652;rs11005089;rs2843560;rs2262569;rs2125770;rs2611512;rs2611509;rs2843556;rs2926494;rs2611508;rs2611507;rs2843546;rs2…
PDE9A	No	8.56295e-10	-0.612724	21:44141629	rs4920141	21	44141629	T	A	0.5926	rs4920141	rs34129365;rs8130333;rs7280645;rs7283732;rs10154056;rs4919997;rs7281614;rs7278005;rs12626774;rs4920135;rs4920136;rs2839576;rs7278264;rs4920137;rs4920138;rs4920139;rs4920140;rs2269148;rs2269149;rs2269150;rs2269151;rs4919998;rs7277424;rs7281911;rs1029332;rs9653815;rs2269152;rs8130944;rs2401095;rs2839577
TECPR1	Yes	8.60528e-10	0.572344	7:97859060	rs747632	7	97859060	T	C	0.3815	rs747632;rs747631;rs2270600;rs11761574;rs10953247;rs4727388	rs12533016;rs28566958;rs2270604;rs4727390;rs4729421;rs62479836;rs11771397;rs56098787;rs954050;rs1874343;rs62479838;rs2394827;rs11984183;rs11773779;rs6951479;rs12539676;rs11772438;rs61575270;rs12704981;rs11771953;rs7787309;rs12669622;rs10249366;rs28662014
CLCN7	Yes	8.85962e-10	0.870947	16:1502857	rs12926089	16	1502857	T	C	0.1037	rs12926089	rs35861311;rs12919668;rs36105643;rs35956274;rs71380262;rs79206326;rs11860968;rs28666958;rs35021217;rs35462840;rs35308339;rs17135338;rs35915213;rs115335595;rs742409;rs17135339;rs115628499;rs117461525;rs34222442;rs12926669;rs35426123;rs35313796;rs71380263;rs12934261;rs12935737;rs34158222;rs12921745;rs9923569;rs34012108;rs12923519;rs34252668;rs35286517;rs35331938;rs35946424;rs12933110
ORMDL3	Yes	9.14411e-10	-0.93087	17:38082831	rs17608925	17	38082831	C	T	0.1148	rs17608925
LDHC	Yes	9.18573e-10	1.18692	11:18432855	rs4757655	11	18432855	C	T	0.1	rs4757655;rs112149204	rs55889548;rs80105582;rs75923026;rs75819781;rs148573928;rs4757650;rs4757651;rs4757652;rs11601413;rs78762081;rs11599997;rs11604103;rs58655904;rs60743577;rs4757656;rs74915858;rs150597811;rs139914313;rs4757657;rs4757658;rs4757660;rs11605386;rs3740714;rs77724297;rs113822754;rs75305886;rs116197547;rs56242938;rs56033711;rs114767512;rs78454952;rs56164037;rs4757662;rs1908561;rs1318593;rs2698561;rs2658549…
FBXO28	No	9.94063e-10	-0.678879	1:224290806	rs11808787	1	224290806	G	A	0.5815	rs11808787;rs6685405;rs6700284;rs6680651;rs2404843;rs6657467;rs4653972;rs6690695;rs2280291;rs3767730;rs908795;rs10799478;rs10916320;rs10916332;rs10799480;rs3820482	rs10916301;rs10916307;rs2048997;rs7511895;rs2172361;rs12049583;rs6659234;rs3820483;rs6658494;rs4653563;rs4653564;rs6426139;rs10753454;rs7542293;rs7542474;rs6698041;rs6426143;rs7519433;rs12730611;rs2014782;rs869945;rs6691405;rs6685783;rs10916355;rs66506223;rs61827699;rs6688818;rs10916367;rs4653986;rs7518839;rs13374070;rs55736782;rs997297;rs997296;rs7531891;rs1492694;rs4653991;rs7546235;rs10916371;…
FECH	No	1.01067e-09	0.942116	18:55215573	rs1062010	18	55215573	C	A	0.1778	rs1062010	rs473173
TMBIM4	No	1.11576e-09	0.469922	12:66497928	rs7966213	12	66497928	C	T	0.437	rs7966213;rs7979576	rs2870783;rs11176038;rs7964675;rs2870782;rs10878378;rs4328252;rs7975029;rs2576187;rs1168766;rs1168765;rs1184884;rs1177578;rs4296075;rs1184556;rs11176060;rs1168770;rs8793;rs1370126;rs12823890;rs1185888;rs1183892;rs1168735;rs1436849
RNF216P1	Yes	1.11851e-09	0.632273	7:5172115	rs73057805	7	5172115	G	A	0.3185	rs73057805	rs6972792;rs6954647;rs6972808;rs6972976;rs67495997;rs60582729;rs4610644;rs4388351;rs4610645;rs4395800;rs7793782;rs34907061;rs34835461;rs34680236;rs73055801;rs145677102;rs111526438;rs62441990;rs67899063;rs73057803;rs62441995;rs62441996;rs113732347;rs111360182;rs112844843;rs62441997;rs113286189;rs111348699;rs62441998;rs9691981;rs62441999;rs62442000;rs62442001;rs62442002;rs56112327;rs55690004
MAD2L1BP	No	1.14254e-09	0.748211	6:43608386	rs7106	6	43608386	T	C	0.3444	rs7106	rs1096699;rs699937;rs7760334;rs2396050;rs1617105
TTC39B	No	1.26628e-09	0.71514	9:15299590	rs11792305	9	15299590	C	T	0.5519	rs11792305
ME3	No	1.27394e-09	0.737159	11:86356877	rs2155033	11	86356877	C	T	0.1519	rs2155033;rs10898517;rs10898518;rs7935437;rs7938344;rs4943950;rs4944620;rs11501849;rs11530863;rs11560984;rs4944622	rs670736;rs61703751;rs12098937
SIGLEC12	No	1.29504e-09	-0.940659	19:52004551	rs3810109	19	52004551	T	C	0.8037	rs3810109	rs4801871;rs968491;rs6509544;rs1973095;rs1551555;rs3810113;rs3810114;rs10418495;rs8113048;rs8112579;rs2902664;rs7252810;rs10404542
KIF16B	No	1.31326e-09	-0.814009	20:16603291	rs6131851	20	16603291	A	C	0.163	rs6131851
AKTIP	Yes	1.32187e-09	0.582876	16:53509131	rs7184800	16	53509131	A	G	0.3481	rs7184800;rs8057808	rs62048478;rs61400540;rs112494684;rs7189233;rs62048490;rs62048491;rs16952242;rs72801817;rs72801818;rs72801821;rs17800727;rs72801825;rs16952251;rs111232287;rs62048520;rs7189726;rs8054299;rs11540358;rs72801843;rs113335556;rs8044205;rs8058684;rs72801853;rs72801854;rs60420081;rs62048543;rs7194519;rs7189819;rs62048544;rs3809634
SPNS1	No	1.35572e-09	-0.675692	16:28973268	rs11643297	16	28973268	G	A	0.7111	rs11643297;rs7500321;rs7192056;rs11645306;rs8045689;rs7187575;rs6565300;rs7140;rs9929088	rs11639897
IL6ST	Yes	1.35896e-09	-0.51688	5:55444683	rs7731626	5	55444683	A	G	0.363	rs7731626
COL1A2	Yes	1.42568e-09	0.908073	7:94021475	rs3763469	7	94021475	C	T	0.1963	rs3763469
MT1A	No	1.44651e-09	-0.479171	16:56644650	rs1580833	16	56644650	A	C	0.3407	rs1580833	rs12600038;rs1827207
SNX25	Yes	1.49371e-09	0.595183	4:186172675	rs13105469	4	186172675	G	A	0.4556	rs13105469;rs7698726;rs7699267;rs11132296;rs11132297;rs13136095;rs13136735;rs13111957;rs13111968;rs62347787;rs11132298;rs7672235;rs12643943;rs60129514;rs2280666	rs7655203;rs66614520;rs35745736;rs35201112;rs12651618;rs12651620;rs13102061;rs13136424;rs34432579;rs34543522;rs7698980;rs11132299;rs2280665;rs2280664;rs3112861;rs3112862;rs3112863;rs3112864;rs3112865;rs12503547;rs3112866;rs3112867;rs2310160;rs1112943;rs3112869;rs3108224;rs1534145;rs3108270;rs3108271;rs3112872;rs12501185;rs12640745;rs3108273;rs12641710;rs12641719;rs12642623;rs12642709;rs1288534
ZNF573	No	1.59612e-09	-0.553709	19:38209301	rs11083433	19	38209301	T	C	0.6667	rs11083433	rs6508739;rs55913702;rs55871826;rs11668796;rs11673497;rs28431170;rs73037060;rs62108305;rs11671953;rs7258385;rs17246792;rs2891657;rs7253081;rs7249622;rs11666172;rs10853710;rs16975299;rs1060522;rs55950325;rs62108351;rs73025613;rs3865514
GIMAP4	Yes	1.60426e-09	-0.564017	7:150261087	rs6959610	7	150261087	G	C	0.3852	rs2018776;rs12531207;rs6464079;rs11762140;rs6959610;rs6963908;rs6464083;rs11763828;rs6951484;rs6969136;rs6969418;rs6969847	rs6960073
SLC35F3	No	1.69727e-09	0.836568	1:234451159	rs508186	1	234451159	T	A	0.3037	rs508186	rs516710;rs594657;rs7515623;rs611676
LY86	Yes	1.8031e-09	0.393656	6:6588881	rs977785	6	6588881	C	A	0.7296	rs977785	rs9328369;rs1330803;rs9502474;rs9379045;rs1889510;rs9405942;rs7757934;rs2026487;rs9378471;rs9378472;rs9378473;rs1334710;rs9328371;rs9328372;rs4959389;rs2876016;rs1334711;rs3765285;rs6597219;rs6597220;rs7751507;rs7746859;rs9328374
NAGK	No	1.93232e-09	-0.63242	2:71301406	rs74746386	2	71301406	A	G	0.1296	rs74746386	rs34654045;rs35912263;rs34432630;rs6725547;rs7576208;rs6546660;rs7579442;rs79920362;rs7606102;rs7580394;rs7583317;rs35461599;rs34077810;rs34704455;rs71414876;rs76592302;rs79402493;rs11675042;rs11686162;rs11682189;rs11676435;rs74264591;rs71414877;rs71414878;rs71414879;rs2287329;rs2287328;rs12996507;rs13023145;rs11677558;rs13003421;rs34550823
ZNF83	No	1.96854e-09	0.374746	19:53119808	rs10421152	19	53119808	T	C	0.3704	rs10421152	rs11668015;rs1046679;rs7257138;rs7256557;rs62118479;rs1015304;rs67949199;rs62118480;rs73582288;rs113063121
PIEZO1	No	2.08114e-09	-0.563552	16:88856370	rs860762	16	88856370	T	C	0.3296	rs860762	rs474632;rs2968479;rs2926775;rs12933006
MASTL	No	2.11376e-09	0.726274	10:27325119	rs7087082	10	27325119	C	T	0.6852	rs7087082;rs2026120;rs10829166;rs7097009;rs10764664;rs10764665;rs10764667	rs7919621;rs4749219;rs7080612;rs10764668;rs3737055;rs10829172;rs10829173;rs10829174;rs10764669;rs10829176;rs2297147;rs11015522;rs7910430;rs7909684;rs10829180;rs10829181;rs4018760;rs7477806;rs7901976;rs4142123;rs10829188;rs11015549;rs6482596;rs7901653;rs3780920;rs11015563;rs1360007;rs11015570;rs3780926;rs7067696;rs10764676;rs3758403;rs3824593;rs7900024;rs11015575;rs7069942;rs7070117;rs10829197;rs7…
OXNAD1	Yes	2.13734e-09	-0.512757	3:16357082	rs689894	3	16357082	G	A	0.4407	rs689894	rs2470508;rs712874;rs859702;rs842255;rs842271;rs842285;rs842283;rs842282;rs2672555;rs2247316;rs949756;rs574668;rs690556;rs538180;rs565682;rs693626;rs568833
SEC13	No	2.25024e-09	-0.589228	3:10342876	rs696221	3	10342876	T	C	0.5519	rs696221
TIGD5	No	2.34323e-09	-0.616482	8:144646201	rs56949579	8	144646201	A	G	0.4111	rs56949579
PQLC1	Yes	2.53959e-09	-0.574199	18:77721125	rs4081877	18	77721125	G	A	0.4556	rs4081877;rs8083990;rs9946706	rs12958810;rs12953577;rs12963360;rs62101205;rs8083927
ARHGAP21	No	2.61809e-09	0.403316	10:24860913	rs12412806	10	24860913	A	G	0.3333	rs12412806	rs2001237;rs7915768;rs2886851;rs7913390;rs11014189;rs7082393;rs111435756;rs12220759;rs36040107;rs6482413;rs7087801;rs10828691;rs7070190
CD93	No	2.68463e-09	0.803741	20:23105281	rs6137835	20	23105281	A	G	0.1111	rs6137835
ISCA2	No	2.78106e-09	-0.70685	14:74962233	rs4903231	14	74962233	A	G	0.6074	rs4903231	rs10873267;rs8009662;rs4903228;rs4243647;rs917394;rs4899515;rs7148018
PRMT2	Yes	2.96401e-09	-0.59829	21:48039367	rs11089085	21	48039367	G	A	0.6296	rs11089085
ZRANB1	No	3.07055e-09	-1.06776	10:126617456	rs4962411	10	126617456	C	T	0.8963	rs4962411;rs4962710;rs7906168;rs7074163;rs2114835;rs7067770;rs10794193;rs6597864;rs3802700;rs7901168;rs6597867;rs6597869;rs6597870;rs3906796;rs7099361
MUC20	No	3.11635e-09	-0.801368	3:195473641	rs712005	3	195473641	A	G	0.8296	rs712005	rs1965469;rs6796492;rs7650822;rs9330981;rs4677615;rs4677616;rs7653544;rs2140088;rs6605341;rs6764777;rs1815044;rs1815046;rs9886958;rs2140357;rs2641766;rs2688463;rs2688493;rs2688491;rs2641747;rs2550233;rs2688547;rs2641733;rs3096345;rs2688497;rs3103934
ST6GALNAC4	No	3.13543e-09	-0.935458	9:130668957	rs10819317	9	130668957	G	A	0.1741	rs10819317
HLA-DQA1	Yes	3.1705e-09	-0.474504	6:32607994	rs9272624	6	32607994	G	A	0.2519	rs9272624	rs9270493;rs9270600;rs9270623;rs9270665;rs4599680;rs590999;rs592362;NA;rs678770;rs74812635;rs75324027;rs617058;rs2858863;rs642093;rs9271342;rs7760731;rs9271352;rs9271528;rs9271541;rs2097432;rs3129763;rs3135003;rs9271613;rs9271626;rs74291249;rs9271790;rs9271895;rs6929398;rs7758465;rs9272060;rs9272063;rs9272066;rs9272069;rs78776954;rs78240203;rs9272190;rs9272192;rs9272215;rs9272219;rs9272225;rs9272…
WDR48	Yes	3.2651e-09	0.861072	3:39015981	rs11129814	3	39015981	C	T	0.1296	rs11129814	rs4553926;rs4514993;rs6766838;rs6776531;rs9311199;rs13076816;rs6599267;rs6599268;rs7429404;rs7426389;rs6779297;rs6599269;rs4345016;rs9838919;rs7634127;rs13096869;rs9860511;rs7433673;rs4574212;rs6422144;rs6422145;rs4297988;rs6763211;rs13092016;rs13071065;rs36060249;rs34850289;rs35633398;rs34111304;rs13084510;rs4510327;rs35981085;rs4508714;rs7642436;rs34901767;rs4073957;rs6783749;rs59953532;rs61285…
POP5	Yes	3.28204e-09	-0.501407	12:120922849	rs1167688	12	120922849	A	G	0.2815	rs1167688	rs8903;rs1151846;rs1151845;rs1179460;rs1179462;rs1179463;rs1179464;rs1179465;rs2235223;rs7307666;rs4767898;rs3847971;rs35801170;rs28390349;rs526176;rs542407;rs4767899;rs680795;rs606443;rs667913;rs1794752;rs1794751;rs1037611;rs1671762;rs671566;rs1710130;rs10774550;rs787823;rs787822;rs787821;rs787818;rs1167706;rs1167705;rs1710132;rs1167704;rs787828;rs812560;rs787826;rs11065144;rs1710142;rs1671765;r…
MSRA	No	3.29164e-09	0.586491	8:10841858	rs11783418	8	10841858	A	G	0.5074	rs11783418	rs10090444;rs10107145;rs12542037;rs6985109;rs4841457;rs34741518;rs10096511;rs11250097;rs35910832;rs10096381;rs10111950;rs4314618;rs10088408;rs11250098;rs11250099;rs4841465;rs4841466;rs10096421;rs4451266;rs4451267;rs6601544;rs7010719;rs7011106;rs6996943;rs7011268;rs7010262;rs7014861;rs34738102;rs10092831;rs10092835;rs11250101;rs11250102;rs10089518;rs9969436
HLA-DOB	Yes	3.30817e-09	-0.809483	6:32787056	rs1894406	6	32787056	T	C	0.3185	rs1894406	rs2071469
MRPL52	No	3.36427e-09	-0.726064	14:23298164	rs61977694	14	23298164	A	G	0.163	rs61977694;rs56012042	rs17122926;rs56300357;rs55648471;rs17122934;rs17886536
STRC	Yes	3.42515e-09	0.75762	15:43816917	rs1060939	15	43816917	A	G	0.263	rs1060939;rs480108;rs572837;rs570933;rs689797;rs2255663;rs2255410;rs2439843;rs2254927	rs7172374;rs6493083;rs8042688;rs9920879;rs7166812;rs4296223;rs11070399;rs6493084;rs12905772;rs28702649;rs4401024;rs1133395;rs6493086;rs3809482;rs7170152;rs2412781;rs7163288;rs7167882;rs2584701;rs2584700;rs2012467;rs2444037;rs690276;rs693510;rs509306;rs690512;rs689693;rs542898;rs690012;rs2249952;rs689767;rs2439845;rs2467745;rs2602141;rs536313;rs2467737;rs2467738;rs2439846;rs28649346;rs2467741;rs69…
UGDH	No	3.47216e-09	0.603621	4:39537152	rs10008031	4	39537152	G	A	0.6148	rs10008031	rs4453941;rs2381387;rs1138891;rs10009818;rs13101951
CDK10	No	3.81422e-09	0.644572	16:89744756	rs9673945	16	89744756	A	G	0.8407	rs9673945
KANK1	No	3.81449e-09	-0.680878	9:518746	rs10815155	9	518746	A	G	0.3889	rs10815155
IGHMBP2	No	3.94406e-09	0.646041	11:68730729	rs35093305	11	68730729	G	A	0.3148	rs35093305;rs7935851	rs35786597;rs613084;rs12272547;rs597316;rs678904;rs648336;rs71465408;rs7104351;rs7104487;rs1272609;rs1249359;rs659465;rs632984;rs611268;rs610442;rs564849;rs615644;rs7129960;rs11228383;rs7107137;rs7107620;rs608810;rs664229;rs552517;rs578791;rs647661;rs635529;rs655816;rs497149;rs619727;rs604524;rs584108;rs596874;rs501799;rs611046;rs7928157;rs557625;rs1631509;rs669659;rs598353;rs672853;rs686348;rs68…
SOX18	No	4.15185e-09	0.921178	20:62603060	rs817336	20	62603060	G	C	0.2444	rs817336	rs817338;rs1093456;rs1093457;rs817340;rs817341;rs817343;rs843850;rs817345;rs817346;rs817347;rs817348;rs817349;rs817351;rs817352;rs817353;rs817354;rs817356;rs817357;rs817359;rs817360;rs843851;rs2427581;rs2427582;rs6011248;rs2427584;rs6090031;rs6062604;rs2152968;rs2185031;rs2022012;rs6090033;rs2022415;rs6011254;rs2427585;rs2427586;rs8124378;rs2427587;rs2427590;rs816913;rs816914;rs816915;rs816916;rs…
NCF2	Yes	4.26648e-09	0.404862	1:183565797	rs2333684	1	183565797	A	G	0.3407	rs2333684;rs2333685	rs789185;rs35304105;rs11588654;rs2333686;rs41439047;rs35682376;rs10489762;rs2761557;rs2761567;rs2761569;rs2478758;rs2767301;rs4651154;rs2862067;rs2761573;rs17488675;rs4084535;rs2761574;rs3856127;rs4652822;rs17436125;rs2767304;rs61811187;rs1174686;rs1174688;rs1174689;rs1174656;rs1174657;rs1174658;rs1174659;rs1174660;rs1184639;rs1174662;rs1174672;rs1174674;rs1174675;rs1186452;rs1174679;rs1174680;rs…
LIG3	No	4.30698e-09	-0.573259	17:33324382	rs2074518	17	33324382	T	C	0.4667	rs2074518;rs1052536;rs1003918;rs12948362	rs978202;rs12945428;rs3135967;rs10853174;rs11650512;rs1634802;rs810042;rs2339123;rs2339122;rs1634800;rs1088450;rs797990;rs797989
TFCP2	Yes	4.32357e-09	0.606672	12:51595505	rs11169761	12	51595505	A	G	0.6815	rs11169761;rs7975737;rs7976292	rs10735832;rs6580808;rs10431487
ERMP1	Yes	4.46908e-09	0.54562	9:5847602	rs35598997	9	5847602	T	C	0.5148	rs35598997
VEZT	No	4.62946e-09	0.728332	12:95694394	rs14121	12	95694394	A	G	0.7296	rs14121	rs7976767;rs923371;rs10859854;rs7980356;rs6538625;rs7296348;rs2367305;rs10859866;rs7305909;rs2367083;rs7976638;rs4762354
GUF1	Yes	4.72977e-09	0.779215	4:44638931	rs10938361	4	44638931	A	C	0.2481	rs10938361;rs7679737;rs4235132;rs12646633;rs6852372;rs1388310;rs12639722;rs62305366;rs35372782;rs62305368;rs10461070;rs62305372;rs11931747;rs12499960;rs12639842;rs71611910;rs2306992;rs1565532;rs16857402;rs2709;rs62305383;rs11724396	rs16857236;rs11736925;rs11734057;rs17600797;rs6831166;rs6850107;rs6813944;rs13125773;rs11945975;rs16857442;rs1491300;rs112680663;rs11934131;rs7675035;rs12644039;rs35152931;rs11729477;rs16857479;rs11729736;rs6816989;rs11728530;rs36047545;rs7683933;rs12639624;rs57068467;rs12639682
CTSB	No	5.20439e-09	-0.408055	8:11654384	rs2088346	8	11654384	G	T	0.2222	rs2088346	rs67192535
CCDC77	Yes	5.29986e-09	-0.884125	12:433900	rs61907026	12	433900	A	G	0.1926	rs61907026;rs61907030;rs61907031;rs11615564;rs6489452	rs507597;rs17800744;rs77854644;rs11608938;rs7965038;rs7307606;rs2041299;rs1011699;rs6489475;rs10774154
GRAMD1A	Yes	5.5077e-09	0.575684	19:35480974	rs55930889	19	35480974	G	T	0.2111	rs55930889
HLA-E	No	5.56368e-09	0.552221	6:30457732	rs1059510	6	30457732	C	T	0.6963	rs1059510	rs1059655;rs1264456;rs1264455;rs2534820;rs2844725;rs2508024;rs2516659;rs2508023;rs2508021;rs2516665;rs2844724;rs2109477;rs2844723;rs2844722;rs9262070;rs2534817;rs2516662;rs2844720;rs2023609;rs2844719;rs2023608;rs996589;rs996588;rs2844718;rs2516648;rs975195;rs2844717;rs2534814;rs2534813;rs2429656;rs2534812;rs2534811;rs2534810;rs9262082;rs2534809;rs2534808;rs2534807;rs2534806;rs2534805;rs2844716;rs…
ZNF30	No	5.61281e-09	-0.516838	19:35409993	rs11670371	19	35409993	A	C	0.3111	rs11670371;rs35069490;rs35161683;rs12981000;rs35307097;rs56330896	rs1345657;rs1345656;rs1345655;rs752335;rs752336;rs888861;rs2052492;rs2545973;rs2431455;rs10422276;rs2545975;rs2194066;rs2545977;rs1316372;rs1316371;rs12150977;rs1987292;rs35389072;rs8113651;rs2651088;rs10422636;rs2545980;rs7246832;rs2651086;rs2651085;rs35501084;rs10518287;rs2651121;rs11084791;rs2545987;rs2651098;rs7260435;rs12977950;rs35447330;rs2545990;rs11666907;rs10411036;rs3104860;rs2651118;r…
SHPK	No	5.85643e-09	0.739028	17:3515275	rs62069929	17	3515275	C	T	0.1963	rs62069929	rs17634022;rs62069928
UQCRH	Yes	5.91325e-09	-0.613358	1:46821700	rs76771627	1	46821700	C	A	0.1222	rs76771627;rs9865;rs41294484	rs2295464;rs2295465;rs59411358;rs41293281;rs75216726;rs61784604;rs41294482;rs59082884;rs4110477;rs3891758;rs45480993;rs45540335
CC2D1B	Yes	6.11612e-09	-0.520256	1:52818188	rs7513934	1	52818188	A	G	0.5	rs7513934
TSPAN9	No	6.12707e-09	0.934326	12:3231716	rs7963344	12	3231716	T	C	0.1852	rs7963344;rs7977942;rs7980759;rs12830084;rs7966190;rs7955810;rs513374;rs34623502;rs34117451;rs35096434;rs61916306;rs61916307;rs61916308;rs7314280;rs71458035;rs58860486;rs35524534;rs17695429;rs71458036;rs71458037;rs71458038;rs71458039;rs35886316;rs34071646;rs35964281;rs12812551;rs12812759;rs34505257;rs71458040;rs71458041;rs71458042;rs34827888;rs34659927	rs35923805;rs12816126;rs35244030;rs28375006;rs28662501;rs56716492;rs35320745;rs34152813
FSD1	No	6.15682e-09	0.590541	19:4301475	rs7253766	19	4301475	A	C	0.4074	rs7253766	rs7251915;rs11667522
RBM43	Yes	6.4264e-09	0.567466	2:152085984	rs10490523	2	152085984	G	A	0.4111	rs10490523;rs12465426;rs34949325;rs9636292;rs34132424;rs35058039;rs2880489	rs289835;rs387297;rs2551671;rs35499578;rs289833;rs289832;rs289829;rs289828;rs6757821;rs6747782;rs3771886;rs3771887;rs3771888;rs6751802;rs10169816;rs10182245;rs10172668;rs10187344;rs12617669;rs12617724;rs4665159;rs6718415;rs6715393;rs11679466;rs2278089;rs1023634;rs10167886;rs10174715;rs2098788;rs10490522
CHI3L2	Yes	6.52514e-09	-0.573155	1:111789610	rs17699274	1	111789610	C	A	0.4852	rs17699274	rs10857862;rs11102223;rs10857863;rs7545337;rs7543069;rs7545536;rs7537675;rs7514853;rs7549720;rs7514926;rs7552199;rs7549903;rs12568116;rs4839109;rs4839110;rs7555555;rs7520800;rs11102225;rs6691256;rs6666336;rs6657856;rs6691497
CMTM7	No	6.69424e-09	-0.869351	3:32501901	rs80258271	3	32501901	C	T	0.1111	rs80258271	rs78637070;rs6796958;rs6788735;rs72858811;rs111474369;rs77570820;rs12486068;rs113466452;rs112735233;rs78713058;rs75387482;rs17029530;rs2304594;rs77036319;rs3887673;rs17029555;rs149639463;rs112954488
PSMB9	Yes	6.88304e-09	0.378309	6:32821859	rs2071480	6	32821859	A	C	0.3963	rs2071480;rs1351383;rs1351382;rs4713600;rs3763347;rs2071477;rs9276816;rs9276818;rs9276819;rs7767288;rs9276827;rs6938130;rs6938690;rs1133896;rs1383270;rs1383267;rs1871667	rs3763348;rs3763346;rs2071534;rs2071476;rs6930981;rs9276820;rs9276823;rs9276824;rs9276825;rs7766900;rs7749454;rs9276830;rs1383269;rs1124799
ZFP14	No	7.40134e-09	0.794367	19:36854795	rs61706074	19	36854795	T	C	0.1852	rs61706074;rs12462725;rs2967508;rs73043845;rs62112632;rs3810326;rs2967511	rs57385903;rs73038028;rs10416925;rs8111860;rs12459704;rs10412832;rs12463236;rs10407835;rs10425166;rs12461077;rs56316708;rs10407850;rs11882933;rs10409983;rs28414272;rs7251745;rs12460466;rs10419269;rs113982654;rs59026641;rs56686317;rs12461112;rs4806284;rs10416509;rs61413061;rs10416742;rs10415410;rs4361039;rs10403738;rs4806293;rs4806294;rs4806295;rs8106135;rs28528757;rs73040107;rs62113146;rs62113148…
CYB5A	Yes	7.40279e-09	-0.645884	18:71951713	rs77467869	18	71951713	T	C	0.1444	rs77467869;rs74810966
RPUSD4	No	7.4729e-09	-0.66248	11:126069632	rs572311	11	126069632	A	G	0.2222	rs572311;rs627397;rs480153;rs612592;rs510767;rs630956;rs533058;rs597469;rs695077;rs597828;rs1783956;rs507113;rs519586;rs527720;rs617936;rs620630;rs618176;rs687491	rs686646;rs600751;rs587165;rs562361;rs681664;rs535565
PSAT1	Yes	8.1215e-09	-0.517056	9:80966916	rs1161855	9	80966916	T	C	0.8037	rs1161855	rs1888682
ACP6	Yes	8.20972e-09	-0.680676	1:147118181	rs12045115	1	147118181	T	C	0.3852	rs12045115;rs1344	rs10494247;rs10900387
MTERFD2	No	8.2755e-09	0.977991	2:242048535	rs7602738	2	242048535	T	C	0.1185	rs7602738	rs2302043;rs6437235;rs7580472;rs10168500;rs10188678;rs13411556;rs62187373;rs10199156;rs62187374;rs60381014;rs16843241;rs16843242;rs2286323;rs16843262;rs56237013;rs2286324;rs10190912;rs6437238;rs55812932;rs10208368;rs2240540;rs1131293;rs60698130;rs7603083;rs13389065;rs7579351;rs7579568;rs3815293;rs3815294;rs13417547;rs3815295;rs2871622;rs3815298;rs3815299;rs3815300;rs2310875;rs2310874;rs2310873;rs…
PCID2	Yes	8.37375e-09	0.658571	13:113820136	rs3024740	13	113820136	T	C	0.3037	rs3024740	rs61966459;rs4907596;rs56129102
UIMC1	No	8.47299e-09	0.490476	5:176478248	rs251846	5	176478248	G	T	0.4778	rs251846	rs691141;rs547798;rs812246;rs2962844;rs2962842;rs2940521;rs4490607;rs6879982;rs4976665;rs3923879;rs6556294;rs187114;rs353479;rs2454952;rs1700490;rs353463;rs181330;rs353484;rs353477;rs353476;rs353496;rs353495;rs353494;rs353491;rs184784;rs2454950;rs187113;rs353470;rs353469;rs2456181;rs55954117;rs58400555;rs353486;rs353489;rs2454949;rs149307;rs251843;rs251844;rs251845;rs430684;rs374485;rs637177;rs25…
ARL17A	Yes	8.48563e-09	0.830889	17:44852612	rs62074125	17	44852612	C	A	0.2074	rs62074125	rs557307834
AGA	No	8.66613e-09	0.661345	4:178363378	rs11131799	4	178363378	A	G	0.637	rs11131799	rs1105059;rs13149149;rs4690522;rs13133517;rs13106192
LRR1	Yes	8.80614e-09	0.605243	14:50065359	rs2281837	14	50065359	G	C	0.7444	rs2281837	rs4900925;rs2883436;rs12897941;rs7152110;rs4900927;rs4476096;rs2354439;rs10147029;rs8015368;rs4900928;rs6572585;rs6572586;rs8005990;rs4900929;rs4900930;rs4900932;rs4900934;rs6572589;rs2883437;rs4581611;rs2883438;rs11157693;rs12894785;rs10150624;rs10150823;rs7158577;rs1957979;rs7161649;rs2281836;rs8014170;rs6572592;rs12886130;rs3007030;rs1957977;rs2147712;rs12160;rs2985697;rs3007041;rs2985696;rs30…
SNRPN;SNURF;SNURF	No	9.18824e-09	0.644644	15:25277316	rs2732044	15	25277316	A	G	0.4	rs2732044	rs2554428;rs2732026;rs2732029;rs2052723;rs2554419;rs2732031;rs1549474;rs1549475;rs34091931;rs2732035;rs975698;rs975699;rs2732040;rs1541759;rs2554441;rs1030389;rs2732045;rs2732047
DDX58	Yes	9.60283e-09	-0.514257	9:32451144	rs7042042	9	32451144	G	A	0.5889	rs7042042;rs10970985	rs7029002
CNN2	Yes	9.9318e-09	0.570186	19:1038871	rs1135643	19	1038871	G	C	0.8444	rs1135643;rs1057895;rs1057914	rs2304262;rs5014188;rs3848639;rs2020000;rs10419707;rs11879910
ZNF816	Yes	1.00122e-08	0.586968	19:53455877	rs2011496	19	53455877	T	C	0.3556	rs2011496	rs6509709;rs9304741;rs1044467;rs1808106;rs8110062;rs12459008;rs12461778;rs12461796;rs12150933;rs8111196;rs8111514;rs8112137;rs8100297;rs10402714;rs10408610
VPS16	No	1.00479e-08	-0.507749	20:2979141	rs6037452	20	2979141	C	G	0.2889	rs6037452
RAB40B	Yes	1.03033e-08	-0.692004	17:80615290	rs11105	17	80615290	T	C	0.6852	rs11105	rs6502127;rs902102;rs744991;rs3794725;rs2279394;rs2279392;rs7211499
MXRA7	No	1.04877e-08	1.07037	17:74672830	rs6501918	17	74672830	G	A	0.1148	rs6501918	rs58269521;rs28655166;rs12449557;rs7221855;rs7226267;rs9910053;rs9910052;rs10473;rs1065529
GPA33	Yes	1.08641e-08	0.70702	1:167037025	rs10918613	1	167037025	A	G	0.1444	rs10918613	rs79426015;rs10918612
DGCR8	No	1.0878e-08	-0.827597	22:20071351	rs28610569	22	20071351	G	A	0.1667	rs28610569;rs9606240;rs41281423;rs9605066;rs9606254;rs2008701;rs9606256;rs9606258	rs9605055;rs9606230;rs9606231;rs9606234;rs75967927;rs76584826;rs9606235;rs9606238;rs9606239;rs1558495;rs1558497;rs11703058;rs112629076;rs74576059;rs9606243;rs55929151;rs9606244;rs113504177;rs7288396;rs7284918;rs9606247;rs9606248;rs9606249;rs113307754;rs9605063;rs2904565;rs9606251;rs9606252;rs8139107;rs8139591;rs8139374
ALS2	No	1.10564e-08	0.910248	2:202639198	rs193607	2	202639198	G	A	0.8593	rs193607	rs10211223;rs16838147;rs13419174
PRKAG2	No	1.1057e-08	-0.591814	7:151256973	rs7806619	7	151256973	G	C	0.4148	rs7806619	rs17173197
MRPL53	No	1.11887e-08	-0.697365	2:74682512	rs2268417	2	74682512	T	C	0.1593	rs2268417;rs2270016;rs8469;rs2268416;rs1063588;rs2284708;rs61019164;rs1047911;rs11676733;rs6707475;rs2301984;rs3755446	rs6705058;rs9309485;rs2240444;rs7570884;rs7562663;rs6546907;rs6746854;rs3755445;rs11676323;rs2240443;rs3806607;rs1859735;rs1859734;rs7605410;rs3755447;rs6546909;rs10779958;rs2231250;rs6707302
METTL13	No	1.19053e-08	0.660231	1:171763522	rs909958	1	171763522	A	C	0.2741	rs909958;rs2232826;rs7860	rs60956160;rs10798636;rs941942;rs10913644;rs3753538;rs2232812;rs2294717;rs7543608;rs2232816;rs56178029;rs12034454;rs2232818;rs11587288;rs6425423;rs6695502;rs7541192;rs7548462;rs6684594;rs59302445;rs60502293;rs16843385
TBCD	Yes	1.22179e-08	0.492003	17:80851100	rs12948880	17	80851100	C	T	0.4222	rs12948880	rs61638683;rs59300995;rs7216324;rs4986118;rs7215939;rs7214952;rs11077948;rs9913679;rs12600507;rs9303013;rs7220732;rs7209378;rs9890196;rs6502007;rs9303014;rs4986120;rs7224427;rs56353584;rs56322462;rs66893622;rs9892064;rs3744161;rs6502008;rs6502009;rs11655504;rs898093;rs4986123;rs8075190;rs9747095;rs11653739;rs7221830;rs59103510;rs8075894;rs6502011;rs4986130;rs4986131;rs12951357;rs1809252;rs939262;…
SELT	No	1.22558e-08	0.555772	3:150364102	rs10935815	3	150364102	T	C	0.363	rs10935815;rs7637111;rs7647679
GCAT	No	1.23148e-08	-0.580825	22:38188195	rs5756819	22	38188195	C	A	0.6519	rs5756819	rs5756812;rs6000889;rs6000890;rs4821714;rs2413485
COMMD5	No	1.25485e-08	0.552093	8:146099851	rs1209857	8	146099851	G	A	0.4111	rs1209857	rs9987114;rs59163703;rs7833325;rs7833780;rs2955229;rs2954661;rs2979087;rs2958525;rs10089228;rs2954671;rs7812603;rs9644667;rs2727243;rs3882690;rs61673172;rs5029824;rs1735188;rs1735189;rs1735192;rs2722472;rs1735196;rs2258177;rs2258178;rs2727240;rs1735435;rs1735434;rs1735153;rs1735433;rs1735154;rs2727237;rs2727236;rs1627538;rs1735431;rs1735430;rs1735155;rs1735428;rs1735425;rs1735157;rs1735159;rs7015…
PKIA	No	1.29221e-08	-0.730025	8:79438103	rs9693457	8	79438103	T	G	0.1333	rs9693457;rs10504675;rs7007627;rs13255993;rs7844056;rs7844853	rs35610306;rs7007184;rs7819994;rs36009208;rs34557225;rs35851166;rs1402067;rs7002843;rs6473106;rs16905794;rs57874852;rs6980867;rs1402066;rs7831468;rs61066660;rs16905812;rs7829454;rs7834119;rs35537131;rs1062248
PAQR8	Yes	1.37477e-08	0.472658	6:52198785	rs471568	6	52198785	C	A	0.663	rs471568	rs503213;rs478856;rs560243
PLA2G4B;JMJD7-PLA2G4B	Yes	1.39752e-08	0.298399	15:42165434	rs1993413	15	42165434	A	G	0.4407	rs1993413	rs2290555;rs12593397;rs1124850
MAP6D1	Yes	1.47943e-08	-0.579676	3:183498922	rs263012	3	183498922	C	A	0.5259	rs263012;rs263017	rs263016
COMMD6	No	1.56046e-08	-0.576355	13:76062866	rs4885299	13	76062866	T	G	0.1519	rs4885299;rs2146981;rs9593085;rs9318351;rs9600482;rs9593086;rs9543948;rs9543949;rs79110299;rs12146901;rs12146936;rs12146907;rs78169173	rs75576033;rs9543938;rs9543941;rs9634728;rs9634729;rs12855863;rs9593081;rs11148993;rs9543942;rs4885298;rs9543943;rs143788387;rs9318353;rs9318354;rs7329014;rs4884001;rs4884002;rs4884003;rs4885300;rs9530441;rs4885301;rs9543950;rs9543952;rs9530442;rs9530443;rs34572351;rs4885302;rs4885303;rs4885304;rs36043532;rs66528354;rs67532736;rs6562904;rs67211435;rs9530444;rs12869081;rs1050235;rs9543961;rs954396…
KLHL36	No	1.60665e-08	-0.498689	16:84693084	rs11149671	16	84693084	G	A	0.337	rs11149671;rs11149672;rs9319452;rs4783041	rs72797510;rs3751762;rs12444911;rs12445708;rs2303230;rs8053324;rs8053334;rs62048800
SLC22A5	No	1.62435e-08	-0.553334	5:131369079	rs3916443	5	131369079	C	T	0.3593	rs3916443;rs7716474;rs4705915	rs17674015;rs1858074;rs11739935;rs5029422
RDH5	No	1.62791e-08	-0.506678	12:56115585	rs3138142	12	56115585	T	C	0.2185	rs3138142;rs3138141
NUP43	No	1.65688e-08	-0.491422	6:150169538	rs4870054	6	150169538	T	C	0.2963	rs4870054	rs9485402;rs4870139;rs4870144;rs4039600;rs9285521;rs9767713;rs9322189;rs9322190;rs11155662;rs3734295;rs9027;rs3777949;rs9399692;rs9322192;rs9322193;rs58189451;rs9377228;rs2064520;rs9404047;rs9485405;rs9498382;rs9399693;rs9498384;rs9377230;rs9404048;rs9767554;rs9766037;rs9379348;rs9406345;rs9406346;rs11155668;rs9505982;rs9485408;rs9322196;rs1080670;rs12193364;rs55993747;rs10782310;rs9322197;rs1078…
SERPINB1	No	1.67771e-08	-0.682208	6:2834265	rs386915	6	2834265	T	C	0.7407	rs386915	rs15286;rs1262184;rs316337;rs316339;rs316342;rs316345
RLN2	No	1.69571e-08	0.66126	9:5320666	rs4742079	9	5320666	A	C	0.2148	rs4742079;rs6476961;rs7871658;rs1853219;rs1853220;rs6476962	rs1853218;rs4740810;rs7044690
GALNT4;POC1B-GALNT4	Yes	1.75465e-08	0.680536	12:89906229	rs10777178	12	89906229	C	T	0.7667	rs10777178	rs10777164;rs7299091;rs7308186;rs10735274;rs1344683;rs1344684;rs3958726;rs7399300;rs9308287;rs10777166;rs12306790;rs10777167;rs12581312;rs10128832;rs1427831;rs937163;rs2052828;rs7960289;rs10777170;rs10777172;rs10777173;rs7310515;rs7310238;rs7299172;rs7313924;rs7978862;rs9669104;rs4842491;rs10777179;rs10777180;rs10777181;rs4842492;rs4842493;rs4842494;rs10745503;rs10745504;rs10745506;rs10858892;rs1…
C11orf21	No	1.77678e-08	-0.406687	11:2306683	rs10765907	11	2306683	C	T	0.563	rs10765907
VASP	No	1.79704e-08	-0.66282	19:46027752	rs4802260	19	46027752	T	C	0.737	rs4802260;rs9916945;rs10156;rs10995;rs7252959;rs4803827;rs4803830	rs55801695;rs758762;rs7251522;rs28506127;rs11879934;rs10421008;rs10422253
CAPN11	No	1.80726e-08	1.142	6:44141088	rs6938938	6	44141088	A	G	0.1148	rs6938938	rs9369462
DIXDC1	No	1.82687e-08	0.636991	11:111893843	rs7940353	11	111893843	C	G	0.3852	rs7940353;rs10789858;rs6589260;rs3882890	rs12284944;rs10891299;rs35759638;rs10891301;rs11214048;rs12225443;rs11214049;rs7945387;rs35440570;rs491535;rs2105619;rs12795123;rs3809033;rs1939528;rs10891303;rs10789854;rs479658;rs2851187;rs4935890;rs489417;rs10789855;rs10891306;rs35823624;rs35345409;rs10789856;rs2081508;rs149534010;rs650461;rs10891310;rs9971485;rs606721;rs1130025;rs2276391;rs2276390;rs2303436;rs478941;rs694747;rs6589259;rs62744…
FASTKD1	Yes	1.83383e-08	0.775476	2:170463547	rs72623200	2	170463547	C	T	0.1222	rs13424358;rs3754919;rs2276611;rs13391046;rs10497350;rs13422340;rs12613132;rs72623200;rs72623201;rs10211273;rs10203109;rs72623202;rs13383232;rs16857079;rs10930361;rs16857086;rs17518900;rs13393079;rs3769770;rs72625203;rs72625204;rs72625205;rs6747350;rs16857098;rs12472094;rs16857107;rs16857109;rs4668151;rs4668152;rs13416020;rs10196389;rs16857125;rs9287917;rs1446898;rs4668153;rs72625207;rs6717393;rs…	rs12467047;rs746271;rs2353192;rs77692577;rs2353193
TRAPPC2P1	No	1.86226e-08	0.518894	19:57874954	rs2285604	19	57874954	G	C	0.4926	rs2285604;rs1989455;rs2301663;rs12052153	rs1858991;rs7250521;rs12973051;rs11666890;rs12610163;rs12978934;rs8100796;rs12461155;rs12980700
C1orf174	Yes	1.87571e-08	0.654772	1:3808171	rs6701422	1	3808171	C	T	0.7185	rs6701422	rs4075974;rs10797353;rs10797354;rs6658198;rs10797357;rs35583447;rs35241263
AKR1C3	Yes	1.88873e-08	0.709166	10:5254804	rs11253045	10	5254804	T	G	0.2519	rs11253045	rs9423392;rs9423396;rs9423585;rs9423399;rs9423587;rs9423590
CRBN	No	1.93415e-08	0.589766	3:3176301	rs2630819	3	3176301	T	C	0.6741	rs2630819	rs334774;rs334770;rs334768;rs334766;rs334763;rs771688;rs334754;rs771744;rs334753;rs1714327;rs1669348;rs1620675;rs2291398;rs1672767;rs1669339;rs698204;rs711614;rs1619281;rs711613
XRN1	Yes	1.94675e-08	-0.353446	3:142167976	rs10935463	3	142167976	G	A	0.4148	rs10935463;rs13099184	rs1552340;rs13060437;rs13061409;rs3762799;rs13067197;rs13080394;rs10935460;rs13087972;rs1485393;rs12632726;rs7647329;rs9859834;rs6786320;rs7643377;rs7623785;rs62276415;rs953135;rs2306699;rs9814159;rs13082648;rs9836038;rs9867210;rs13065140;rs9829125;rs4582075;rs11715514;rs138975449;rs4558780;rs7630115;rs13092593;rs4256152;rs11916455;rs2227931;rs3923464;rs6440085;rs13066441;rs11708470;rs13085247;rs…
LHPP	Yes	2.10051e-08	-0.460485	10:126167376	rs11245108	10	126167376	A	G	0.4	rs11245108	rs61861927;rs11245086
MAPKAPK5	Yes	2.13346e-08	0.488836	12:111778178	rs7297186	12	111778178	C	T	0.2593	rs7297186	rs10849935;rs6490055;rs6490056;rs4766502;rs112796910;rs7311058;rs7957169;rs6490060;rs1965012;rs10774619;rs28403936;rs28844095;rs11065875;rs6490072;rs3803167;rs7398833;rs7978701;rs6490077;rs7961572;rs874286;rs10849938;rs1814246;rs933399
MED16	Yes	2.16597e-08	0.44633	19:867774	rs1683592	19	867774	A	G	0.2741	rs1683592	rs1651891
MUTYH	No	2.1956e-08	0.569372	1:45850319	rs12739418	1	45850319	C	T	0.5111	rs12739418	rs12139364;rs2492841;rs2036021;rs11211109;rs10890328;rs10890329;rs998199;rs2356413;rs7532573;rs6657237;rs12119202;rs10789463;rs10890331;rs12738318;rs781058;rs1765709
LAIR2	No	2.31433e-08	-0.849118	19:55014172	rs73070113	19	55014172	T	A	0.1444	rs73070113
C18orf21	No	2.31922e-08	-0.668359	18:33585710	rs9304155	18	33585710	C	A	0.2	rs9304155;rs16967327;rs28530656;rs4799408;rs62101393;rs62101394;rs4799409;rs3826600;rs72883058;rs59649576;rs8097597;rs113024866;rs28435069;rs56230698;rs62101402;rs8087539;rs6507158;rs28651028;rs7237599	rs1789513;rs62101367;rs112987253;rs2298715;rs4573997;rs2298716;rs56050783;rs60355925;rs58054756;rs4799831;rs1540042;rs2276314;rs4799832;rs9304153;rs9304154;rs8086395;rs3898595;rs4799834;rs9956938;rs4799835;rs16967317;rs16967319;rs9960670;rs28431958;rs62101376;rs62101379;rs9963714;rs4799838;rs4799839;rs28375959;rs28791905;rs28379448;rs3737474;rs58906216;rs6507157;rs28396546;rs28540805;rs4799843;rs…
DCP2	No	2.32242e-08	0.513556	5:112336015	rs13176362	5	112336015	T	G	0.537	rs13176362;rs13183347;rs13445	rs1549182;rs4705529;rs4705744;rs13156493;rs12654474;rs4334876;rs13171553;rs13171773;rs13177101;rs17312754;rs12517398;rs13159449;rs7701781;rs4705749;rs13186334;rs17372511;rs4778;rs7670;rs9122;rs1549181;rs4705750;rs1057474;rs1363333;rs3857434;rs4705752;rs4075350
IMMT	No	2.33077e-08	-0.508264	2:86312176	rs12714167	2	86312176	T	C	0.4593	rs12714167;rs10187150;rs715334;rs34263823	rs12994838;rs3770075;rs12328100;rs13028023;rs1424522;rs13013916;rs10184246;rs2241438;rs11395;rs7578194;rs876242;rs8244;rs13018652;rs13019073;rs1124686;rs7569853;rs4569473;rs12714169;rs6731535;rs7608547;rs10200018;rs10202995;rs12714170;rs6547660;rs12465983;rs7561589;rs1057893;rs9973320;rs6737950;rs3770067;rs9917140;rs62150072;rs6740666;rs6729732;rs12478097;rs2278083;rs12714171;rs2288115;rs2288114;…
TSTD1	Yes	2.34059e-08	0.916347	1:161008535	rs10908821	1	161008535	G	C	0.1407	rs10908821
SLC11A1	No	2.38528e-08	0.437795	2:219260651	rs13062	2	219260651	A	C	0.3778	rs13062	rs2279015;rs1059823;rs2279014
CRNKL1	No	2.47473e-08	0.608091	20:20030870	rs2073123	20	20030870	C	T	0.4	rs2073123;rs6081848;rs2255255;rs2273057;rs2273058;rs3817995;rs6075607	rs6136913;rs6081840;rs13037134;rs3748491;rs6081847;rs7508949;rs6046572;rs6075612;rs6081862;rs6136934;rs6136935
ZNF502	No	2.49135e-08	0.759769	3:44762830	rs56084453	3	44762830	G	A	0.2222	rs56084453	rs10514710
ST3GAL5	No	2.50833e-08	-0.70235	2:86075582	rs11694145	2	86075582	T	C	0.237	rs11694145;rs13033743;rs12990400
L3MBTL2	No	2.5143e-08	-0.562883	22:41627073	rs3721	22	41627073	T	C	0.3667	rs3721;rs139484;rs139485;rs139486	rs4822002;rs2267424;rs766314;rs5751040;rs9607772;rs738628;rs2899344;rs5751042;rs5995993;rs5758228;rs2024717;rs2267425;rs4822004;rs5758231;rs9611497;rs5995996;rs6002262;rs738629;rs738630;rs738631;rs2064558;rs2144342;rs4822005;rs5758237;rs5758238;rs4822006;rs5758240;rs738632;rs4822007;rs4822010;rs1569858;rs2413637;rs5751053;rs6002268;rs4820431;rs4822011;rs20552;rs1033611;rs9607779;rs5751060;rs20765…
C9orf78	Yes	2.54838e-08	0.850708	9:132716884	rs10739768	9	132716884	A	G	0.9	rs10739768	rs10124996
RGMB	No	2.96822e-08	0.680006	5:98118718	rs331552	5	98118718	C	T	0.5074	rs331552	rs2545676;rs331550;rs331551;rs970079;rs2662258
SMAGP	Yes	2.97733e-08	0.480024	12:51596763	rs10735832	12	51596763	C	T	0.7111	rs10735832;rs6580808;rs10431487	rs11169761;rs7975737;rs7976292;rs2067902
PIM3	No	2.98145e-08	0.508518	22:50467908	rs137895	22	50467908	G	C	0.5296	rs137895
NCLN	Yes	3.01729e-08	-0.423778	19:3182501	rs7252729	19	3182501	C	T	0.5222	rs7252729	rs311629;rs522941;rs525761;rs507872;rs507905;rs556075;rs509977;rs510724;rs11551095;rs537248
SUN2	No	3.03164e-08	-0.349356	22:39569475	rs6001470	22	39569475	G	A	0.6	rs6001470	rs1003991
NMNAT3	No	3.09048e-08	-0.583583	3:139398095	rs3922940	3	139398095	G	C	0.3815	rs3922940	rs13074121;rs56711752;rs16849303;rs16849305;rs16849307;rs16849309;rs35657101;rs9815708;rs9871543;rs9833539;rs9810042;rs9810049;rs10935341;rs9878498;rs9874829;rs35449667;rs4615039;rs4518082;rs9865942;rs12634170;rs9289581
ABHD6	Yes	3.34763e-08	0.661094	3:58215156	rs12497636	3	58215156	T	A	0.7074	rs12497636;rs12637567;rs6802482;rs1913717;rs7639395;rs4342080	rs1399754;rs2090241;rs4681827;rs6445960;rs58433687;rs1515461;rs12493829;rs4681828;rs10866014;rs6804762;rs6768823;rs9877978;rs4681829;rs4681830;rs4681831;rs6445964;rs7624429
MTRF1	Yes	3.34781e-08	0.568722	13:41882626	rs12873706	13	41882626	A	G	0.7222	rs12873706;rs9532781	rs9532770;rs7321681;rs9525471;rs9532783;rs9532787;rs9532790;rs12585382;rs4941397;rs7989372;rs9525477;rs9525478;rs9525479;rs9532797;rs9532798
CCDC66	No	3.38655e-08	0.711004	3:56717219	rs75344666	3	56717219	C	T	0.1222	rs75344666;rs1565378;rs873840;rs4681736;rs4682001;rs4682002;rs7620896;rs113993940;rs4681738	rs62255964;rs11130525;rs11130526;rs6799086;rs4974223;rs7628343;rs9881152;rs11130527;rs4974225;rs1812347;rs6764730;rs1388256;rs282525;rs282542;rs148202627;rs9841851;rs282530;rs282531;rs2317132;rs4681903;rs3732505;rs79095236;rs79211940;rs6556;rs3172355;rs2291500;rs2291498;rs10222629;rs4681937;rs11712664;rs11712799;rs9868059;rs75058227;rs139834324;rs56263252;rs75830054;rs80024170;rs78522019;rs557422…
PDCD2	Yes	3.42181e-08	-0.514153	6:170860395	rs9356664	6	170860395	G	T	0.3185	rs9356664	rs9460205;rs111952981;rs9366231;rs9348332;rs9348337;rs909477;rs909476;rs909472;rs2345144;rs112716416;rs2235506
APIP	Yes	3.53106e-08	-0.57463	11:34902363	rs2915226	11	34902363	A	G	0.7815	rs2915226;rs2082204;rs2915225;rs2956095;rs2956097;rs2956125;rs2915218;rs2915217;rs2985385;rs2985382;rs2915214;rs1117051;rs2986417;rs2956118;rs2986415;rs2956116;rs2147341;rs984690;rs984689;rs2016814;rs2956112;rs2956109	rs1553762;rs1553761;rs1553760;rs1553759;rs2941045;rs2033355;rs1553758;rs1858166;rs2941042;rs2915180;rs2941061;rs2941059;rs2956079;rs2956080;rs2163375;rs2915237;rs2941055;rs1509662;rs925289;rs2941052;rs2915235;rs2941050;rs891550;rs2915233;rs919554;rs2915232;rs2915231;rs2033357;rs2033358;rs2033360;rs2116090;rs1036070;rs2915230;rs1960524;rs1117445;rs2915208;rs2956120;rs2986421;rs2956119;rs2986413;rs…
PLD6	No	3.59569e-08	-0.471856	17:17130237	rs1736216	17	17130237	A	G	0.7259	rs1736216	rs1708621;rs1736217
ABCB9	Yes	3.622e-08	-0.691456	12:123447928	rs4275659	12	123447928	C	T	0.7407	rs4275659	rs61955196;rs7296418;rs883562;rs884956;rs3759115;rs55742290;rs3741530;rs7135296;rs61955214;rs1984658;rs28755851;rs7305511;rs12425850;rs12425009;rs11613937;rs11608811;rs10773921;rs7957096;rs4148862;rs4148863;rs10848428;rs1727307;rs1790094;rs1790106;rs949143;rs1790121;rs1790122;rs1727295;rs1611973;rs1727305;rs1716184;rs1051434;rs1727312;rs1727293;rs12229700;rs1616484;rs1790088;rs1727286;rs11610710;…
CAMSAP1	No	3.63802e-08	-0.596209	9:138695235	rs7852055	9	138695235	G	A	0.2889	rs7852055	rs2026943;rs7044521;rs12671;rs730399;rs10156660;rs7035330;rs2891693;rs56232598;rs12345642;rs7031372;rs11103199;rs10116440;rs1023191;rs955653;rs12348011;rs10081741;rs7031250
ZNF880	No	3.68418e-08	-0.72871	19:52891464	rs17780037	19	52891464	A	G	0.3074	rs17780037
ALDH7A1	No	3.71687e-08	1.08422	5:125918148	rs13182402	5	125918148	G	A	0.1111	rs13182402;rs13188450	rs73343315;rs62391527;rs17154671;rs71586101;rs67308532;rs61701536;rs36077292;rs7737256;rs7719675;rs7719712;rs17154676;rs34496788;rs73343333;rs113394196;rs56227108;rs34275373;rs56397023;rs62391533;rs13171814;rs13177576;rs7709981;rs7714044;rs56738803;rs7730933;rs60985970;rs35115612;rs17165056;rs6861395;rs900641
TCFL5	No	3.85501e-08	0.6964	20:61497288	rs6010772	20	61497288	C	T	0.2852	rs6010772
CTSF	Yes	3.96202e-08	0.591447	11:66335308	rs2242663	11	66335308	C	T	0.2593	rs2242663;rs1044522;rs4930383;rs4930384
ATP6V0E2	Yes	4.004e-08	-0.464897	7:149558409	rs2240361	7	149558409	C	G	0.6259	rs2240361;rs2240363;rs1859529	rs2074700;rs2074701;rs2074702;rs10270385;rs3735330;rs3735331;rs3735332;rs17756342;rs13243007;rs6980166;rs4725834;rs10952234;rs917113;rs10240203;rs4281039;rs4469371;rs4281040;rs4281041;rs4419731;rs1133480;rs6977798;rs4348397;rs4394310
IFFO2	No	4.05111e-08	0.475487	1:19261408	rs992661	1	19261408	C	T	0.4444	rs992661	rs28687442;rs16862387;rs7513627;rs4912076;rs4912077;rs4912078;rs4912079
RGS19	No	4.09457e-08	0.559507	20:62695931	rs6062343	20	62695931	A	G	0.4296	rs6062343	rs4408777;rs4372964;rs12625329;rs8121509
TYMP	No	4.18133e-08	0.362968	22:50971266	rs140522	22	50971266	C	T	0.6407	rs140522	rs131814;rs2782;rs12148;rs140523;rs131808;rs131801;rs470119;rs361725
ZNF211	No	4.22e-08	0.689189	19:58141036	rs10411584	19	58141036	C	T	0.1444	rs10411584	rs2885007;rs10410520;rs10411946;rs57900059;rs10419856;rs12104224;rs12104226;rs74960156;rs3746215;rs1044985;rs12276;rs28674155
NINL	Yes	4.56175e-08	0.858242	20:25229978	rs68007865	20	25229978	A	G	0.1741	rs68007865;rs67704588	rs34348191;rs11087506;rs12480898;rs68154819;rs12625357;rs2281560;rs2281561;rs35084391;rs12625748;rs11696666;rs68053392;rs3764694;rs3736720;rs143648305;rs148121554;rs73597807;rs66807280;rs12481409;rs111574063;rs2050097;rs2281212;rs2072976;rs11700213;rs73109499;rs11699872;rs1888037;rs73597820;rs11698992;rs12625991;rs11698953;rs12481037
TMEM91	No	4.57572e-08	-0.539441	19:41903699	rs45500792	19	41903699	G	T	0.163	rs45500792	rs111867059;rs11549936;rs45563938;rs45491295
NDUFA3	Yes	4.58743e-08	0.667845	19:54634830	rs62144168	19	54634830	T	C	0.1111	rs62144168	rs661676;rs56049745;rs7253859;rs75622830;rs76992175;rs11556769;rs76781318;rs62143397;rs79307734;rs62144171
CARS2	No	4.58974e-08	0.642425	13:111354110	rs9555724	13	111354110	C	T	0.7074	rs9555724;rs3818496;rs6492306	rs6492302;rs7330080;rs7985098;rs9515274
PSD4	No	4.68363e-08	0.385596	2:113944460	rs4849168	2	113944460	C	A	0.4074	rs4849168	rs6760120;rs4848316;rs12711765;rs4849166;rs3748914;rs4849167;rs6737029;rs6750127;rs6761202;rs1975535;rs2241976;rs3791336;rs3791337;rs3791338;rs12614146
FEM1C	Yes	4.70525e-08	0.865502	5:114988815	rs57028257	5	114988815	A	C	0.1259	rs57028257	rs256992;rs256946;rs256966;rs2546473;rs7702747;rs73264735;rs72817155;rs11743277;rs34986301;rs4920873;rs58301336
TLE4	No	4.73253e-08	0.406319	9:82185372	rs946806	9	82185372	G	A	0.4444	rs946806	rs2791577
LRRC1	No	4.74807e-08	0.54131	6:53647401	rs3000995	6	53647401	A	G	0.4593	rs13206978;rs13191282;rs4428502;rs13196802;rs77108365;rs13219456;rs3000995;rs3003502;rs6458955;rs4715423;rs4409173	rs7755196;rs7755522;rs12197259;rs6930035;rs4469293;rs4555913;rs4479931;rs4416674;rs4443499;rs10456671;rs7745277;rs10456164;rs4302662;rs13211007;rs13195168;rs4574642;rs12193312
SETDB2	Yes	4.76127e-08	-0.532988	13:50071062	rs3764084	13	50071062	T	C	0.5556	rs3764084;rs9805560	rs4942830;rs61959992;rs9535247;rs7991226;rs7997737;rs1543513;rs721457;rs2077848;rs2407691;rs12429813;rs9316454;rs7317772;rs7995283;rs9526563;rs2038638;rs2057414;rs11619265;rs35980977;rs2057416;rs1409017;rs3764089;rs6561526;rs7326345;rs4941643;rs4942833;rs4340215;rs4430650
PTBP2	No	4.92009e-08	0.400735	1:97259118	rs273863	1	97259118	G	A	0.5037	rs273863;rs273865	rs6673531;rs6698585;rs4950005;rs12565876;rs4576698;rs6683790;rs6672133;rs12750228;rs1555837;rs12728240;rs12752407;rs11165691;rs6698238;rs6683691;rs12567806;rs12083801;rs35647213;rs1575798;rs2088255;rs1339429;rs12027900;rs12071257;rs12097991;rs12022396;rs17524886;rs2021640;rs996315;rs11165702;rs7550465;rs12069825;rs7554256;rs7554259;rs6662721;rs6662347;rs1591868;rs3908925;rs2172980;rs7533165;rs562…
CCDC53	No	5.11365e-08	-0.541383	12:102394872	rs2373564	12	102394872	T	A	0.2296	rs2373564;rs11111134;rs11111137;rs17528053;rs11111139;rs4357749;rs2373566;rs77121786;rs11111146;rs17437668;rs7977178;rs11111163;rs75162381;rs78462723;rs11111167;rs11111168;rs17529215;rs77492960;rs12369756;rs11111172;rs10444510;rs7314597;rs11111173;rs2002134;rs76825149;rs11111183;rs11111192;rs17438571;rs7308354;rs11111196;rs11111197;rs7310495;rs11111205;rs12371328;rs12369025	rs4272832;rs4567531;rs7311503;rs79536630;rs74844870;rs7314237;rs17436984;rs11111130;rs12366865;rs10860832;rs1986854;rs79076266;rs10507138;rs11111141;rs4556601;rs10860833;rs7958593;rs3751129;rs2373567;rs11111148;rs10507139;rs11111150;rs9788185;rs11111154;rs11111155;rs7961439;rs11111162;rs17528833;rs10507141;rs11111164;rs17438262;rs11111165;rs2136510;rs11111170;rs77449222;rs2036771;rs60169308;rs101…
CDC42SE2	No	5.15828e-08	-0.602806	5:130628103	rs78623258	5	130628103	G	A	0.2	rs78623258;rs810078
MORN3	Yes	5.19758e-08	0.660314	12:122069005	rs7135617	12	122069005	G	T	0.4148	rs7135617;rs3825175;rs2720022;rs2720021;rs1877484	rs28651135;rs28679490;rs28409019;rs28758358;rs10770191;rs12320939;rs6486789;rs7397295;rs7978609;rs10743188;rs2954116;rs7297028;rs2309142;rs2942368;rs10840652;rs2720035;rs2669163;rs7978866;rs2669168;rs2720025;rs2669165;rs2669166;rs11043179;rs2942379
C19orf48	No	5.57815e-08	0.410637	19:51297825	rs55716643	19	51297825	A	G	0.2889	rs55716643;rs55735528;rs11668998;rs7258708;rs55929248;rs3865442;rs9991;rs4801853;rs4802741;rs3745528;rs1043315;rs3745526;rs12610777;rs10401588	rs62114339
ALDH9A1	No	5.95938e-08	-0.686838	1:165656600	rs10918242	1	165656600	G	A	0.4074	rs10918242;rs12036561;rs7541817;rs4307543	rs3845536
GDI2	Yes	5.96431e-08	-0.556343	10:5799613	rs2275774	10	5799613	G	A	0.2148	rs2275774	rs72774070;rs72774077;rs72774078;rs4748572;rs45575338;rs56251728;rs56033057;rs55910451;rs113603651;rs3793707;rs55837307;rs59007376;rs1046393;rs1129614;rs72772354;rs72772376;rs58859669;rs72772390;rs3736461;rs72772400;rs112168619
C4orf21	Yes	5.96906e-08	0.761916	4:113599876	rs6828825	4	113599876	G	A	0.1111	rs6828825	rs4834290;rs111969506;rs77746429;rs112335726;rs77032918;rs78115776;rs17605622;rs78116557;rs111974310;rs10516588;rs74409529;rs80039839;rs74976289;rs76916434;rs111807676;rs113519673;rs17669193;rs17669218;rs115392906;rs76649243;rs78940827;rs113519539
CACHD1	No	5.99925e-08	-0.522823	1:65016399	rs11808959	1	65016399	A	G	0.1296	rs11808959
CDC42	No	6.32222e-08	-0.715102	1:22390577	rs2473321	1	22390577	C	T	0.8074	rs2473321	rs2473290
GLTSCR2	Yes	6.4553e-08	-0.611716	19:48273401	rs10412990	19	48273401	C	T	0.7074	rs10412990;rs1035449;rs10425789;rs10414783;rs10414443	rs10411681;rs2011339;rs968579;rs3826832;rs11671367;rs3745754;rs10402957;rs3786779;rs10422531;rs10406879;rs10405135;rs1804994;rs889142;rs55900507;rs56221957;rs56325330;rs11369322;rs4802386;rs11669980;rs2334295;rs2334296;rs889144;rs889145;rs889146;rs4802387;rs56292538;rs7254398;rs34168627;rs17239133;rs34134057;rs34934272;rs77700019;rs78528641;rs11668251;rs11673426;rs4802388;rs10424015;rs4801732;rs4…
BANF1	No	6.48374e-08	0.368054	11:65759634	rs7128076	11	65759634	C	T	0.3926	rs60109456;rs7128076	rs7952056;rs11227370;rs7939253;rs735942;rs10791835;rs7934543;rs55947178;rs3759035;rs12363614;rs10896073;rs9735063;rs1047464;rs2276132;rs10791837;rs747526;rs10896074;rs6591195
TDRKH	Yes	6.60993e-08	0.652749	1:151724146	rs12069106	1	151724146	T	C	0.4556	rs12069106;rs12095851;rs11204879;rs10888431	rs12758387;rs4845339;rs4845340;rs4043740;rs12143606;rs10888429;rs11204880;rs4845542;rs10218531;rs6677429;rs6692364;rs10888432;rs10888433;rs10888434;rs11204882;rs8480
CYBRD1	Yes	6.63882e-08	0.874746	2:172375786	rs72884306	2	172375786	T	C	0.1481	rs72884306	rs17221848;rs7585974;rs115283512;rs72884332;rs151054210;rs55862034;rs72884356
SH2D3C	Yes	6.74944e-08	0.498714	9:130503612	rs539472	9	130503612	G	C	0.5481	rs539472;rs514024	rs565073;rs10819305;rs3780652
LPP	No	6.86981e-08	-0.739403	3:188599276	rs80200434	3	188599276	G	A	0.1111	rs80200434	rs78818645;rs114943342;rs78086789;rs113758451;rs76971802;rs6659;rs111621487;rs75961644
FAM171A1	No	6.99033e-08	0.547628	10:15225054	rs10906850	10	15225054	C	T	0.3037	rs10906850	rs4428966;rs10906849;rs11259533;rs11259534;rs11259535
B3GALT6	No	7.03661e-08	-0.845916	1:1166887	rs60252802	1	1166887	C	T	0.1111	rs60252802	rs3813201;rs75972122;rs7515488;rs7536568;rs6697886
CHMP2B	No	7.04908e-08	0.582975	3:87318758	rs9822911	3	87318758	C	T	0.4222	rs9822911;rs300977;rs300978;rs2633673;rs300993;rs300996	rs9843162;rs10511133;rs1386928;rs2009491;rs2009663;rs11127975;rs7637388;rs2646225;rs300991;rs1826912;rs6796296;rs2131851;rs9713287;rs2642358;rs56139822;rs2642324;rs9882156;rs2646229;rs6776658;rs1389684;rs2646236;rs2646235;rs2642350;rs2646234;rs2646233;rs2646232;rs6551472
NLRC3	No	7.11181e-08	-0.602383	16:3634746	rs12933120	16	3634746	A	C	0.1556	rs12933120	rs12448212;rs35275535;rs66518404;rs62037801;rs62037803
TMX4	No	7.12762e-08	-0.496496	20:7961715	rs1058029	20	7961715	A	G	0.4185	rs1058029	rs4813847;rs932304
LRRC57	Yes	7.24885e-08	0.689452	15:43014044	rs2412741	15	43014044	G	A	0.1815	rs2412741;rs8034447;rs731984	rs8031218;rs61122145;rs12902830;rs7176860;rs7183487;rs7182479;rs12905187;rs58938096;rs1058846;rs17774047;rs8034664;rs66681258;rs3742988;rs3742987;rs12907826;rs16957091;rs6493062;rs2305085;rs8023524;rs12905385;rs16957104;rs7174041;rs4265781
ESD	Yes	7.29329e-08	-0.462569	13:47368068	rs1216965	13	47368068	A	T	0.5778	rs1216965	rs2794657;rs1216961;rs1216964;rs1216966;rs1216967;rs1216969;rs1216971;rs1216972;rs1216974;rs1980692;rs1980693;rs1980694;rs9534486;rs9534487;rs7982124;rs7987232;rs9595534;rs7332536;rs7326112;rs9534489;rs7996430;rs9590993;rs7338601
FOXK2	No	7.39398e-08	-0.756868	17:80554788	rs35651296	17	80554788	A	C	0.8407	rs35651296;rs4789808;rs3794713	rs8081532
ANKLE1	No	7.47386e-08	0.68732	19:17410810	rs7359871	19	17410810	T	C	0.6815	rs7359871	rs973905
TMEM204	No	7.55794e-08	0.625139	16:1586255	rs2294624	16	1586255	A	G	0.1519	rs2294624;rs6600152;rs11649407;rs3784830	rs8048206
MTMR3	No	7.62452e-08	0.660978	22:30182558	rs7285885	22	30182558	A	G	0.1852	rs7285885;rs12485243;rs9614063;rs73161074;rs111907377;rs9614071	rs12483807;rs11090577;rs1034779;rs9614046;rs8140366;rs9614075;rs9614083;rs57653653;rs9614087;rs9614089;rs28595572;rs73161099;rs16988084;rs61352751;rs9614097;rs9614101;rs8140770;rs8138677;rs9608822;rs9608823;rs9614105;rs73162731;rs9614108;rs9614109;rs9680595;rs9306466;rs9680809;rs9614111;rs12484336;rs73883345;rs28428766;rs28522206;rs7290085;rs73162773;rs9614122;rs16988135;rs9614124;rs7284538;rs378…
DHX36	Yes	7.70142e-08	-0.882694	3:154088411	rs1086056	3	154088411	G	T	0.8667	rs1086056	rs357504;rs187357;rs355747;rs355753;rs355752;rs355749;rs355780;rs355784;rs355785;rs165275;rs403132;rs2596630;rs442480;rs189588;rs355788;rs2666192;rs355760;rs242118;rs355765;rs355757;rs242117;rs355778;rs355774;rs355773;rs355770;rs355769;rs355768;rs355767;rs701147;rs701145;rs789294;rs701144;rs701143;rs701141;rs701138;rs701135;rs813141;rs701133;rs2971446;rs789301;rs1515653;rs789379;rs789380;rs108610…
SIDT1	No	7.71635e-08	-0.532092	3:113251079	rs35350834	3	113251079	A	G	0.3222	rs35350834	rs13078317;rs6771972;rs3928555
NCAPD2	Yes	7.99414e-08	0.547569	12:6640676	rs1043271	12	6640676	A	T	0.2815	rs1043271	rs2532491;rs2534722;rs10849466;rs2532485;rs2534724;rs2532484;rs76725690;rs2532513;rs1319389;rs2109427;rs2532488;rs3095130;rs2532506;rs12310984;rs12311033;rs11614534;rs11614609;rs11064221;rs11610774;rs12810167;rs11610821;rs11608767;rs11608814;rs12817054;rs11064226;rs12312834;rs12822586;rs1981669;rs12580729;rs4764501;rs6489717;rs12818921;rs7307881;rs1048402;rs1558334;rs1558335;rs4764600;rs3180589;r…
HYAL3	No	8.03425e-08	-0.589906	3:50332697	rs13100173	3	50332697	A	G	0.4704	rs13100173	rs2236947
PHOSPHO2	No	8.08526e-08	-0.670219	2:170569672	rs13009840	2	170569672	A	C	0.3037	rs7584631;rs9287916;rs2683452;rs13383546;rs35489159;rs7596218;rs13022461;rs7575494;rs11680947;rs12998731;rs11893300;rs7607103;rs13002460;rs12994589;rs11685651;rs13010591;rs13011197;rs6746869;rs13009840	rs3099554;rs7581549;rs2592798;rs2683436;rs2592806;rs2683430;rs2683437;rs141557238;rs13021966;rs12986448;rs8207;rs7588315;rs13014253;rs11894694;rs13002572;rs11892023;rs9751461;rs13009952;rs13008569;rs9677854;rs6731140;rs10930367
NINJ1	No	8.11863e-08	-0.409249	9:95882901	rs7032525	9	95882901	C	T	0.1852	rs7032525;rs7033638	rs12235416;rs60629714
CORO2A	No	8.168e-08	-0.514177	9:100875822	rs4743167	9	100875822	G	A	0.3778	rs4743167;rs4743168	rs7849424;rs701378;rs701379
IDUA	No	8.38317e-08	0.41198	4:899168	rs73209867	4	899168	T	C	0.2815	rs73209867	rs73207782;rs62297079;rs7657611;rs7664137;rs6842493
HCLS1	Yes	8.38464e-08	-0.821953	3:121350451	rs41271407	3	121350451	C	A	0.1185	rs41271407;rs12493927;rs1814668;rs2055034;rs56109033;rs79720186;rs12491671;rs6766737;rs6793556;rs6762362;rs6786605;rs3966063;rs4048693;rs55930520;rs10934557;rs11915822;rs35674179;rs77480518;rs79248370;rs12637265;rs138569463;rs75524183;rs12631803;rs55964762;rs111835558;rs12489110;rs12489196;rs56286202;rs11919421;rs75977382;rs75275820;rs1919553;rs111486167;rs1919556;rs6762575;rs6798575;rs7643293;rs…	rs7640859;rs111441656;rs12494523;rs78738230;rs74423459;rs79653162;rs111687283;rs59228534;rs12492861;rs78999446;rs112120626;rs76356879;rs78915264;rs12489686
IQCB1	No	8.64224e-08	0.753022	3:121480038	rs10934559	3	121480038	A	G	0.1	rs10934559;rs80047370;rs1141528;rs76808446;rs78533767	rs55964830;rs34440810;rs78654812;rs75640422
ORMDL1	Yes	8.7132e-08	0.589254	2:190553957	rs920427	2	190553957	A	T	0.737	rs920427	rs2289226;rs1132360;rs6434361;rs4667297;rs12693551;rs893784;rs10931430;rs4667299;rs11679767;rs10931431;rs7571089;rs1437891;rs12471217;rs10207346;rs10207536;rs12990627;rs13011710;rs12693557;rs13035966;rs6741074;rs2033746;rs12992061;rs2033870;rs13002216;rs11685425;rs10210345;rs13009889;rs10931433;rs10197331;rs1055091;rs6942;rs3816196;rs6738042;rs7591929;rs7592066;rs7595020;rs4525728;rs1899025;rs574…
DIEXF	No	8.74525e-08	0.527825	1:210031138	rs2049997	1	210031138	G	T	0.5741	rs2049997;rs35967153;rs4844497	rs615276;rs3753516;rs632305;rs661755;rs599663;rs593543;rs585191;rs684083;rs583814;rs11579771;rs7548533;rs4844907;rs9430019
TSPAN33	Yes	8.76734e-08	-0.498023	7:128777461	rs12667978	7	128777461	T	C	0.5704	rs12667978
TOR1B	No	8.89556e-08	0.65582	9:132570924	rs13290805	9	132570924	G	A	0.3	rs13290805;rs12634;rs11791099;rs13283584;rs34429226;rs2296793	rs10115114;rs13298190;rs67044949;rs11791012;rs11793199;rs9722901;rs9722212;rs7023379;rs7026377;rs7026703;rs7026478;rs13284611;rs13285323;rs13290549;rs7031347;rs7031551;rs7031424;rs7031941;rs11794775;rs13295391;rs13295118;rs13295133;rs13295142;rs7039440;rs7039447;rs7025480;rs7025488;rs7040096;rs7025980;rs7040491;rs28546485;rs28718118;rs7861207;rs71499491;rs7038930;rs10123452;rs34814665;rs7020809;r…
SUOX	No	9.16443e-08	0.497064	12:56474379	rs3741499	12	56474379	C	T	0.6333	rs3741499;rs4759229	rs1689510;rs772921;rs1701704;rs2456973;rs1702877;rs705704;rs34415530;rs10876866;rs61938962;rs61938963;rs7302200;rs2640564;rs2640562;rs877636;rs705696;rs2292239
YEATS4	Yes	9.3038e-08	-0.424165	12:69752509	rs7136238	12	69752509	T	G	0.4815	rs7136238;rs11177615	rs12811632;rs6581889;rs7303212;rs11177619;rs2291005;rs11177628;rs11561378;rs11177630;rs28778648;rs7133487;rs7304714;rs2870902;rs56054057;rs4761237;rs4761239;rs7980883;rs1478464;rs4761157;rs10878974;rs10878975;rs7968629;rs899224;rs7976537;rs11177643;rs11177644
NICN1	No	9.44423e-08	-0.570524	3:49143438	rs4955426	3	49143438	A	C	0.7926	rs4955426	rs9882443;rs9848268;rs9873227;rs6801211;rs6796790;rs6442131;rs14018;rs6766238;rs7429596;rs9859473;rs7639370;rs7611628;rs9879978;rs9311431;rs9284885;rs4974088;rs7611358;rs7621226;rs12715430;rs62259536;rs11707968;rs7373072;rs7653408;rs9864243;rs7372883;rs4974083;rs6446200;rs7434187;rs6446204;rs6772452;rs6414614;rs4974081;rs9810318;rs6787808;rs6798112;rs13099075;rs4955416;rs11130181;rs7621347;rs7619…
DHX58	No	9.91621e-08	-0.722734	17:40259980	rs2074154	17	40259980	T	A	0.1815	rs2074154;rs11079033	rs2074158;rs2074157;rs2074156;rs16967487;rs2074155;rs1557746;rs1557745;rs3744484;rs2277621;rs2074166;rs4796771;rs4796772;rs2074164;rs2074163
CD247	Yes	1.00227e-07	-0.81023	1:167410391	rs2280635	1	167410391	C	T	0.1111	rs2280635
SVIL	No	1.07268e-07	0.566791	10:30052470	rs1013609	10	30052470	G	A	0.2741	rs1013609;rs1013610	rs10826687
SETMAR	Yes	1.08057e-07	-0.615359	3:4345766	rs13099918	3	4345766	T	C	0.4556	rs13099918	rs7628979
BEND4	No	1.08343e-07	0.868115	4:42161427	rs6447133	4	42161427	C	T	0.163	rs6447133;rs6447134
FAS	Yes	1.10425e-07	0.441237	10:90742008	rs11202918	10	90742008	G	A	0.4111	rs11202918;rs3903454	rs4934434;rs3758485;rs978522
C17orf61-PLSCR3	Yes	1.11791e-07	0.487385	17:7295071	rs8075287	17	7295071	C	T	0.8222	rs8075287;rs4613118	rs3744549;rs9900153
ENDOG	Yes	1.14967e-07	0.566758	9:131569345	rs10988124	9	131569345	A	G	0.7148	rs2417125;rs1572912;rs7854319;rs10988124;rs2417128;rs15676;rs10988125	rs45609236;rs10819447;rs10739736;rs3115875;rs3115874;rs2977999;rs2997922;rs2977994;rs2293968;rs6478854;rs2997913;rs2293966;rs2997904;rs2805102;rs2805103;rs2759009;rs2259043;rs2977993;rs10739737;rs10739738;rs2759015;rs2805098;rs2805099;rs2759013
GPD1L	Yes	1.16972e-07	-0.596955	3:32172187	rs60970914	3	32172187	G	T	0.2037	rs60970914;rs60875187;rs11129495;rs12486516;rs35690420	rs13068621
NPHP3	Yes	1.17714e-07	-0.422439	3:132446336	rs7622700	3	132446336	T	G	0.3852	rs7622700;rs7647618
MED4	No	1.19536e-07	-0.928831	13:48698793	rs9526450	13	48698793	C	T	0.8778	rs9526450
OSGEP	Yes	1.19723e-07	-0.631459	14:20909354	rs61729700	14	20909354	A	C	0.2333	rs61729700;rs2319196;rs7153128;rs7156982;rs72672738;rs66761532	rs3120073;rs938884
MICAL1	No	1.2187e-07	-0.398798	6:109671391	rs9480933	6	109671391	G	C	0.3333	rs9480933;rs10872032	rs11153171;rs12528822;rs10457190;rs2275650;rs3818934;rs9487068;rs13203252;rs1040284;rs11153174;rs34202013;rs11967108;rs12206928;rs67857472;rs1590306;rs11757877;rs11153175;rs61233650;rs7372;rs11153176;rs12193493;rs3799835;rs3778475;rs34131679;rs1358998;rs1358997;rs3799839;rs3799840;rs2275652;rs1322816;rs13212766;rs3757234;rs1923725;rs13199519;rs12524639;rs12524273;rs6929023;rs6929208;rs6920962;rs1…
ADK	Yes	1.2651e-07	-0.514484	10:76511108	rs1189555	10	76511108	G	A	0.7519	rs1189555	rs1098101;rs839700;rs839701;rs839702;rs1098102;rs6480752;rs6480753;rs1098098;rs1098099;rs1189570;rs2485956;rs2485957;rs2488088;rs2153040;rs2185094;rs2485953;rs946183;rs839706;rs839708;rs1209491
CAMKK2	No	1.29646e-07	0.614623	12:121680460	rs11065504	12	121680460	C	G	0.337	rs11065504	rs11065501;rs12819431;rs35898441;rs3794207;rs3794205;rs12823779;rs34617045;rs2893895
ATP6V1G2	No	1.30545e-07	0.530286	6:31561211	rs2736190	6	31561211	C	T	0.7296	rs2736190;rs2844481	rs2516383;rs2516396;rs2857596
TMC8	No	1.3429e-07	0.807535	17:76131860	rs12603727	17	76131860	T	C	0.1148	rs12603727;rs2871647	rs748708
TNFRSF10B	No	1.40752e-07	-0.743419	8:22913475	rs11784444	8	22913475	C	G	0.1778	rs11784444;rs4424253;rs4872047	rs60392511;rs59722086;rs6997701
SH3TC1	No	1.42013e-07	0.469269	4:8230945	rs11729860	4	8230945	G	A	0.2815	rs11729860	rs11728188;rs55993013
ZNF702P	No	1.4429e-07	-0.636934	19:53495333	rs182775	19	53495333	C	T	0.5185	rs182775
MON1B	No	1.53817e-07	0.566478	16:77231593	rs4887894	16	77231593	C	A	0.6074	rs4887894	rs12444706;rs4888608;rs12444881
LIPA	No	1.56611e-07	0.380918	10:91003419	rs1332329	10	91003419	C	A	0.4	rs1332329;rs2246942	rs1412445;rs1412444;rs2246941;rs2246833;rs2250644;rs1332328
CCDC146	Yes	1.69127e-07	-0.750229	7:76851105	rs66471312	7	76851105	C	T	0.1815	rs66471312	rs28807140;rs78109882;rs6973535;rs6965569;rs6980399;rs2539195;rs10258957;rs35391668;rs71555988;rs67613346;rs13225192;rs35658575;rs17155122;rs11979238;rs67414486;rs12704822;rs12704823;rs10488499;rs35236654;rs17840502;rs13227255;rs12704826;rs35721987;rs35473022;rs4463350;rs13222444;rs34219376;rs34406953;rs34449151;rs36045007;rs34355463;rs35700786;rs17804250;rs35446630;rs17804268;rs34580380;rs178043…
GCDH	No	1.7149e-07	-0.523887	19:13061450	rs2974753	19	13061450	G	A	0.4519	rs2974753	rs12611068;rs2974754
DFNA5	No	1.71917e-07	0.419649	7:24796693	rs1476522	7	24796693	G	C	0.4667	rs1476522
ANXA11	No	1.73463e-07	0.730813	10:81920660	rs12268619	10	81920660	C	A	0.1148	rs12268619;rs35497678;rs2304410;rs12257082;rs35180576;rs34148644;rs34100029;rs10466226;rs35025775;rs10466228;rs34749786;rs61860024;rs61860025;rs12411386;rs2228427;rs34332933;rs11201964;rs11201966;rs61860035;rs75804987;rs11201972;rs12769115;rs6585424;rs56190825;rs61860036;rs12763392;rs12777867;rs12411989;rs3851055;rs12256429;rs35483545;rs34386571;rs6585454;rs12779955;rs11202031	rs61860045
DOCK10	Yes	1.77047e-07	-0.471121	2:225913564	rs436427	2	225913564	A	G	0.4667	rs436427;rs421644;rs397627;rs437330;rs444298;rs414994;rs415130;rs2922755	rs397052;rs373158;rs57163897;rs382408;rs454732
RPS6KB2	No	1.81644e-07	0.465309	11:67246630	rs12799746	11	67246630	T	C	0.3815	rs12799746	rs1638557;rs7114510;rs11601325;rs36089024;rs35787427
C12orf73	No	1.86207e-07	-0.8045	12:104338437	rs2583259	12	104338437	C	T	0.1889	rs2583259;rs2249210;rs2722195;rs812498
INSL3	No	1.92245e-07	-0.595541	19:17935626	rs11888	19	17935626	C	T	0.3704	rs11888
PGP	No	1.94939e-07	-0.62386	16:2261657	rs26852	16	2261657	G	A	0.5074	rs26852;rs26851;rs11403;rs26849
FAM200B	No	1.96482e-07	-0.659292	4:15699057	rs6843740	4	15699057	A	G	0.2593	rs6843740;rs28402170	rs6815254;rs6839654;rs7667175;rs6816982;rs7698596;rs4396986;rs3756247
SERPINF2	Yes	1.96951e-07	0.807396	17:1618831	rs75316528	17	1618831	A	G	0.1667	rs75316528;rs4603591;rs12325977;rs11657873	rs587780499
UBE3C	No	2.0398e-07	0.66426	7:157051400	rs1182371	7	157051400	C	T	0.7556	rs1182371;rs1182370;rs7807	rs6977324;rs3802122;rs1182450;rs1184670
TYW1B	No	2.04274e-07	0.725119	7:72182668	rs58405614	7	72182668	T	C	0.2407	rs58405614;rs3015846;rs2844072;rs2961007;rs3015848;rs2961003;rs3015856;rs3015857;rs3015858;rs2960999;rs2960998;rs3015859;rs2960997;rs2960996;rs3015861;rs3015862;rs3015863;rs3015866;rs2960995;rs67213520;rs78684371;rs55661568;rs7806584	rs2961008;rs56412438;rs7804668;rs56289895;rs56176828;rs66954605;rs6460029;rs6948163;rs4329160;rs6979344;rs6963289;rs71553278;rs6460030;rs7455518;rs11971595;rs6947034;rs2272090;rs36076939;rs4483038;rs4307221;rs4236197;rs35835479;rs4392770;rs4103728;rs4103729;rs4717678;rs13237657;rs13237660;rs72608588;rs13224992;rs35358702;rs35645622;rs35147570;rs57712156;rs58117262;rs36103188;rs34429504;rs11982415…
TMEM2	Yes	2.10368e-07	-0.597475	9:74377685	rs13300174	9	74377685	G	A	0.2963	rs13300174	rs13293843;rs13299225;rs7030211;rs12553587;rs35208948;rs923704;rs7868620;rs7870312;rs7859513;rs62544898
TRAT1	Yes	2.13192e-07	0.615929	3:108537361	rs2715677	3	108537361	G	A	0.1593	rs2715677;rs2715692	rs6794443;rs12634707
CWF19L2	No	2.1709e-07	0.598695	11:107278817	rs9804545	11	107278817	C	G	0.1593	rs9804545	rs4754214;rs12288600;rs7130701;rs12274982;rs4754216;rs976707;rs11823829;rs7124763;rs9787772;rs12786041;rs7937821;rs12807553;rs12284352;rs7125898;rs7938787;rs4753805;rs12271885;rs61906057;rs61906058;rs61908160;rs12281043;rs10400259
SLMO2	No	2.18318e-07	-0.543347	20:57609590	rs7474	20	57609590	G	A	0.4778	rs7474	rs6026647;rs6123845;rs6015423
PARP1	No	2.24286e-07	0.610798	1:226609436	rs6681537	1	226609436	T	C	0.1852	rs6681537	rs878367;rs12092726;rs1991865;rs6661762;rs6675327;rs6675427;rs2282400;rs6664761;rs747659;rs747658;rs752308;rs3219115;rs3754375;rs1109032;rs732284;rs2271343;rs3219073;rs3219058;rs1805408;rs3219053;rs12068649;rs2293464;rs4653445;rs3219043;rs1805405;rs2280712;rs1002153;rs1000033;rs2136876;rs1073991;rs12240196;rs4653731;rs7548007;rs7542788;rs10799349;rs6701634;rs3219031;rs1805407;rs3219027;rs3219023;…
BCL2L13	Yes	2.30452e-07	0.671045	22:18130209	rs11704728	22	18130209	T	C	0.1963	rs11704728	rs34425639;rs4819617;rs4819460;rs11703052;rs35709877;rs13055832;rs13054956;rs13054957;rs11704486;rs35372828;rs4819461;rs13054588;rs2587089;rs2587098;rs2587071;rs2587077;rs2587085;rs2587090;rs2587099;rs2587104;rs2920521;rs2535690;rs2587064;rs2587065;rs2535691;rs2587069;rs2535693;rs11704288;rs2429746;rs2587070;rs2535695;rs2587072;rs73163153;rs2587073;rs2535696;rs2535697;rs2587074;rs71328230;rs71328…
SCO1	No	2.37284e-07	-0.555945	17:10594329	rs2520180	17	10594329	C	T	0.4185	rs2520180	rs201622;rs9904211;rs201617;rs76443454;rs4791419;rs2662966;rs28386835;rs2662959;rs7512;rs11078857;rs2066901;rs2662953;rs2157872;rs2106400;rs2520184;rs2662946;rs2662945;rs2662944;rs2254730;rs66730944;rs1509112;rs4792018;rs4792019;rs8075503;rs2520163;rs7214602
RPL36AL	Yes	2.37659e-07	0.468667	14:50129515	rs6572597	14	50129515	C	A	0.7815	rs6572597	rs6572590;rs8014170;rs4900940;rs4900941;rs6572592;rs12886130;rs3007030;rs1952013;rs1957977;rs2147712;rs12160;rs2985697;rs3007041;rs2985696;rs3007042;rs2224949;rs2209417;rs17121651;rs57119148;rs7142457;rs2354448;rs1952012;rs2985687;rs2985686;rs2985685;rs2985684;rs3007031;rs12879185;rs11157696;rs56098064;rs7146248
MPPE1	Yes	2.42801e-07	-0.788191	18:11900430	rs8089894	18	11900430	G	A	0.1037	rs8089894
UBE2L3	No	2.45825e-07	0.604419	22:21979584	rs12158299	22	21979584	T	C	0.1704	rs12158299	rs390408;rs5754100;rs131656;rs5998509;rs131658;rs140488;rs131664;rs59391722;rs131665;rs140489;rs140490;rs140491;rs11089620;rs2266959;rs140492;rs2256609;rs140498;rs140499;rs2266961;rs181359;rs181360;rs73166619;rs5754166;rs181362;rs181363;rs5754177;rs181366;rs66534072;rs5749485;rs5998576;rs73166622;rs5754217;rs5749493;rs5749495;rs12484550;rs5998599;rs9621715;rs5754234;rs5754238;rs1034329;rs2283789;…
CHAF1A	Yes	2.45968e-07	-0.648913	19:4444742	rs78869060	19	4444742	G	A	0.2852	rs78869060;rs1127888;rs72990643;rs12459922	rs62129349;rs11085074;rs55637375;rs62129355;rs11668886;rs11666856;rs760369;rs11670503
COPG2	No	2.46231e-07	1.0097	7:130403100	rs73722707	7	130403100	A	G	0.1074	rs73722707
GPR180	No	2.46231e-07	0.664007	13:95254031	rs3897474	13	95254031	T	C	0.6037	rs3897474;rs9516445;rs35253817;rs9524555;rs9524556;rs9524557;rs7981788;rs9524559;rs9556405	rs1408999;rs7331814;rs7339106;rs3742107;rs7321239;rs2275648;rs9556402;rs9590037;rs4773801;rs7330873;rs9524544;rs6492716;rs6492717;rs6492718;rs9524545;rs9524546;rs9524547;rs7998025;rs7991607;rs7997333;rs34405130;rs4608209;rs9524548;rs9524549;rs9301979;rs9524550;rs1112370;rs9524551;rs7997035;rs9516437;rs9516438;rs9301981;rs9516440;rs9516441;rs9516443;rs9524553;rs9524554;rs9561642;rs9301983;rs3897473
RALGPS1	Yes	2.49342e-07	-0.605182	9:129740736	rs55981847	9	129740736	A	G	0.5074	rs55981847	rs3824412;rs7039000;rs10987519;rs11788665;rs11788741;rs11787970;rs11794352;rs10987521;rs62578911;rs777676;rs7470009;rs1328436;rs62578913;rs7854111;rs62578939;rs62578940;rs3947369;rs874799;rs58808977;rs10987528;rs56890110;rs11791212;rs17446161;rs7040080;rs7044100;rs2025956;rs17446434;rs10513472;rs62580788;rs11789307;rs1536704;rs943803;rs1536705;rs11789865;rs17446532;rs62580804;rs7024941;rs7019291;…
RERE	No	2.49755e-07	0.458402	1:8489302	rs301799	1	8489302	T	C	0.5889	rs301799;rs301802;rs301819;rs301817	rs301805;rs301806;rs301807;rs159963;rs301816
LONP1	No	2.52809e-07	-0.520803	19:5696962	rs3892355	19	5696962	A	G	0.3556	rs3892355	rs8104044;rs11670735;rs8102642;rs10424357;rs35335072
ATP1A1OS	No	2.53229e-07	0.78209	1:117007531	rs2798305	1	117007531	T	A	0.2074	rs2798305
MYOM2	No	2.56448e-07	0.619265	8:2074042	rs4876222	8	2074042	G	A	0.6519	rs4876222	rs10097327
FAM76B	No	2.58307e-07	-0.504552	11:95596873	rs473155	11	95596873	T	C	0.4037	rs473155	rs12787911;rs12146644;rs11021305;rs10831425;rs11021310;rs3177463;rs1944080;rs10831426;rs11021313;rs3789960;rs10831430;rs10831431;rs1944074;rs11021317;rs3748256;rs12786522;rs12291986;rs11021319;rs2950522;rs566877;rs568668;rs527899;rs557079;rs1784135;rs472231;rs502521;rs2950521;rs586498;rs544119;rs651445;rs573758;rs637038;rs591860;rs488476;rs1255223;rs3016209;rs543530;rs545342;rs687529;rs499076;rs6…
FAM149A	Yes	2.66117e-07	0.756263	4:187057351	rs61170133	4	187057351	T	C	0.2444	rs61170133	rs7434489;rs4862637;rs4862638;rs13114086;rs1715051;rs9992614;rs11730526;rs10018625;rs11730434;rs9998530;rs66475786;rs35266238;rs11722584;rs36044384;rs66744640
RAB3GAP1	No	2.66231e-07	-0.506018	2:135935049	rs6721838	2	135935049	G	A	0.1296	rs6721838;rs4954226;rs57829242;rs11884903;rs6727889;rs13427494;rs6742013;rs10209482;rs7605229;rs3806502	rs6733547;rs11895609;rs4953945;rs4494812;rs4346445;rs4640444;rs4645053;rs11903663;rs11888521;rs61663334;rs7565871;rs4954212;rs7563997;rs7597802;rs11889843;rs11900832;rs10928529;rs11892750;rs4954213;rs13408096;rs13402101;rs13399376;rs11890844;rs16831264;rs1551497;rs6709763;rs6737635;rs56369660;rs60350840;rs62168934;rs4954214;rs4953946;rs11888951;rs6760553;rs4954215;rs4953947;rs4954216;rs4953948;rs…
GYG1	No	2.70756e-07	-0.523007	3:148709159	rs3736641	3	148709159	C	G	0.2667	rs3736641
ADCK1	No	2.72148e-07	0.854543	14:78303944	rs10143701	14	78303944	A	G	0.1148	rs10143701;rs10146621;rs10132900;rs17752950
GSTP1	No	2.74249e-07	-0.334211	11:67353970	rs4891	11	67353970	C	T	0.3556	rs4891;rs7952248;rs7104580	rs749174;rs1871042;rs947895;rs6591258;rs11603735;rs4360710;rs7939505;rs6591259;rs7937159;rs7950707;rs4244823;rs11227845;rs7108149;rs7108038;rs12416994;rs11603991;rs7103632;rs12790798;rs12792496;rs12798262;rs4930450;rs4024254;rs12421329;rs12793832;rs1871043
POLR2J	No	2.74879e-07	0.708575	7:102102164	rs11764413	7	102102164	C	T	0.7222	rs11764413;rs4543479;rs4473948;rs3800988;rs9692124;rs28469551
TAGLN	Yes	2.75962e-07	0.661257	11:117003528	rs4938343	11	117003528	C	G	0.837	rs4938343;rs7115562;rs7116454;rs4938347;rs4938348;rs4938350;rs7128382;rs4936366;rs4938352;rs1871757;rs7931335;rs1060211;rs7120309;rs7120449;rs4938353;rs10790176;rs499713;rs588534;rs474488	rs504068
DACH1	Yes	2.8077e-07	0.462709	13:72439488	rs6562683	13	72439488	C	T	0.7333	rs6562683;rs4883897	rs9318039
KRT73	No	2.8409e-07	-0.557822	12:53023973	rs17732838	12	53023973	A	G	0.2296	rs17732838;rs17676308;rs17733053;rs12817568	rs12316002;rs68193127;rs599270;rs599331;rs36068556;rs584178;rs630719;rs584712;rs596988;rs642734;rs686339;rs607842;rs597356;rs658600;rs598258;rs655948;rs658084;rs643192;rs660210;rs670843;rs671794;rs641037;rs672275;rs1707852;rs1707760;rs2362192;rs2362193;rs1707761;rs627826;rs626870;rs686286;rs626758;rs630856;rs688077;rs688108;rs688128;rs641953;rs1717231;rs581843;rs656080;rs114025365;rs61558735;rs69…
SMAP1	No	2.84528e-07	0.462349	6:71526966	rs4707856	6	71526966	G	T	0.4519	rs4707856	rs782002;rs781974;rs781975;rs781977;rs781978;rs781979;rs781981;rs781982;rs781983;rs781984;rs781985;rs781987;rs781989;rs781990;rs781991;rs781992;rs1084390;rs61051169;rs17694765;rs781963;rs781964;rs781965;rs781966;rs781967;rs1084381;rs1084384;rs781968;rs781969;rs1084387;rs1084388;rs1084389;rs781971;rs12191175;rs4707847;rs12207501;rs10945239;rs12209357;rs7775813;rs12212629;rs1577110;rs1577109;rs1333…
CPT1B	No	2.89847e-07	0.471714	22:51021599	rs131756	22	51021599	T	C	0.4593	rs131756	rs131752
MRPS25	No	2.94603e-07	-0.504964	3:15055905	rs11716145	3	15055905	G	A	0.2148	rs11716145;rs3773480	rs11128729;rs13079427;rs6772927;rs7622842;rs13092743;rs17477703;rs11720847;rs34528140;rs34520640;rs71308119;rs35434588;rs11708243;rs10510437;rs13068576;rs34017585;rs11717371
SLC25A23	No	2.94819e-07	0.711077	19:6456324	rs10425555	19	6456324	C	T	0.1704	rs10425555	rs10424879
RPL12	No	2.96224e-07	0.363671	9:130192765	rs10739692	9	130192765	G	A	0.6074	rs10739692;rs4400486;rs10987650;rs7870737;rs4504745;rs6478781;rs7869023;rs2247905;rs2244624;rs2243898	rs10987645;rs3924308;rs7035039;rs7033779;rs13292096;rs4400487;rs4628351;rs3923309;rs7853047;rs4500179;rs6478776;rs6478780;rs7851991;rs7869101;rs7869823;rs7859457;rs7046875;rs6478784;rs2265686;rs2247781;rs2247573;rs2247322;rs2247310;rs2247303;rs2244468;rs2243906;rs2243903;rs2243784;rs2243767;rs2488899;rs2243663;rs2254437;rs2243608;rs2254041;rs2253929;rs2253928;rs2253639
LRRC58	No	2.99945e-07	-0.689382	3:120191881	rs61797572	3	120191881	A	G	0.1222	rs61797572
OVGP1	No	3.0707e-07	-0.545365	1:111968327	rs1264889	1	111968327	C	T	0.437	rs1264889	rs1264877;rs1264876;rs1264874;rs1264869;rs1264868;rs1264867;rs7825;rs2485319;rs1264882;rs1264883;rs1264884;rs1264888;rs1264890;rs1264891;rs1264892;rs1264894;rs2485320;rs1264914;rs1264911;rs1268467;rs1264909;rs1264907;rs1264906;rs1264902;rs1270853;rs1264899;rs1264898;rs1264897;rs1891756;rs1139265;rs10857884;rs12740822
NCOA7	Yes	3.19366e-07	0.548213	6:126153253	rs490361	6	126153253	C	T	0.3259	rs490361;rs674859	rs622936;rs639268;rs604198;rs483912;rs647940;rs631990;rs1544293
BCKDHA	No	3.21894e-07	0.511771	19:41917260	rs11879090	19	41917260	T	C	0.3889	rs11879090;rs284653
TMEM41B	No	3.23534e-07	-0.567483	11:9336093	rs72850544	11	9336093	T	C	0.2148	rs72850544;rs12363645	rs7949349;rs113596606;rs11042215;rs2133215;rs7394454;rs7129049;rs11042224;rs6486204;rs6486209;rs12360767;rs10840188;rs10840189;rs12286621;rs12363839;rs11042228;rs72859676;rs72859678;rs111897687;rs72859686;rs11042230;rs11042231;rs11042232;rs11042233;rs77793994;rs72859693;rs9645644;rs11042240;rs11042241;rs7938562;rs55962227;rs113925842;rs11042246;rs74236208;rs7121753;rs7115283;rs111941022;rs1725737…
TMIGD2	No	3.24813e-07	-0.650539	19:4292597	rs888932	19	4292597	T	C	0.2444	rs888932
ZNF415	No	3.41295e-07	-0.932797	19:53642084	rs1055346	19	53642084	G	A	0.8889	rs1055346;rs10423215;rs6509727
CUBN	Yes	3.47594e-07	0.613952	10:17238890	rs34539222	10	17238890	A	G	0.3556	rs34539222;rs67505314	rs10904883;rs7096692;rs7100163;rs11813099;rs34558323;rs56394211;rs34434809;rs34500464;rs10795452;rs56314943;rs12773642;rs7894268;rs17140062;rs35062783;rs3752950;rs7912093;rs33993216;rs12772261;rs12772275;rs56077122;rs61517255;rs12771477;rs45472399;rs45615636;rs35932553;rs10795454;rs35630951;rs2181043;rs7068524;rs12780845;rs12782687;rs12783490;rs56015036;rs34070587;rs7921162;rs7082376;rs10490958;r…
TUFM	Yes	3.53541e-07	0.524653	16:28847246	rs12928404	16	28847246	C	T	0.4111	rs12928404	rs113029997;rs11860513;rs2008514;rs1987472;rs1987471;rs56186137;rs62036617;rs62036618;rs4788095;rs72793809;rs62036620;rs62036621;rs4451951;rs8049439;rs78613234;rs62036624;rs55991577;rs56358680;rs62036626;rs62036657;rs12444171;rs56404918;rs55719896;rs55830740;rs12325278;rs3088215;rs28403629;rs61737565;rs4788099;rs7187776;rs9972693;rs113079736;rs12325014;rs9972768;rs56040780;rs72793815;rs4788100;rs…
LPIN1	Yes	3.5416e-07	0.319021	2:11924950	rs3795974	2	11924950	C	T	0.6148	rs3795974
BACH2	No	3.58097e-07	-0.495373	6:90976768	rs72928038	6	90976768	A	G	0.1704	rs72928038	rs10944479;rs6908626
DHRS11	No	3.58761e-07	-0.556772	17:34841669	rs12150387	17	34841669	A	C	0.4593	rs12150387
TBC1D15	No	3.72367e-07	0.718473	12:72260079	rs7969261	12	72260079	A	G	0.1333	rs7969261;rs6582067
STT3A	No	3.74181e-07	-0.460671	11:125469975	rs7113694	11	125469975	C	T	0.3926	rs7113694;rs726060;rs726059;rs12577384;rs6590153;rs2241502;rs66730550;rs717077;rs3781765;rs525186;rs473468;rs2846138;rs492510;rs510443
HCG11	Yes	3.75502e-07	0.520941	6:26023206	rs9379818	6	26023206	T	G	0.3741	rs9379818;rs7753253;rs6938083;rs2032446;rs10807007;rs9379819;rs6928717;rs9358903;rs9393683;rs9295684;rs9393684;rs9358905	rs9379814;rs9379815;rs9467656;rs9348704;rs9393681;rs9467658;rs9461230;rs2157050;rs9467663;rs2032449;rs3752420;rs3752419;rs2032445;rs2032443;rs10807006;rs7772312;rs9379820;rs9379821;rs9358902;rs9348706;rs9358904;rs2051544;rs9295685;rs9366634;rs6942196;rs7738854;rs1539183;rs9379823;rs9366636;rs9356998;rs2876694;rs2328905;rs9295686;rs9295687;rs4529296;rs9379825;rs9467672;rs9295688;rs1971509;rs200673…
UBA6	Yes	3.83006e-07	-0.357398	4:68635072	rs1484186	4	68635072	G	T	0.5556	rs34035028;rs1484186;rs4860860	rs6552113;rs2062303;rs2062302;rs2062301;rs13138607;rs3756159;rs7673261;rs6552115;rs17636641;rs10010946;rs2319662;rs7687394;rs900788;rs12501864;rs6818816;rs34479621;rs1000754;rs1000755
VASH1	No	3.85043e-07	-0.692321	14:77181279	rs8004790	14	77181279	C	T	0.8259	rs8004790;rs4899613;rs8007909;rs7147396;rs1861424	rs7158995;rs4903482;rs4528497;rs1465333
ZNF593	No	3.86856e-07	-0.595469	1:26489758	rs2490273	1	26489758	T	G	0.7481	rs2490273;rs6682529	rs8768;rs12117236
RPA3	No	4.04637e-07	0.615184	7:7632427	rs73340632	7	7632427	T	C	0.1333	rs73340632	rs79680893;rs3757528;rs11980579;rs117987848;rs80174520;rs35591002;rs75978295;rs6966601;rs76124801;rs78331513;rs7801325;rs10250880;rs7781543;rs7777893;rs13438316;rs28579471;rs34567266
TYW1	Yes	4.33814e-07	0.77987	7:66506086	rs6974864	7	66506086	A	G	0.1926	rs6974864;rs10271374;rs34157075;rs11761677;rs7808645;rs10234407;rs10238245;rs10268701;rs10228308;rs10269571;rs10242790;rs10273674;rs34208798;rs10259711;rs55731089;rs11524606;rs10249587;rs10249716;rs11761516;rs34813948;rs13222968;rs71563153;rs71563154;rs58942690;rs12334126;rs10280810;rs10252479;rs10281398;rs7807231;rs6975866;rs7794380;rs11771640;rs10226634;rs17144784;rs12333596;rs10231655;rs284849…	rs111706057
TMEM156	Yes	4.35161e-07	0.543859	4:38960263	rs6531685	4	38960263	C	T	0.5704	rs6531685	rs4833110;rs4833111;rs4833112
NOL12	No	4.48069e-07	-0.476919	22:38085523	rs743837	22	38085523	A	G	0.3778	rs743837
GALC	Yes	4.57812e-07	-0.658836	14:88410395	rs17759543	14	88410395	G	A	0.137	rs17759543	rs77593588;rs75969246;rs1042035;rs79645689;rs79442615;rs17759366;rs77010659;rs17759941;rs17759953;rs56320641;rs78140438;rs77476298;rs74636131;rs10483987;rs17760079;rs17760097;rs79151311;rs17686897;rs113691242;rs113103510;rs17686916;rs17760198;rs17760204;rs112947484;rs77634147;rs112649012;rs4283160;rs113212450;rs80275718;rs3906821;rs3906822;rs17687109;rs17760374;rs78508589;rs17687144;rs17760434;rs…
PPP3R1	No	4.59859e-07	0.479712	2:68360500	rs6753107	2	68360500	G	A	0.6889	rs6753107;rs2044693	rs6757906;rs4671874;rs7586731;rs7560014;rs6546356;rs2278788;rs5018482;rs6546357;rs4671205
SDHAP2	No	4.63711e-07	-0.616734	3:195646776	rs9829723	3	195646776	A	G	0.2481	rs9829723	rs9868045
WNT7A	Yes	4.66865e-07	0.418371	3:13212743	rs9870037	3	13212743	C	T	0.6222	rs9870037	rs11922582
PTPRD	Yes	4.70904e-07	-0.679494	9:10509633	rs2784633	9	10509633	T	C	0.2593	rs2784633;rs2784589	rs833446;rs833424;rs2784598;rs2784599
ZNF423	Yes	4.71034e-07	-0.776405	16:49642859	rs716629	16	49642859	C	A	0.1593	rs716629;rs12919426;rs7500184;rs2111233	rs12930530;rs12919547;rs2098421;rs35622390
BTN3A1	No	4.72056e-07	0.412757	6:26365147	rs9393709	6	26365147	T	C	0.3889	rs9393709;rs3734536	rs10946812;rs10946813;rs6936006;rs9467722;rs66972160;rs9348710;rs10946817;rs12199613;rs9688946;rs9379860;rs12214031
KIAA0040	No	4.73143e-07	-0.491463	1:175118895	rs12747817	1	175118895	T	C	0.4519	rs12747817;rs6701037;rs7514749;rs34493921;rs11585617	rs11580331;rs6702010;rs6677097;rs7512413;rs6425323;rs6681020;rs6659824;rs6683533;rs1057305;rs1057302;rs1057301;rs6929;rs2685;rs11583687;rs11585368;rs10912901;rs12760073
FAM84B	No	4.75318e-07	0.45169	8:127585150	rs10447994	8	127585150	A	G	0.7481	rs10447994	rs2013611;rs9774439;rs60780305;rs6470451;rs7012323;rs6992588;rs6993051;rs6992984;rs4332095;rs4345522
LMBR1	No	4.81016e-07	-0.869584	7:156513716	rs11974194	7	156513716	C	A	0.1296	rs11974194;rs3778925;rs58396176;rs10265774;rs10273984	rs10251935;rs7779517;rs6459703;rs7792784;rs6960145;rs7807076;rs10261975;rs6943330;rs6954725;rs17837690;rs11977054;rs3823613;rs58643379;rs6959739;rs7778562;rs7778704
NDUFS5	Yes	5.01378e-07	-0.504809	1:39529162	rs6691071	1	39529162	A	C	0.3185	rs6691071	rs11205522;rs4147758;rs4147753;rs4147750;rs1969857;rs2377581;rs2889683;rs7416577;rs3768324;rs76289224;rs10888639;rs11205591;rs11205599;rs10888650;rs11205606;rs12032116;rs12034567;rs6682588;rs6698138;rs11205621
PRDX6	No	5.09977e-07	0.454178	1:173429995	rs12140760	1	173429995	A	G	0.4185	rs12140760
MRPL45P2	No	5.18084e-07	0.524327	17:45479917	rs2175290	17	45479917	A	C	0.5	rs12453233;rs1912482;rs2136751;rs4968319;rs9895746;rs11079774;rs12452796;rs2175290;rs9900360;rs56952963;rs9915919;rs1912487;rs9893901;rs9900366;rs58512566;rs9914653;rs3883319;rs67688344;rs9912311;rs56356751;rs9894179	rs4968317;rs7214410;rs1912483;rs9889709;rs12452315;rs9894905;rs77454872;rs4338849;rs11079775;rs9892686;rs9895274;rs2085755;rs9892497;rs9912101;rs9905581;rs12449647;rs9907159;rs9902574;rs9908016;rs28507314;rs28458768;rs12944103;rs8079744;rs8076778;rs9912592;rs59231671;rs62076540;rs62076542;rs7405889;rs9903898;rs12602134;rs7350906;rs7222851;rs8067286;rs4794047
MLST8	No	5.21661e-07	0.547804	16:2241484	rs26831	16	2241484	C	G	0.4704	rs26831	rs26829;rs26828;rs258291
ITGAL	No	5.51748e-07	-0.371329	16:30482494	rs11150589	16	30482494	C	T	0.5111	rs11150589;rs12598978	rs7196129;rs12716977;rs11574938
ZYG11B	No	5.65178e-07	-0.464455	1:53297142	rs551720	1	53297142	T	A	0.6222	rs551720
HPGD	Yes	5.67768e-07	-0.510643	4:175535392	rs4315752	4	175535392	A	G	0.3593	rs4315752	rs1834692;rs11729422;rs11133050;rs62331972
PRELID1	No	5.78333e-07	0.456785	5:176740244	rs11949767	5	176740244	G	A	0.7185	rs11949767;rs11952102	rs28362590;rs6885410
TMEM120A	No	5.7867e-07	0.599749	7:75836382	rs2097947	7	75836382	T	A	0.1593	rs2097947;rs2079477;rs7798565;rs111831719;rs3960554;rs78663390	rs112463197;rs112680895;rs59170362;rs2302434;rs113570449;rs79864016;rs78478514;rs11983987;rs112962015;rs28446604;rs61303167;rs78340819;rs2286828;rs2286829;rs112525432;rs867973;rs78587454;rs10216079;rs3779419;rs868555;rs60481386;rs10232162;rs79359354;rs78811105;rs111764601;rs4732565;rs57721466;rs112372188;rs10279717;rs113651457;rs148779653;rs11971800;rs57358338;rs111468708;rs111714534;rs10265696;r…
H1F0	Yes	5.83912e-07	-0.385941	22:38196017	rs4821715	22	38196017	T	C	0.8519	rs4821715;rs6000896;rs6000897;rs1894644	rs5756823;rs1894646;rs4821716;rs763137
RPAP1	No	5.85481e-07	-0.446706	15:41816190	rs2297378	15	41816190	G	T	0.5259	rs2297378	rs2274858;rs7178957;rs28860492;rs1200345;rs1200346;rs1200349;rs11632399
CEP104	No	5.90507e-07	-0.5363	1:3682070	rs1181874	1	3682070	A	C	0.5074	rs1181874	rs1181871
RCSD1	Yes	5.99957e-07	0.54205	1:167675649	rs1953694	1	167675649	C	T	0.2444	rs1953694;rs1933075;rs1933076;rs4357507;rs12119888;rs4657697;rs1933078	rs4656550;rs7541226;rs1890129;rs2862865;rs2862866;rs2297777;rs12116771;rs12131155
MR1	No	6.04465e-07	-0.423335	1:181026558	rs4652552	1	181026558	A	G	0.5963	rs4652552;rs3856064	rs4652551;rs4652553;rs7541386;rs6688275;rs10797667;rs12029214;rs10158625;rs4287133
CANT1	No	6.05409e-07	-0.787436	17:77007553	rs56213896	17	77007553	G	C	0.1333	rs56213896
NFE2L3	No	6.36789e-07	-0.586455	7:26149616	rs35932509	7	26149616	A	G	0.1889	rs916964;rs916963;rs62446330;rs3814095;rs12113797;rs6957912;rs13246121;rs35715395;rs35306216;rs62446333;rs35932509;rs11971530;rs11979000;rs11972321;rs28735630;rs11973455;rs11973430;rs59440718;rs34386140;rs13238252;rs2158362;rs2158361;rs2107348	rs35257100;rs35006008;rs2057763;rs35428152;rs12700701;rs12700705
LACTB2	No	6.41427e-07	0.877166	8:71501474	rs7011101	8	71501474	C	A	0.1037	rs7011101
ETFDH	Yes	6.55037e-07	0.568866	4:159629814	rs17843966	4	159629814	C	A	0.2778	rs6856561;rs67481496;rs17843966;rs17843929	rs9918016;rs8396;rs9410;rs6536365;rs6839534;rs17843919;rs17843902;rs2070630;rs2070629;rs55657962;rs55936281
CNN3	No	6.64834e-07	-0.47131	1:95309134	rs859111	1	95309134	A	G	0.5926	rs859111	rs3904552;rs7517607;rs4847358;rs6665616;rs3849302;rs12132021;rs6690134;rs6685651;rs35949360;rs7528886;rs2391405;rs3890118;rs2640066;rs2781135;rs1782396;rs1782395;rs1782394;rs9432388;rs7546423;rs915012;rs2021038;rs767502;rs4000647;rs915011;rs12405945;rs3916287;rs3908764;rs6684796;rs6676504;rs6673947;rs3906198;rs1360699;rs6664649;rs4847360;rs2893276;rs10782994;rs859120;rs859118;rs859115;rs859114;rs…
MUM1	No	6.78013e-07	-0.666924	19:1377173	rs4807907	19	1377173	G	A	0.7593	rs4807907
ANKRD12	Yes	6.81592e-07	0.656679	18:9177972	rs7506347	18	9177972	C	T	0.1444	rs7506347;rs7238828
IL6	Yes	6.93741e-07	-0.768512	7:22173634	rs3823665	7	22173634	C	T	0.1185	rs3823665	rs71526389;rs1419757
RSU1	No	6.99031e-07	0.662861	10:16848297	rs7090787	10	16848297	T	C	0.1519	rs7090787
PKNOX1	No	7.05236e-07	0.546476	21:44412809	rs452142	21	44412809	G	A	0.2	rs452142	rs365838;rs427925;rs402591;rs1672137;rs1788473;rs442965;rs234751;rs234756;rs234767;rs234768;rs234776;rs170918;rs234690;rs234693;rs234696
TBC1D2B	Yes	7.06314e-07	-0.518561	15:78365218	rs12901812	15	78365218	G	A	0.563	rs12901812	rs11630564;rs7174489;rs2241885;rs8030873;rs11638311;rs2028546
PSMD14	Yes	7.06936e-07	0.445003	2:162685991	rs1667597	2	162685991	G	A	0.1963	rs1667597	rs10193728;rs16846107;rs13420505;rs13399126;rs10469686;rs2389533;rs11891120;rs1979112;rs34935338;rs1449637;rs1227926
MRPL42	No	7.07142e-07	0.552613	12:93884706	rs12819497	12	93884706	A	G	0.2556	rs12819497;rs10431428
GTF2H2B	No	7.09235e-07	-0.459994	5:69733811	rs78077434	5	69733811	T	C	0.5259	rs78077434
GSR	No	7.17291e-07	0.59345	8:30541935	rs3926402	8	30541935	A	G	0.4	rs3926402	rs3594;rs8191035
HVCN1	No	7.54064e-07	-0.661567	12:111189251	rs55885633	12	111189251	T	C	0.1	rs55885633;rs10400410;rs113618162;rs881961;rs57935351;rs113906026;rs73194055;rs11834902	rs55948838;rs61440260;rs58814974;rs57865940;rs1050587;rs73194032;rs34378671;rs7960749;rs7967408;rs56339227;rs7301623;rs7301769;rs1107652;rs73194040;rs9706102;rs113045410;rs73194043;rs73194046;rs73194047;rs9706438;rs9300315;rs9300316;rs11830452;rs73194050;rs74869743;rs73194051;rs111726825;rs11065717;rs112479207;rs11834696;rs11832640;rs17683336;rs112903422;rs7309777;rs17190144;rs55946973;rs17793540…
SP1	No	7.54215e-07	0.738007	12:53772927	rs7131938	12	53772927	T	C	0.2222	rs7131938
LSS	No	7.59511e-07	0.51408	21:47900279	rs9306153	21	47900279	G	C	0.363	rs9306153	rs9981387;rs2839309;rs2839310;rs7283532;rs7283559;rs2839311
NSFL1C	No	7.68985e-07	-0.61315	20:1443370	rs2317513	20	1443370	G	A	0.5185	rs2317513
GNS	No	7.76932e-07	-0.250008	12:65110252	rs2279597	12	65110252	A	G	0.3407	rs2279597
HIVEP3	Yes	7.84827e-07	-0.56529	1:42484367	rs4660596	1	42484367	T	G	0.4185	rs4660596
THG1L	Yes	8.00649e-07	-0.659779	5:157171583	rs10061308	5	157171583	A	G	0.3222	rs10061308;rs873343;rs11952044;rs924442;rs2418853;rs2015909	rs2900724;rs6873264;rs6859323;rs6859658;rs3817022;rs2270815;rs3756654;rs3756655;rs3756656;rs3194515;rs6892723;rs6877391;rs11960745;rs7722665;rs7723200;rs7723227;rs7727451;rs7703949;rs7703003;rs10061399;rs6556219;rs10066198;rs2279770;rs2279769;rs1039322
NELL2	No	8.1047e-07	-0.683298	12:45235091	rs4300447	12	45235091	C	T	0.1704	rs10785540;rs4300447;rs2055677;rs1395397;rs2710453;rs55741117;rs1857927;rs2710457;rs1605298;rs1605297;rs1605296;rs2710459;rs2658966;rs2658965;rs2258058;rs884259;rs884260;rs2658961;rs2710461;rs2658960;rs2658959;rs2658957;rs2465109;rs4238095;rs4768075;rs2658951	rs1376126;rs56892258;rs12227370;rs7312377;rs57190502;rs7957052;rs7957160;rs12818329;rs113034893;rs10785535;rs10506258;rs10785536;rs10785537;rs7973268;rs10785538;rs17095127;rs2408083;rs2408084;rs2408085;rs4499065;rs74079970;rs2055676;rs2055675;rs2658954;rs1876241;rs12316579;rs2710455;rs2710460;rs4768577;rs11833874;rs2658958;rs2710462;rs2465110;rs11504491;rs7971834;rs2658948;rs1506679;rs1506680;rs4…
SNX16	No	8.14272e-07	-0.588728	8:82732843	rs799331	8	82732843	T	G	0.2704	rs799331	rs78596908;rs4272332;rs7460280;rs35970944;rs1489587;rs62514324;rs59101671;rs2600599;rs2635489;rs2635488;rs2600603;rs2635487;rs2600605;rs774466;rs774467;rs799332;rs774468;rs774470;rs774473;rs2635482;rs2600606;rs774476;rs774477;rs774479;rs774461;rs774462;rs774463;rs774465;rs2635492;rs1463257;rs56125566;rs12546081;rs1470787;rs11998593;rs56845285;rs61339058;rs6984904;rs56845979;rs58064901;rs12674735;…
HLA-DMA	No	8.17871e-07	-0.223086	6:32427179	rs1548306	6	32427179	T	A	0.7	rs1548306
MYO10	Yes	8.25971e-07	0.749595	5:15937910	rs6554906	5	15937910	C	T	0.2259	rs6554906;rs3810847
CLEC12A	No	8.27683e-07	0.424814	12:10154580	rs11053539	12	10154580	T	G	0.263	rs11053539	rs61913538
UBE2F	Yes	8.33008e-07	0.477706	2:238939370	rs11679080	2	238939370	T	C	0.4037	rs11679080;rs6732615;rs57508757	rs11695668;rs11688228;rs61582017;rs62195975;rs62195977;rs6761839;rs62195978;rs3769109;rs72979093;rs61332937;rs11695712;rs76887142;rs3739055
SHISA2	Yes	8.37381e-07	-0.613042	13:26606799	rs4770904	13	26606799	T	A	0.6222	rs4770904
EIF2A	No	8.39087e-07	0.566432	3:150283812	rs9823447	3	150283812	A	C	0.3407	rs9823447;rs13077944;rs9863120;rs2626
FOXN2	Yes	8.39214e-07	0.79654	2:48554955	rs79247094	2	48554955	A	G	0.1333	rs79247094;rs79073127
N4BP2	No	8.40676e-07	-0.329046	4:40117645	rs7686896	4	40117645	G	A	0.3148	rs7686896
MAPK13	No	8.42929e-07	0.53116	6:36089050	rs877596	6	36089050	A	T	0.6407	rs877596;rs6922865;rs11758277
HEATR6	No	8.45803e-07	0.74056	17:58241731	rs7216612	17	58241731	T	G	0.1333	rs7216612
DDT	Yes	8.46913e-07	0.492018	22:24266726	rs5751775	22	24266726	C	T	0.5444	rs5751775;rs5760119;rs5760120;rs5751776;rs5751777	rs2739330;rs2739335;rs2739337;rs2739338;rs2253552;rs2739344;rs140288
ACSS2	No	8.63906e-07	-0.417559	20:33563936	rs6060135	20	33563936	G	A	0.4074	rs6060135	rs1885118;rs4911166;rs2425008;rs6119558
ZFP1	No	8.69813e-07	-0.448342	16:75178430	rs12716781	16	75178430	T	A	0.3704	rs12716781	rs1833978;rs1833977;rs11643390;rs11644480;rs11648371;rs11643403;rs4519356;rs8061162;rs1895505;rs1895504;rs1895503;rs1895502;rs11149798;rs12445032;rs34811564;rs60821811;rs7194875;rs8057775
SLC30A7	No	8.74641e-07	-0.55131	1:101387780	rs6577215	1	101387780	C	T	0.2852	rs6577215;rs58029001;rs11583674;rs11578366;rs56402739;rs11581062	rs3850453;rs6577216;rs6667818;rs6577219;rs11582211;rs6675403;rs6577222;rs3903905;rs17525451;rs6693456
KISS1R	No	8.82771e-07	0.669193	19:867774	rs1683592	19	867774	A	G	0.2741	rs1683592
INTS4	No	8.8329e-07	0.545309	11:77704592	rs11237348	11	77704592	T	C	0.5407	rs11237348
PDHX	No	8.85501e-07	0.576232	11:34969112	rs11539202	11	34969112	G	A	0.4	rs11539202;rs11606580;rs72914758
DUT	Yes	8.97276e-07	0.580045	15:48629884	rs10851465	15	48629884	C	T	0.8333	rs10851465;rs3784621;rs4775747;rs11857977;rs12903327	rs1820494;rs1820493;rs1820492;rs1820491;rs28536045;rs11631385;rs3759912;rs4775750;rs4775751;rs11631831;rs2413894;rs11629805;rs4775752;rs11070636;rs11070637;rs11636311;rs12439526;rs12439573;rs12148383;rs12148465;rs873661;rs4775753;rs4775754
HAUS4	No	9.04536e-07	-0.48274	14:23421096	rs2295687	14	23421096	G	A	0.5259	rs2295687;rs4981455	rs1815231;rs2008951;rs12717427;rs61976360;rs34136473;rs2145542;rs712486
PLCH2	Yes	9.08327e-07	0.59481	1:2347466	rs12746918	1	2347466	T	C	0.2259	rs12746918;rs3935660;rs12731309
UFSP2	Yes	9.12883e-07	-0.581098	4:186351612	rs11934546	4	186351612	T	C	0.7259	rs11934546;rs3937625;rs10025846;rs4862529
ADAT1	No	9.299e-07	0.62306	16:75657063	rs11642599	16	75657063	T	A	0.2	rs11642599	rs3826107;rs8048818;rs3784932;rs149460876;rs4149504;rs78721030;rs4149501;rs7202717;rs4149500;rs11149840;rs4485400;rs3743604;rs113120187;rs79458483;rs11645180;rs79828317;rs7206481;rs77378762;rs75746770
KIAA1468	No	9.30845e-07	0.439812	18:59952542	rs9948980	18	59952542	T	C	0.1815	rs9948980
PKN3	Yes	9.35012e-07	0.608845	9:131489620	rs55697116	9	131489620	T	C	0.3296	rs55697116
AKIP1	Yes	9.37907e-07	-0.482734	11:9024630	rs6486060	11	9024630	A	G	0.563	rs6486060
SNX2	No	9.39569e-07	0.6881	5:122310761	rs61165682	5	122310761	T	C	0.1185	rs61165682
THBS1	No	9.40187e-07	0.358675	15:39668870	rs28790585	15	39668870	T	C	0.3259	rs28790585
SUMF1	No	9.41136e-07	-0.501512	3:4403537	rs4685744	3	4403537	T	C	0.4444	rs4685744;rs35083095
C12orf43	No	9.5842e-07	0.482848	12:121487632	rs2708101	12	121487632	T	C	0.4667	rs2708101
TES	No	9.73325e-07	0.556844	7:115892738	rs17138472	7	115892738	G	A	0.2444	rs1048508;rs17138472	rs12666168;rs56293030;rs1004107;rs9969224;rs1004109;rs1000966;rs3807968;rs3779509;rs1881287;rs58624059;rs12670683;rs2030978;rs2030977;rs6959237;rs3807975;rs66652906;rs58595078;rs3757730;rs57321537;rs111966785;rs7811984;rs6953050;rs6957561;rs3823977;rs3807980;rs17138483;rs73452247;rs17138486;rs112016811;rs4730719;rs4730720;rs6948556;rs6966770;rs6967695;rs3807981;rs2402057;rs2896180;rs2896181;rs317…
STAG3L4	No	9.76721e-07	-0.623213	7:66828766	rs4718540	7	66828766	G	A	0.3704	rs4718540;rs2421293;rs9654867;rs6948506
BARD1	No	9.77582e-07	0.473942	2:215619043	rs6744446	2	215619043	T	G	0.5	rs6744446
SNX19	Yes	9.92207e-07	-0.577612	11:130773076	rs3751039	11	130773076	A	G	0.4963	rs3751039;rs7107568
TWSG1	No	1.00073e-06	-0.513693	18:9360863	rs9956536	18	9360863	A	G	0.5778	rs4567794;rs12962014;rs925100;rs9956536	rs11081473
ZC3H7A	No	1.0013e-06	0.494064	16:11911978	rs4781154	16	11911978	G	T	0.2519	rs4781154	rs12446973
VCL	No	1.01466e-06	0.399821	10:76415509	rs1538311	10	76415509	T	G	0.4333	rs1538311;rs10824218
PEX5	Yes	1.03429e-06	-0.4535	12:7360229	rs3816424	12	7360229	G	C	0.2926	rs3816424	rs7139158;rs10161405;rs10161542;rs10161170;rs11044901;rs10161103;rs7969508;rs7969635;rs7969751
TM2D1	No	1.03933e-06	0.542052	1:62189541	rs17312971	1	62189541	C	T	0.2519	rs17312971
MLH3	No	1.04373e-06	0.583976	14:75527804	rs10149491	14	75527804	A	C	0.4815	rs10149491	rs3742780;rs10141345;rs12879542;rs11622696;rs10136948;rs4903275;rs10140851;rs7303;rs175512;rs10142770;rs10143132;rs10149362;rs175508;rs10149551;rs10129657;rs10873275;rs7156328;rs3742778;rs7156105;rs12889472;rs12589815;rs12589876;rs10246;rs4899544;rs4903279;rs4903280;rs10146098;rs12590452;rs1043674;rs11159116;rs4903281;rs10142865;rs10142626;rs12886768;rs7142235;rs12589376;rs10148504;rs1071989;rs98…
EIF3B	No	1.05033e-06	-0.382084	7:2412032	rs1010303	7	2412032	A	G	0.5148	rs1010303;rs3807432;rs883667;rs2240347	rs10950688
CALD1	Yes	1.05955e-06	0.661133	7:134552634	rs1452911	7	134552634	A	G	0.3	rs1452911;rs12535418;rs10488465	rs2290358;rs58715694;rs13247106
ASF1A	Yes	1.07167e-06	0.652792	6:119131030	rs3951094	6	119131030	A	T	0.1556	rs3951094;rs4946366;rs147531464;rs150141688;rs147886588
KAT8	No	1.07179e-06	-0.413012	16:31154146	rs1549299	16	31154146	A	G	0.7185	rs1549299	rs55766044;rs889555;rs2884738;rs11865499;rs28725459;rs59735493;rs1060506;rs61320757;rs78924645;rs55667375
FAM159A	No	1.07336e-06	0.668944	1:53073838	rs11590859	1	53073838	T	G	0.1148	rs11590859;rs35915506;rs11205978;rs6686035;rs12058587;rs12738012;rs34087138
SRPRB	No	1.07592e-06	-0.533324	3:133544008	rs3811659	3	133544008	C	G	0.163	rs3811659
NT5C2	Yes	1.07949e-06	0.516217	10:104855656	rs1926030	10	104855656	C	T	0.4259	rs1926030	rs11191438;rs10786719;rs1591915;rs7085598;rs56946876;rs12763665;rs10786721;rs10748835;rs4532960;rs10786724;rs2297786;rs10786725;rs7913682;rs6584533;rs10748836;rs10786727;rs4917987;rs11191471;rs4919695;rs7101143;rs10883805;rs10786729;rs10450373;rs2065977;rs12569617;rs1538204;rs7096269;rs10883814;rs12777726;rs3902934;rs1890184;rs1890185;rs10509757;rs10883817;rs7911789;rs12255047;rs67908413;rs122644…
IFT88	No	1.0876e-06	-0.536131	13:21146232	rs9509284	13	21146232	G	A	0.5704	rs9509284
SRGN	No	1.10169e-06	0.371266	10:70824858	rs34449737	10	70824858	C	T	0.2407	rs34449737;rs11814028;rs11817844;rs11814066	rs5030904;rs7911653;rs11816987;rs4285777;rs4370823;rs7919256;rs12780930;rs7897382;rs34790195;rs34179582;rs35295735;rs2805921;rs7910971;rs17473271;rs11815080;rs11815086;rs11817109;rs11815117;rs11815118;rs17558167;rs17558195;rs17558246;rs34046436;rs3998843;rs11817899
ADARB1	No	1.12955e-06	-0.523261	21:46525938	rs428870	21	46525938	C	T	0.8259	rs428870;rs390504
PPP1R16A	No	1.13088e-06	-0.405254	8:145730330	rs2101039	8	145730330	A	G	0.4444	rs2101039	rs4251691;rs2306386;rs11557085;rs6989368
DPF2	No	1.13375e-06	0.643461	11:65104377	rs4930290	11	65104377	A	T	0.7407	rs4930290;rs629710	rs5858
CSGALNACT2	No	1.13981e-06	0.597683	10:43706976	rs12220560	10	43706976	C	G	0.1704	rs12220560	rs12416428;rs12268309;rs11238476;rs7096500;rs4648313;rs10793424;rs11238479;rs10899778;rs11238481;rs61268333;rs60845448;rs10899779;rs10899780;rs10899781;rs11238483;rs1317214;rs871763;rs12220534;rs1879310;rs10899782;rs11528481;rs1915142;rs148344252;rs11238485;rs151181659;rs7093409;rs7073849;rs7098236;rs7098237;rs10899786;rs61845684;rs10793426;rs10793427;rs11238490;rs10899787
HSPBAP1	No	1.15184e-06	-0.634537	3:122447911	rs11557048	3	122447911	G	A	0.1185	rs34863113;rs6770902;rs12492888;rs56400345;rs2303883;rs11557048;rs11706641;rs13091444;rs13068838;rs3115;rs35887395;rs13086236;rs6438760;rs71330908;rs68102479;rs34498501;rs13076790;rs6438764;rs34876089;rs36007695;rs71330909
GIT1	No	1.16395e-06	-0.460203	17:27904617	rs2278217	17	27904617	A	C	0.4519	rs2278217;rs11080105;rs894606	rs2292973;rs28497167;rs2303623;rs3826461;rs55644350;rs72624990
DECR2	Yes	1.17123e-06	0.533075	16:465589	rs1204499	16	465589	G	A	0.5	rs1204499	rs1698237;rs1204500;rs1204501;rs1698231;rs62030830;rs12447562;rs10903016;rs6600220
CD52	No	1.17436e-06	-0.285827	1:26531789	rs6699190	1	26531789	T	G	0.6333	rs6699190;rs6670664;rs10794525;rs6676619;rs7531518;rs12733645;rs12749148;rs4659366;rs34533129;rs10902721;rs1577507;rs12738188;rs12071938;rs7520517	rs6598942;rs6667826;rs6598946;rs6663950;rs3795688;rs6656716;rs1808046;rs12727321;rs10902723;rs7526545;rs869683;rs11247887;rs4540650;rs4659416;rs884533;rs6658236;rs10902726;rs7547520;rs11247892;rs12096059;rs12757113;rs10902731;rs3795685;rs12732295;rs12759434;rs7522905;rs4659420;rs10902734;rs12068388;rs12132137;rs4233460;rs6659387;rs12084730;rs12754536;rs12726972;rs3924934
RDH13	No	1.17744e-06	-0.755945	19:55574468	rs1654458	19	55574468	A	G	0.1704	rs1654458
RPS21	Yes	1.18682e-06	-0.508701	20:60973666	rs2427314	20	60973666	T	C	0.3037	rs2427314
NMB	No	1.19082e-06	-0.626477	15:85203704	rs62021209	15	85203704	C	G	0.2111	rs62021209
PTGIR	No	1.20322e-06	-0.635168	19:47123402	rs4267438	19	47123402	G	T	0.3667	rs4267438;rs1126510	rs57848713
MSX2P1	Yes	1.21726e-06	-0.536561	17:56234428	rs8081708	17	56234428	A	G	0.2926	rs8081708	rs8071251;rs2052083;rs2052084;rs8081942
SYMPK	No	1.25662e-06	0.693136	19:46314979	rs112263997	19	46314979	A	C	0.1222	rs112263997
C9orf72	Yes	1.25934e-06	0.462729	9:27469573	rs12552327	9	27469573	A	C	0.3778	rs12552327
TAF1B	No	1.26121e-06	0.473682	2:10019532	rs35686192	2	10019532	T	C	0.2111	rs35686192;rs11691885;rs35390016;rs35466574;rs6707700;rs1022312;rs1965411;rs6748720;rs2052948;rs57046626	rs11686239;rs6759700
ATG16L2	Yes	1.29197e-06	0.492251	11:73353494	rs4944848	11	73353494	A	T	0.6963	rs4944848;rs2462619;rs591804
GATAD2A	No	1.29543e-06	0.54623	19:19577215	rs4808961	19	19577215	G	C	0.3556	rs4808961
RPA2	Yes	1.30387e-06	-0.845747	1:28212806	rs11399	1	28212806	T	C	0.1111	rs11399;rs17162868;rs28904873
YIPF5	No	1.31201e-06	-0.438237	5:143587990	rs879717	5	143587990	A	G	0.3333	rs879717
SAMD9L	No	1.31466e-06	-0.709667	7:92805790	rs28482967	7	92805790	C	T	0.1111	rs28482967
WDR60	Yes	1.32026e-06	-0.504298	7:158747040	rs2527212	7	158747040	A	G	0.7963	rs2527212
GOSR2	No	1.33636e-06	0.515143	17:45045894	rs28451958	17	45045894	T	C	0.4519	rs28451958	rs197926;rs1052586;rs4968287;rs736603;rs736604;rs9889741;rs9898981;rs2317997;rs740617;rs3809854;rs4602097;rs4381655;rs2316330;rs3851784;rs3851785;rs11652318;rs4968250;rs28553405;rs3851786;rs3851787;rs9901977
IMPA1	No	1.33668e-06	-0.496119	8:82590822	rs2932222	8	82590822	G	C	0.5667	rs2932222
CGGBP1	Yes	1.35098e-06	0.578884	3:88103776	rs72921637	3	88103776	A	G	0.1444	rs72921637;rs8274;rs75391019;rs12629581	rs145405411;rs7646112
MIR557	Yes	1.35347e-06	-0.763247	1:168768194	rs10918991	1	168768194	C	G	0.2111	rs10918991;rs10918992;rs6689761;rs10800385;rs2092312;rs6679675;rs6704039;rs6679995
TMEM140	No	1.37269e-06	-0.434032	7:134708675	rs4366014	7	134708675	C	A	0.4296	rs4366014
ZNF548	Yes	1.37278e-06	0.454895	19:57834963	rs4801466	19	57834963	T	C	0.7889	rs4801466
HES6	Yes	1.41322e-06	0.504224	2:239137219	rs11685563	2	239137219	G	C	0.3333	rs11685563;rs11685606	rs11694250;rs11676951;rs11688523;rs35825433;rs111384196;rs11689033;rs11695827;rs11692007;rs11696058;rs55808641;rs56200201;rs56269782;rs148797104;rs72976006;rs112303996;rs72976011;rs72976090;rs72976093;rs881933
VTRNA1-1	Yes	1.4347e-06	-0.780194	5:140025752	rs2563331	5	140025752	T	C	0.1333	rs2563331;rs2563332;rs778592;rs778598;rs4801;rs34678418;rs2530247;rs2563311;rs2530246;rs811382;rs1089304;rs801186;rs702396;rs2563305;rs3776128;rs801166;rs801184;rs801178;rs801177;rs2563337;rs2563292;rs2435142;rs801175;rs735554;rs801172
MYC	Yes	1.45381e-06	-0.581012	8:128287355	rs17450137	8	128287355	A	G	0.1519	rs17450137
ST6GALNAC1	No	1.47582e-06	-0.740173	17:74664854	rs7221855	17	74664854	G	A	0.1333	rs7221855;rs7226267
MRPL39	No	1.47937e-06	0.605394	21:26963316	rs13051559	21	26963316	G	T	0.837	rs13051559;rs4817030;rs1135638;rs1057885;rs4499512;rs9985164;rs2829812;rs2829813;rs4816256;rs1892645;rs1135618;rs9983219;rs9983461;rs2829825;rs3819038;rs3819039;rs13052971;rs4817035;rs2211765;rs725494;rs725493;rs4816258;rs4817036;rs2226327;rs10470127;rs2105746;rs73159737;rs11087968;rs73159741	rs2014873;rs7282070
DUSP1	Yes	1.4855e-06	-0.505146	5:171911313	rs11134751	5	171911313	T	C	0.2963	rs11134751
NT5E	No	1.50107e-06	-0.759261	6:86168265	rs6942065	6	86168265	A	G	0.1444	rs6942065;rs4373339;rs4565270;rs7746186	rs9362211;rs1000634;rs1570310;rs1000633;rs1000632;rs1322401;rs7749745;rs7753936;rs7753950;rs7754559;rs2208722;rs9344519;rs9362212;rs112579875;rs9344520;rs9362213;rs9362214;rs9344521;rs9344522;rs12055597;rs1590280;rs1590279;rs75197830;rs9444342;rs9294336;rs12662033;rs4487548;rs9444343;rs9362217;rs7772233;rs9344523;rs9353312;rs9342039;rs9353313;rs9353314;rs9344524;rs9362218;rs9353315;rs9362219;rs76…
UBE2I	No	1.52475e-06	-0.47234	16:1376386	rs761063	16	1376386	C	G	0.7037	rs761063
TNS3	Yes	1.53566e-06	-0.186583	7:46990237	rs4724521	7	46990237	T	G	0.3222	rs4724521
HSDL2	Yes	1.54314e-06	-0.477546	9:115140133	rs4979108	9	115140133	T	C	0.2963	rs4979108;rs4979109;rs3813856
UROS	Yes	1.55049e-06	-0.406295	10:127651741	rs11244733	10	127651741	C	T	0.4333	rs11244733;rs76339414;rs7358157;rs10901486;rs10901487;rs11244734;rs10901488
DRAM2	No	1.56898e-06	0.458798	1:111682118	rs3762374	1	111682118	T	C	0.2963	rs3762374	rs2297703
C1orf228	Yes	1.56961e-06	0.520136	1:45260266	rs4660824	1	45260266	A	G	0.4259	rs4660824
TCEA3	No	1.59172e-06	0.75955	1:23747424	rs1198437	1	23747424	C	G	0.8704	rs1198437;rs946267;rs1198438;rs1198426;rs1198427;rs1198428;rs2297841;rs1077514;rs16860685;rs946265;rs1198440
SHKBP1	Yes	1.59557e-06	-0.362267	19:41080814	rs843778	19	41080814	G	A	0.3667	rs843778
HNRNPL	No	1.60861e-06	0.841613	19:39324330	rs10413482	19	39324330	C	T	0.1	rs10413482;rs55797435;rs8111670
RIMKLA	Yes	1.64777e-06	-0.732012	1:43611230	rs641350	1	43611230	T	G	0.3037	rs641350;rs653907	rs1198833
SEMA4D	Yes	1.66289e-06	0.449988	9:92112415	rs56214429	9	92112415	C	A	0.1852	rs56214429;rs17054934	rs36107253;rs4877094;rs28449785;rs7855263;rs17054919;rs4876985;rs10512196;rs28505778;rs28705236;rs12238518;rs4876986;rs4876987;rs10908927;rs62549808;rs17054928;rs13289929;rs35239890;rs12003997
ZNF429	No	1.69495e-06	-0.535912	19:21754767	rs6511268	19	21754767	C	T	0.4074	rs6511268	rs35998933
CLYBL	Yes	1.70461e-06	-0.424056	13:100545308	rs2281756	13	100545308	G	A	0.6037	rs2281756
CACNG1	Yes	1.72758e-06	0.692922	17:64551815	rs2078153	17	64551815	G	C	0.2481	rs2078153
GTF2E2	No	1.77633e-06	-0.485516	8:30421455	rs3779641	8	30421455	T	C	0.2556	rs3779641;rs2280912
TMEM50B	No	1.83607e-06	0.504573	21:34785672	rs9808685	21	34785672	T	G	0.4815	rs9808685;rs7277808
ZNF717	No	1.85434e-06	-0.517981	3:75788010	rs151311432	3	75788010	C	A	0.4815	rs151311432
DOCK7	Yes	1.89562e-06	-0.703679	1:63186215	rs76609868	1	63186215	C	A	0.2185	rs76609868;rs12031537;rs76794398;rs12029452;rs12026283;rs12023282;rs10889364;rs12049254;rs76753312;rs12024044;rs12025111;rs12028944;rs78731792;rs12027341;rs12563557
ATP5EP2	Yes	1.92144e-06	-0.397919	13:27900534	rs1333348	13	27900534	A	G	0.2593	rs1333348;rs7328605
SEPW1	Yes	1.922e-06	0.615713	19:48239557	rs11669035	19	48239557	G	T	0.6481	rs11669035
RPS5	No	1.92253e-06	-0.374118	19:58907095	rs1010036	19	58907095	G	C	0.4	rs1010036;rs12611212	rs893179;rs734379;rs1529959;rs1529958;rs7250889;rs7252333;rs62116432;rs7255491;rs12460553;rs8109932;rs12460623;rs2241787
CDC7	No	1.92699e-06	-0.441839	1:92021611	rs34842487	1	92021611	T	C	0.5519	rs34842487;rs35115044;rs17501937
PKP2	No	1.93896e-06	-0.565275	12:32938452	rs10844349	12	32938452	G	A	0.6037	rs10844349;rs6488084;rs9394;rs6488093	rs11052246
HDDC2	No	1.94324e-06	-0.42051	6:125587423	rs7752672	6	125587423	C	G	0.4778	rs7752672;rs7756607;rs1040803
TPD52	No	1.97322e-06	-0.673144	8:81083860	rs10111451	8	81083860	C	T	0.5	rs10111451
MED29	No	2.01433e-06	0.590851	19:39891161	rs10414216	19	39891161	C	T	0.6889	rs7256692;rs11672863;rs10402122;rs10403504;rs11665856;rs7250966;rs10423565;rs10425594;rs10414216;rs10412877;rs4803235;rs12977767;rs3843755	rs7253005;rs12973448
ZC3H8	Yes	2.04498e-06	0.48602	2:112930064	rs10191773	2	112930064	T	C	0.2519	rs10191773
DR1	No	2.05075e-06	-0.437202	1:93931091	rs12042552	1	93931091	T	C	0.5889	rs12042552;rs12135266	rs10874786;rs11164936;rs1812668;rs11164938;rs12742850;rs4847428;rs7551016;rs7546702;rs2624436;rs8179368;rs4847245;rs10874790;rs12123339;rs4847431;rs3767967;rs237439;rs1055654
GOLGA8B	No	2.08115e-06	0.376821	15:34952369	rs11632407	15	34952369	C	A	0.5296	rs11632407
PLBD1	No	2.08952e-06	-0.283638	12:14783798	rs746690	12	14783798	C	A	0.3074	rs746690
KLF9	No	2.09497e-06	-0.518001	9:73037963	rs12000252	9	73037963	G	A	0.5593	rs12000252
PHF11	No	2.23104e-06	0.425225	13:50063687	rs7139634	13	50063687	G	C	0.7	rs7139634	rs1998782;rs4468500;rs4942831;rs7338755;rs9535248;rs2407689;rs721458
CPA3	Yes	2.2692e-06	0.574519	3:147615285	rs13079166	3	147615285	G	A	0.4704	rs13079166
SLC23A3	Yes	2.27917e-06	0.691123	2:220031255	rs13028225	2	220031255	C	T	0.1519	rs13028225
GSTO2	No	2.3515e-06	0.533244	10:106033439	rs568526	10	106033439	C	T	0.3741	rs568526;rs276204;rs7099030;rs156697;rs276203;rs6584592
PSMB3	No	2.38387e-06	-0.314577	17:36913807	rs12951408	17	36913807	C	T	0.5296	rs12951408
MAP3K11	Yes	2.46098e-06	0.416395	11:65387378	rs61744384	11	65387378	A	T	0.4556	rs61744384;rs1144789;rs11227241	rs2004649;rs1151490
SUMF2	No	2.48471e-06	0.591056	7:55924433	rs73132820	7	55924433	G	T	0.2185	rs73132820;rs73132825;rs113502368;rs6593288
MEGF8	Yes	2.52223e-06	-0.71774	19:43439694	rs113247044	19	43439694	G	A	0.1815	rs113247044	rs7248471
RNF138	No	2.55834e-06	-0.685591	18:29665598	rs68037424	18	29665598	A	G	0.1148	rs68037424;rs7237971;rs4799630;rs4799327;rs61271315;rs16962701;rs7229437;rs4799328;rs56360277;rs67074695
SCNN1D	Yes	2.62878e-06	-0.803891	1:1173611	rs6697886	1	1173611	A	G	0.1074	rs6697886	rs3813201;rs75972122
SYTL2	No	2.67232e-06	-0.47719	11:85524102	rs11606656	11	85524102	C	G	0.2815	rs11606656
PARP10	Yes	2.83719e-06	-0.361689	8:145062020	rs11780802	8	145062020	T	C	0.4778	rs11780802
CYTIP	No	2.93247e-06	-0.752174	2:158201029	rs2924796	2	158201029	A	G	0.9	rs2924796
VAMP5	Yes	2.9564e-06	-0.607665	2:85753888	rs34824628	2	85753888	T	C	0.1333	rs34824628;rs12714144;rs28800839;rs13408713;rs10202828;rs62165899;rs34669893;rs13406935;rs10179904;rs10196357;rs12714146;rs139775513;rs62165905;rs13409377;rs10187218;rs10198761;rs17430670;rs34212016;rs28564788;rs13429968;rs2121397;rs17508727;rs13000511;rs62165907;rs13432584;rs34214220;rs56359002;rs55892665;rs13425821;rs13426038;rs10166612;rs13421434
MLLT11	No	2.96452e-06	-0.413909	1:151019180	rs6587553	1	151019180	G	A	0.8148	rs6587553;rs1524773;rs2140709;rs3738481;rs4970993;rs4970939;rs6668894;rs12039334;rs12039542;rs12040729;rs10788798;rs12117163;rs11204777;rs10788799;rs11204778;rs11204780;rs4970998;rs4970999;rs4971003;rs4971005;rs4971007	rs1969442;rs6657593;rs7366148;rs2902810;rs3806387;rs3806386;rs4971000
PIGC	Yes	3.0393e-06	0.502073	1:172312919	rs10489286	1	172312919	A	G	0.1852	rs10489286;rs17369011;rs17277918;rs56340136;rs56259646;rs61806089;rs6674018;rs61806090
TMIE	No	3.05409e-06	0.561905	3:46735645	rs6442020	3	46735645	G	T	0.3481	rs6442020
UBE2Q2	Yes	3.1101e-06	0.569463	15:76661925	rs4886491	15	76661925	C	T	0.8815	rs4886491;rs4886492;rs8031672
FAAH	No	3.1504e-06	0.591468	1:46807117	rs72885163	1	46807117	A	C	0.2519	rs72885163;rs68083747;rs66972124	rs17357621;rs56909107;rs17357628;rs17357635;rs68191463;rs41293287;rs7525309;rs7548675;rs7515284;rs41294456;rs66516678;rs41294458;rs17361763;rs6684274;rs6696777;rs6659228;rs6697123;rs67487250;rs113610895;rs112280595;rs112491752;rs112089006;rs72677585;rs17357676;rs17361791;rs41294460;rs72885198;rs72886903;rs68112720;rs17361805;rs72677587;rs17361812;rs66575205;rs72886905;rs72886907;rs111226885;rs111…
B3GALNT1	No	3.29642e-06	-0.578486	3:160639865	rs66872845	3	160639865	G	A	0.2852	rs66872845	rs1868105;rs7624185
USP32	Yes	3.40933e-06	-0.486022	17:59332329	rs11658956	17	59332329	G	A	0.8185	rs11658956
PLEKHB1	No	3.63571e-06	0.721067	11:73346041	rs666839	11	73346041	T	C	0.1296	rs666839
TMEM39B	No	4.04593e-06	-0.673751	1:32831543	rs476153	1	32831543	T	C	0.8741	rs476153
CTSK	No	4.16639e-06	-0.412271	1:150633079	rs4970924	1	150633079	G	A	0.5333	rs4970924;rs11204693;rs11800059;rs11204695;rs7520022;rs11204702;rs4970926;rs12403609;rs6694531;rs10888388;rs12130363;rs11204712;rs6587520
PLGLB1	Yes	4.62415e-06	-0.613393	2:87099898	rs6547707	2	87099898	C	T	0.1556	rs62146903;rs6547707;rs57298869;rs55790598;rs62146909;rs62146910;rs11679084;rs11680583;rs149291892;rs59215213;rs6747868;rs6709175;rs56767307;rs58836130;rs60183226;rs6722086;rs56709581;rs55640005;rs4605372;rs58540921
GATS	Yes	5.01158e-06	0.370468	7:99703958	rs2293479	7	99703958	C	T	0.3074	rs2293479
[truncated: 5 more rows]

## Sheet: D. PHA-stimulated T cells
Cis-eQTLs in PHA-stimulated T cells
[truncated: 1,348 more rows]
