# Supplementary material for: Neonatal genetics of gene expression reveal potential origins of autoimmune and allergic disease risk
Source: Nat Commun. 2020 Jul 28;11:3761. doi: 10.1038/s41467-020-17477-x (PMC7387553; doi:10.1038/s41467-020-17477-x)
Supplement: Supplementary file 6 — Supplementary Data 3 [file 41467_2020_17477_MOESM6_ESM.xlsx]

## Sheet: Trans-eQTLs
Cell	Treatment	RSID	SNP_chr	SNP_pos	Trans-eGene	Chr	TSS	P-value	Beta	R2_topeSNP	Counted_allele	Other_allele	Freq_counted	Cis-eGene
Myeloid cells	Resting	rs1131017	12	56435929	MYH10	17	8534079	6.60884e-26	-0.997128	1	G	C	0.5593	RPS26
Myeloid cells	Resting	rs10876864	12	56401085	MYH10	17	8534079	7.80564e-26	-1.04022	0.952816	A	G	0.5704	RPS26
Myeloid cells	Resting	rs11171739	12	56470625	MYH10	17	8534079	1.15738e-21	-0.966945	0.919944	T	C	0.5556	RPS26
Myeloid cells	Resting	rs7297175	12	56473808	MYH10	17	8534079	1.15738e-21	-0.966945	0.919944	C	T	0.5556	RPS26
Myeloid cells	Resting	rs2271194	12	56477694	MYH10	17	8534079	1.15738e-21	-0.966945	0.919944	T	A	0.5556	RPS26
Myeloid cells	Resting	rs10876870	12	56478002	MYH10	17	8534079	1.15738e-21	-0.966945	0.919944	C	A	0.5556	RPS26
Myeloid cells	Resting	rs7971751	12	56478658	MYH10	17	8534079	1.15738e-21	-0.966945	0.919944	C	A	0.5556	RPS26
Myeloid cells	Resting	rs773114	12	56379060	MYH10	17	8534079	2.73045e-21	0.965405	0.852079	T	A	0.4111	RPS26
Myeloid cells	Resting	rs1873914	12	56379427	MYH10	17	8534079	2.73045e-21	0.965405	0.852079	C	G	0.4111	RPS26
Myeloid cells	Resting	rs705700	12	56389293	MYH10	17	8534079	2.73045e-21	0.965405	0.852079	C	T	0.4111	RPS26
Myeloid cells	Resting	rs1081975	12	56393337	MYH10	17	8534079	2.73045e-21	0.965405	0.834814	G	C	0.4148	RPS26
Myeloid cells	Resting	rs705699	12	56384804	MYH10	17	8534079	8.80454e-20	0.94746	0.825499	A	G	0.4037	RPS26
Myeloid cells	Resting	rs773125	12	56394954	MYH10	17	8534079	1.70235e-19	0.968057	0.779342	G	A	0.4	RPS26
Myeloid cells	Resting	rs7312770	12	56467587	MYH10	17	8534079	1.18295e-17	-0.887487	0.744243	T	C	0.5074	RPS26
Myeloid cells	Resting	rs705704	12	56435412	MYH10	17	8534079	5.81444e-13	0.807207	0.61117	A	G	0.3481	RPS26
Myeloid cells	Resting	rs34415530	12	56444632	MYH10	17	8534079	5.81444e-13	0.807207	0.61117	T	C	0.3481	RPS26
Myeloid cells	Resting	rs10876866	12	56445366	MYH10	17	8534079	5.81444e-13	0.807207	0.61117	A	G	0.3481	RPS26
Myeloid cells	Resting	rs61938962	12	56446766	MYH10	17	8534079	1.21778e-12	0.795226	0.604126	T	C	0.3444	RPS26
Myeloid cells	Resting	rs61938963	12	56446804	MYH10	17	8534079	1.21778e-12	0.795226	0.604126	T	C	0.3444	RPS26
Myeloid cells	Resting	rs2640564	12	56455294	MYH10	17	8534079	1.21778e-12	0.795226	0.604126	T	C	0.3444	RPS26
Myeloid cells	Resting	rs1689510	12	56396768	MYH10	17	8534079	1.91968e-12	0.811794	0.566584	C	G	0.3407	RPS26
Myeloid cells	Resting	rs772921	12	56403577	MYH10	17	8534079	2.33928e-12	0.79299	0.578704	T	C	0.3444	RPS26
Myeloid cells	Resting	rs1701704	12	56412487	MYH10	17	8534079	2.33928e-12	0.79299	0.578704	G	T	0.3444	RPS26
Myeloid cells	Resting	rs2456973	12	56416928	MYH10	17	8534079	2.33928e-12	0.79299	0.578704	C	A	0.3444	RPS26
Myeloid cells	Resting	rs1702877	12	56427808	MYH10	17	8534079	2.33928e-12	0.79299	0.578704	T	C	0.3444	RPS26
Myeloid cells	Resting	rs7302200	12	56449435	MYH10	17	8534079	2.477e-12	0.781014	0.584447	A	G	0.3333	RPS26
Myeloid cells	Resting	rs2640562	12	56466473	MYH10	17	8534079	6.8013e-12	0.778091	0.567233	T	C	0.3519	RPS26
Myeloid cells	Resting	rs705696	12	56480648	MYH10	17	8534079	2.233e-11	0.774111	0.550849	A	G	0.3593	RPS26
Myeloid cells	LPS	rs1131017	12	56435929	MYH10	17	8534079	2.73992e-25	-0.940634	1	G	C	0.5593	RPS26
Myeloid cells	LPS	rs10876864	12	56401085	MYH10	17	8534079	1.09815e-23	-0.954969	0.952816	A	G	0.5704	RPS26
Myeloid cells	LPS	rs11171739	12	56470625	MYH10	17	8534079	1.79782e-22	-0.910033	0.919944	T	C	0.5556	RPS26
Myeloid cells	LPS	rs7297175	12	56473808	MYH10	17	8534079	1.79782e-22	-0.910033	0.919944	C	T	0.5556	RPS26
Myeloid cells	LPS	rs2271194	12	56477694	MYH10	17	8534079	1.79782e-22	-0.910033	0.919944	T	A	0.5556	RPS26
Myeloid cells	LPS	rs10876870	12	56478002	MYH10	17	8534079	1.79782e-22	-0.910033	0.919944	C	A	0.5556	RPS26
Myeloid cells	LPS	rs7971751	12	56478658	MYH10	17	8534079	1.79782e-22	-0.910033	0.919944	C	A	0.5556	RPS26
Myeloid cells	LPS	rs773114	12	56379060	MYH10	17	8534079	9.70451e-20	0.862267	0.852079	T	A	0.4111	RPS26
Myeloid cells	LPS	rs1873914	12	56379427	MYH10	17	8534079	9.70451e-20	0.862267	0.852079	C	G	0.4111	RPS26
Myeloid cells	LPS	rs705700	12	56389293	MYH10	17	8534079	9.70451e-20	0.862267	0.852079	C	T	0.4111	RPS26
Myeloid cells	LPS	rs705699	12	56384804	MYH10	17	8534079	7.32189e-19	0.847885	0.825499	A	G	0.4037	RPS26
Myeloid cells	LPS	rs1081975	12	56393337	MYH10	17	8534079	1.09731e-16	0.812923	0.834814	G	C	0.4148	RPS26
Myeloid cells	LPS	rs773125	12	56394954	MYH10	17	8534079	7.87799e-15	0.796324	0.779342	G	A	0.4	RPS26
Myeloid cells	LPS	rs7312770	12	56467587	MYH10	17	8534079	2.13901e-14	-0.77029	0.744243	T	C	0.5074	RPS26
Myeloid cells	LPS	rs705704	12	56435412	MYH10	17	8534079	3.82675e-12	0.715327	0.61117	A	G	0.3481	RPS26
Myeloid cells	LPS	rs34415530	12	56444632	MYH10	17	8534079	3.82675e-12	0.715327	0.61117	T	C	0.3481	RPS26
Myeloid cells	LPS	rs10876866	12	56445366	MYH10	17	8534079	3.82675e-12	0.715327	0.61117	A	G	0.3481	RPS26
Myeloid cells	LPS	rs11171731	12	56443342	MYH10	17	8534079	4.29584e-12	-0.758442	0.43841	T	C	0.4148	RPS26
Myeloid cells	LPS	rs1689510	12	56396768	MYH10	17	8534079	5.90345e-12	0.720472	0.566584	C	G	0.3407	RPS26
Myeloid cells	LPS	rs11171733	12	56456266	MYH10	17	8534079	6.58499e-12	-0.76204	0.409152	A	G	0.4148	RPS26
Myeloid cells	LPS	rs3741499	12	56474379	MYH10	17	8534079	9.47955e-12	-0.702831	0.571302	C	T	0.6333	RPS26
Myeloid cells	LPS	rs4759229	12	56474480	MYH10	17	8534079	9.47955e-12	-0.702831	0.571302	G	A	0.6333	RPS26
Myeloid cells	LPS	rs772921	12	56403577	MYH10	17	8534079	1.10525e-11	0.702869	0.578704	T	C	0.3444	RPS26
Myeloid cells	LPS	rs1701704	12	56412487	MYH10	17	8534079	1.10525e-11	0.702869	0.578704	G	T	0.3444	RPS26
Myeloid cells	LPS	rs2456973	12	56416928	MYH10	17	8534079	1.10525e-11	0.702869	0.578704	C	A	0.3444	RPS26
Myeloid cells	LPS	rs1702877	12	56427808	MYH10	17	8534079	1.10525e-11	0.702869	0.578704	T	C	0.3444	RPS26
Myeloid cells	LPS	rs877636	12	56480583	MYH10	17	8534079	1.33066e-11	-0.708999	0.558342	A	G	0.637	RPS26
Myeloid cells	LPS	rs2292239	12	56482180	MYH10	17	8534079	1.33066e-11	-0.708999	0.558342	G	T	0.637	RPS26
Myeloid cells	LPS	rs2640562	12	56466473	MYH10	17	8534079	1.36136e-11	0.695685	0.567233	T	C	0.3519	RPS26
Myeloid cells	LPS	rs705696	12	56480648	MYH10	17	8534079	1.72805e-11	0.702718	0.550849	A	G	0.3593	RPS26
Myeloid cells	LPS	rs61938962	12	56446766	MYH10	17	8534079	2.45935e-11	0.688449	0.604126	T	C	0.3444	RPS26
Myeloid cells	LPS	rs61938963	12	56446804	MYH10	17	8534079	2.45935e-11	0.688449	0.604126	T	C	0.3444	RPS26
Myeloid cells	LPS	rs2640564	12	56455294	MYH10	17	8534079	2.45935e-11	0.688449	0.604126	T	C	0.3444	RPS26
T cells	Resting	rs1131017	12	56435929	MYH10	17	8534079	4.7143e-50	-1.30083	1	G	C	0.5593	RPS26
T cells	Resting	rs10876864	12	56401085	MYH10	17	8534079	4.1574e-44	-1.33288	0.952816	A	G	0.5704	RPS26
T cells	Resting	rs11171739	12	56470625	MYH10	17	8534079	8.38205e-40	-1.28311	0.919944	T	C	0.5556	RPS26
T cells	Resting	rs7297175	12	56473808	MYH10	17	8534079	8.38205e-40	-1.28311	0.919944	C	T	0.5556	RPS26
T cells	Resting	rs2271194	12	56477694	MYH10	17	8534079	8.38205e-40	-1.28311	0.919944	T	A	0.5556	RPS26
T cells	Resting	rs10876870	12	56478002	MYH10	17	8534079	8.38205e-40	-1.28311	0.919944	C	A	0.5556	RPS26
T cells	Resting	rs7971751	12	56478658	MYH10	17	8534079	8.38205e-40	-1.28311	0.919944	C	A	0.5556	RPS26
T cells	Resting	rs773114	12	56379060	MYH10	17	8534079	5.15377e-36	1.21648	0.852079	T	A	0.4111	RPS26
T cells	Resting	rs1873914	12	56379427	MYH10	17	8534079	5.15377e-36	1.21648	0.852079	C	G	0.4111	RPS26
T cells	Resting	rs705700	12	56389293	MYH10	17	8534079	5.15377e-36	1.21648	0.852079	C	T	0.4111	RPS26
T cells	Resting	rs1081975	12	56393337	MYH10	17	8534079	4.51514e-33	1.20331	0.834814	G	C	0.4148	RPS26
T cells	Resting	rs705699	12	56384804	MYH10	17	8534079	1.39726e-32	1.18808	0.825499	A	G	0.4037	RPS26
T cells	Resting	rs773125	12	56394954	MYH10	17	8534079	2.86261e-29	1.19731	0.779342	G	A	0.4	RPS26
T cells	Resting	rs7312770	12	56467587	MYH10	17	8534079	1.75783e-28	-1.19678	0.744243	T	C	0.5074	RPS26
T cells	Resting	rs705704	12	56435412	MYH10	17	8534079	5.0725e-20	1.05057	0.61117	A	G	0.3481	RPS26;SUOX
T cells	Resting	rs34415530	12	56444632	MYH10	17	8534079	5.0725e-20	1.05057	0.61117	T	C	0.3481	RPS26;SUOX
T cells	Resting	rs10876866	12	56445366	MYH10	17	8534079	5.0725e-20	1.05057	0.61117	A	G	0.3481	RPS26;SUOX
T cells	Resting	rs61938962	12	56446766	MYH10	17	8534079	2.58627e-19	1.02992	0.604126	T	C	0.3444	RPS26;SUOX
T cells	Resting	rs61938963	12	56446804	MYH10	17	8534079	2.58627e-19	1.02992	0.604126	T	C	0.3444	RPS26;SUOX
T cells	Resting	rs2640564	12	56455294	MYH10	17	8534079	2.58627e-19	1.02992	0.604126	T	C	0.3444	RPS26;SUOX
T cells	Resting	rs772921	12	56403577	MYH10	17	8534079	1.08382e-18	1.02449	0.578704	T	C	0.3444	RPS26;SUOX
T cells	Resting	rs1701704	12	56412487	MYH10	17	8534079	1.08382e-18	1.02449	0.578704	G	T	0.3444	RPS26;SUOX
T cells	Resting	rs2456973	12	56416928	MYH10	17	8534079	1.08382e-18	1.02449	0.578704	C	A	0.3444	RPS26;SUOX
T cells	Resting	rs1702877	12	56427808	MYH10	17	8534079	1.08382e-18	1.02449	0.578704	T	C	0.3444	RPS26;SUOX
T cells	Resting	rs7302200	12	56449435	MYH10	17	8534079	1.38646e-18	1.00707	0.584447	A	G	0.3333	RPS26;SUOX
T cells	Resting	rs1689510	12	56396768	MYH10	17	8534079	4.18182e-18	1.03081	0.566584	C	G	0.3407	RPS26;SUOX
T cells	Resting	rs2640562	12	56466473	MYH10	17	8534079	1.12049e-17	1.00815	0.567233	T	C	0.3519	RPS26;SUOX
T cells	Resting	rs3741499	12	56474379	MYH10	17	8534079	1.81185e-17	-1.0177	0.571302	C	T	0.6333	RPS26;SUOX
T cells	Resting	rs4759229	12	56474480	MYH10	17	8534079	1.81185e-17	-1.0177	0.571302	G	A	0.6333	RPS26;SUOX
T cells	Resting	rs877636	12	56480583	MYH10	17	8534079	5.24483e-17	-1.02434	0.558342	A	G	0.637	RPS26;SUOX
T cells	Resting	rs2292239	12	56482180	MYH10	17	8534079	5.24483e-17	-1.02434	0.558342	G	T	0.637	RPS26;SUOX
T cells	Resting	rs705696	12	56480648	MYH10	17	8534079	6.34272e-17	1.01454	0.550849	A	G	0.3593	RPS26;SUOX
T cells	Resting	rs773108	12	56369911	MYH10	17	8534079	4.10895e-16	0.974053	0.50632	G	A	0.3222	RPS26
T cells	Resting	rs773109	12	56374695	MYH10	17	8534079	4.10895e-16	0.974053	0.50632	A	G	0.3222	RPS26
T cells	Resting	rs773110	12	56375137	MYH10	17	8534079	4.10895e-16	0.974053	0.50632	G	C	0.3222	RPS26
T cells	Resting	rs773111	12	56375740	MYH10	17	8534079	4.10895e-16	0.974053	0.50632	A	C	0.3222	RPS26
T cells	Resting	rs773112	12	56375881	MYH10	17	8534079	4.10895e-16	0.974053	0.50632	T	C	0.3222	RPS26
T cells	Resting	rs2048036	12	56380119	MYH10	17	8534079	4.10895e-16	0.974053	0.50632	A	T	0.3222	RPS26
T cells	Resting	rs61937247	12	56381484	MYH10	17	8534079	4.10895e-16	0.974053	0.50632	C	A	0.3222	RPS26
T cells	Resting	rs61937248	12	56381705	MYH10	17	8534079	4.10895e-16	0.974053	0.50632	T	C	0.3222	RPS26
T cells	Resting	rs61937249	12	56381916	MYH10	17	8534079	4.10895e-16	0.974053	0.50632	G	A	0.3222	RPS26
T cells	Resting	rs772920	12	56390364	MYH10	17	8534079	4.10895e-16	0.974053	0.50632	G	C	0.3222	RPS26
T cells	Resting	rs705702	12	56390636	MYH10	17	8534079	4.10895e-16	0.974053	0.50632	G	A	0.3222	RPS26
T cells	Resting	rs773107	12	56369506	MYH10	17	8534079	9.11054e-16	0.963572	0.490947	G	A	0.3111	RPS26
T cells	Resting	rs705698	12	56384687	MYH10	17	8534079	1.14564e-15	0.960138	0.50101	C	T	0.3185	RPS26
T cells	Resting	rs11611029	12	56385579	MYH10	17	8534079	3.65261e-12	-0.870354	0.415306	T	C	0.4444	RPS26
T cells	Resting	rs11171710	12	56368078	MYH10	17	8534079	4.06365e-12	-0.877512	0.418645	A	G	0.4481	RPS26
T cells	Resting	rs11171731	12	56443342	MYH10	17	8534079	3.38219e-11	-0.891906	0.43841	T	C	0.4148	RPS26
T cells	Resting	rs1131017	12	56435929	MIR130A	11	57408671	1.1848e-30	-1.10029	1	G	C	0.5593	RPS26
T cells	Resting	rs10876864	12	56401085	MIR130A	11	57408671	2.31157e-30	-1.14956	0.952816	A	G	0.5704	RPS26
T cells	Resting	rs773114	12	56379060	MIR130A	11	57408671	2.74705e-24	1.02475	0.852079	T	A	0.4111	RPS26
T cells	Resting	rs1873914	12	56379427	MIR130A	11	57408671	2.74705e-24	1.02475	0.852079	C	G	0.4111	RPS26
T cells	Resting	rs705700	12	56389293	MIR130A	11	57408671	2.74705e-24	1.02475	0.852079	C	T	0.4111	RPS26
T cells	Resting	rs11171739	12	56470625	MIR130A	11	57408671	5.3552e-24	-1.05282	0.919944	T	C	0.5556	RPS26
T cells	Resting	rs7297175	12	56473808	MIR130A	11	57408671	5.3552e-24	-1.05282	0.919944	C	T	0.5556	RPS26
T cells	Resting	rs2271194	12	56477694	MIR130A	11	57408671	5.3552e-24	-1.05282	0.919944	T	A	0.5556	RPS26
T cells	Resting	rs10876870	12	56478002	MIR130A	11	57408671	5.3552e-24	-1.05282	0.919944	C	A	0.5556	RPS26
T cells	Resting	rs7971751	12	56478658	MIR130A	11	57408671	5.3552e-24	-1.05282	0.919944	C	A	0.5556	RPS26
T cells	Resting	rs1081975	12	56393337	MIR130A	11	57408671	7.29081e-23	1.01475	0.834814	G	C	0.4148	RPS26
T cells	Resting	rs705699	12	56384804	MIR130A	11	57408671	1.27449e-22	1.00217	0.825499	A	G	0.4037	RPS26
T cells	Resting	rs773125	12	56394954	MIR130A	11	57408671	2.90983e-21	1.01778	0.779342	G	A	0.4	RPS26
T cells	Resting	rs705704	12	56435412	MIR130A	11	57408671	4.18736e-17	0.931178	0.61117	A	G	0.3481	RPS26;SUOX
T cells	Resting	rs34415530	12	56444632	MIR130A	11	57408671	4.18736e-17	0.931178	0.61117	T	C	0.3481	RPS26;SUOX
T cells	Resting	rs10876866	12	56445366	MIR130A	11	57408671	4.18736e-17	0.931178	0.61117	A	G	0.3481	RPS26;SUOX
T cells	Resting	rs772921	12	56403577	MIR130A	11	57408671	1.82853e-16	0.917394	0.578704	T	C	0.3444	RPS26;SUOX
T cells	Resting	rs1701704	12	56412487	MIR130A	11	57408671	1.82853e-16	0.917394	0.578704	G	T	0.3444	RPS26;SUOX
T cells	Resting	rs2456973	12	56416928	MIR130A	11	57408671	1.82853e-16	0.917394	0.578704	C	A	0.3444	RPS26;SUOX
T cells	Resting	rs1702877	12	56427808	MIR130A	11	57408671	1.82853e-16	0.917394	0.578704	T	C	0.3444	RPS26;SUOX
T cells	Resting	rs61938962	12	56446766	MIR130A	11	57408671	1.8592e-16	0.910948	0.604126	T	C	0.3444	RPS26;SUOX
T cells	Resting	rs61938963	12	56446804	MIR130A	11	57408671	1.8592e-16	0.910948	0.604126	T	C	0.3444	RPS26;SUOX
T cells	Resting	rs2640564	12	56455294	MIR130A	11	57408671	1.8592e-16	0.910948	0.604126	T	C	0.3444	RPS26;SUOX
T cells	Resting	rs7312770	12	56467587	MIR130A	11	57408671	3.54966e-16	-0.925213	0.744243	T	C	0.5074	RPS26
T cells	Resting	rs1689510	12	56396768	MIR130A	11	57408671	4.29071e-16	0.925752	0.566584	C	G	0.3407	RPS26;SUOX
T cells	Resting	rs7302200	12	56449435	MIR130A	11	57408671	5.77911e-16	0.892627	0.584447	A	G	0.3333	RPS26;SUOX
T cells	Resting	rs2640562	12	56466473	MIR130A	11	57408671	1.74662e-14	0.874906	0.567233	T	C	0.3519	RPS26;SUOX
T cells	Resting	rs773108	12	56369911	MIR130A	11	57408671	6.26623e-14	0.86228	0.50632	G	A	0.3222	RPS26
T cells	Resting	rs773109	12	56374695	MIR130A	11	57408671	6.26623e-14	0.86228	0.50632	A	G	0.3222	RPS26
T cells	Resting	rs773110	12	56375137	MIR130A	11	57408671	6.26623e-14	0.86228	0.50632	G	C	0.3222	RPS26
T cells	Resting	rs773111	12	56375740	MIR130A	11	57408671	6.26623e-14	0.86228	0.50632	A	C	0.3222	RPS26
T cells	Resting	rs773112	12	56375881	MIR130A	11	57408671	6.26623e-14	0.86228	0.50632	T	C	0.3222	RPS26
T cells	Resting	rs2048036	12	56380119	MIR130A	11	57408671	6.26623e-14	0.86228	0.50632	A	T	0.3222	RPS26
T cells	Resting	rs61937247	12	56381484	MIR130A	11	57408671	6.26623e-14	0.86228	0.50632	C	A	0.3222	RPS26
T cells	Resting	rs61937248	12	56381705	MIR130A	11	57408671	6.26623e-14	0.86228	0.50632	T	C	0.3222	RPS26
T cells	Resting	rs61937249	12	56381916	MIR130A	11	57408671	6.26623e-14	0.86228	0.50632	G	A	0.3222	RPS26
T cells	Resting	rs772920	12	56390364	MIR130A	11	57408671	6.26623e-14	0.86228	0.50632	G	C	0.3222	RPS26
T cells	Resting	rs705702	12	56390636	MIR130A	11	57408671	6.26623e-14	0.86228	0.50632	G	A	0.3222	RPS26
T cells	Resting	rs3741499	12	56474379	MIR130A	11	57408671	9.09023e-14	-0.868286	0.571302	C	T	0.6333	RPS26;SUOX
T cells	Resting	rs4759229	12	56474480	MIR130A	11	57408671	9.09023e-14	-0.868286	0.571302	G	A	0.6333	RPS26;SUOX
T cells	Resting	rs773107	12	56369506	MIR130A	11	57408671	1.01097e-13	0.854975	0.490947	G	A	0.3111	RPS26
T cells	Resting	rs877636	12	56480583	MIR130A	11	57408671	1.22122e-13	-0.879558	0.558342	A	G	0.637	RPS26;SUOX
T cells	Resting	rs2292239	12	56482180	MIR130A	11	57408671	1.22122e-13	-0.879558	0.558342	G	T	0.637	RPS26;SUOX
T cells	Resting	rs705698	12	56384687	MIR130A	11	57408671	2.10741e-13	0.845465	0.50101	C	T	0.3185	RPS26
T cells	Resting	rs705696	12	56480648	MIR130A	11	57408671	2.39808e-13	0.864626	0.550849	A	G	0.3593	RPS26;SUOX
T cells	Resting	rs1131017	12	56435929	STX1B	16	31021949	1.0232e-27	-1.12713	1	G	C	0.5593	RPS26
T cells	Resting	rs10876864	12	56401085	STX1B	16	31021949	2.7946e-25	-1.14811	0.952816	A	G	0.5704	RPS26
T cells	Resting	rs11171739	12	56470625	STX1B	16	31021949	4.43805e-22	-1.07931	0.919944	T	C	0.5556	RPS26
T cells	Resting	rs7297175	12	56473808	STX1B	16	31021949	4.43805e-22	-1.07931	0.919944	C	T	0.5556	RPS26
T cells	Resting	rs2271194	12	56477694	STX1B	16	31021949	4.43805e-22	-1.07931	0.919944	T	A	0.5556	RPS26
T cells	Resting	rs10876870	12	56478002	STX1B	16	31021949	4.43805e-22	-1.07931	0.919944	C	A	0.5556	RPS26
T cells	Resting	rs7971751	12	56478658	STX1B	16	31021949	4.43805e-22	-1.07931	0.919944	C	A	0.5556	RPS26
T cells	Resting	rs773114	12	56379060	STX1B	16	31021949	1.26082e-20	1.02193	0.852079	T	A	0.4111	RPS26
T cells	Resting	rs1873914	12	56379427	STX1B	16	31021949	1.26082e-20	1.02193	0.852079	C	G	0.4111	RPS26
T cells	Resting	rs705700	12	56389293	STX1B	16	31021949	1.26082e-20	1.02193	0.852079	C	T	0.4111	RPS26
T cells	Resting	rs705699	12	56384804	STX1B	16	31021949	9.80435e-20	1.00697	0.825499	A	G	0.4037	RPS26
T cells	Resting	rs1081975	12	56393337	STX1B	16	31021949	2.35943e-19	1.00875	0.834814	G	C	0.4148	RPS26
T cells	Resting	rs773125	12	56394954	STX1B	16	31021949	1.93264e-16	0.974336	0.779342	G	A	0.4	RPS26
T cells	Resting	rs7312770	12	56467587	STX1B	16	31021949	1.25496e-15	-0.961669	0.744243	T	C	0.5074	RPS26
T cells	Resting	rs705704	12	56435412	STX1B	16	31021949	9.70238e-15	0.924094	0.61117	A	G	0.3481	RPS26;SUOX
T cells	Resting	rs34415530	12	56444632	STX1B	16	31021949	9.70238e-15	0.924094	0.61117	T	C	0.3481	RPS26;SUOX
T cells	Resting	rs10876866	12	56445366	STX1B	16	31021949	9.70238e-15	0.924094	0.61117	A	G	0.3481	RPS26;SUOX
T cells	Resting	rs61938962	12	56446766	STX1B	16	31021949	3.32916e-14	0.903679	0.604126	T	C	0.3444	RPS26;SUOX
T cells	Resting	rs61938963	12	56446804	STX1B	16	31021949	3.32916e-14	0.903679	0.604126	T	C	0.3444	RPS26;SUOX
T cells	Resting	rs2640564	12	56455294	STX1B	16	31021949	3.32916e-14	0.903679	0.604126	T	C	0.3444	RPS26;SUOX
T cells	Resting	rs7302200	12	56449435	STX1B	16	31021949	8.88599e-14	0.884753	0.584447	A	G	0.3333	RPS26;SUOX
T cells	Resting	rs772921	12	56403577	STX1B	16	31021949	1.22666e-13	0.894183	0.578704	T	C	0.3444	RPS26;SUOX
T cells	Resting	rs1701704	12	56412487	STX1B	16	31021949	1.22666e-13	0.894183	0.578704	G	T	0.3444	RPS26;SUOX
T cells	Resting	rs2456973	12	56416928	STX1B	16	31021949	1.22666e-13	0.894183	0.578704	C	A	0.3444	RPS26;SUOX
T cells	Resting	rs1702877	12	56427808	STX1B	16	31021949	1.22666e-13	0.894183	0.578704	T	C	0.3444	RPS26;SUOX
T cells	Resting	rs1689510	12	56396768	STX1B	16	31021949	4.88224e-13	0.892894	0.566584	C	G	0.3407	RPS26;SUOX
T cells	Resting	rs2640562	12	56466473	STX1B	16	31021949	5.80589e-13	0.879049	0.567233	T	C	0.3519	RPS26;SUOX
T cells	Resting	rs3741499	12	56474379	STX1B	16	31021949	1.75269e-12	-0.876634	0.571302	C	T	0.6333	RPS26;SUOX
T cells	Resting	rs4759229	12	56474480	STX1B	16	31021949	1.75269e-12	-0.876634	0.571302	G	A	0.6333	RPS26;SUOX
T cells	Resting	rs773108	12	56369911	STX1B	16	31021949	8.9437e-12	0.843621	0.50632	G	A	0.3222	RPS26
T cells	Resting	rs773109	12	56374695	STX1B	16	31021949	8.9437e-12	0.843621	0.50632	A	G	0.3222	RPS26
T cells	Resting	rs773110	12	56375137	STX1B	16	31021949	8.9437e-12	0.843621	0.50632	G	C	0.3222	RPS26
T cells	Resting	rs773111	12	56375740	STX1B	16	31021949	8.9437e-12	0.843621	0.50632	A	C	0.3222	RPS26
T cells	Resting	rs773112	12	56375881	STX1B	16	31021949	8.9437e-12	0.843621	0.50632	T	C	0.3222	RPS26
T cells	Resting	rs2048036	12	56380119	STX1B	16	31021949	8.9437e-12	0.843621	0.50632	A	T	0.3222	RPS26
T cells	Resting	rs61937247	12	56381484	STX1B	16	31021949	8.9437e-12	0.843621	0.50632	C	A	0.3222	RPS26
T cells	Resting	rs61937248	12	56381705	STX1B	16	31021949	8.9437e-12	0.843621	0.50632	T	C	0.3222	RPS26
T cells	Resting	rs61937249	12	56381916	STX1B	16	31021949	8.9437e-12	0.843621	0.50632	G	A	0.3222	RPS26
T cells	Resting	rs772920	12	56390364	STX1B	16	31021949	8.9437e-12	0.843621	0.50632	G	C	0.3222	RPS26
T cells	Resting	rs705702	12	56390636	STX1B	16	31021949	8.9437e-12	0.843621	0.50632	G	A	0.3222	RPS26
T cells	Resting	rs877636	12	56480583	STX1B	16	31021949	1.01446e-11	-0.866495	0.558342	A	G	0.637	RPS26;SUOX
T cells	Resting	rs2292239	12	56482180	STX1B	16	31021949	1.01446e-11	-0.866495	0.558342	G	T	0.637	RPS26;SUOX
T cells	Resting	rs773107	12	56369506	STX1B	16	31021949	1.38378e-11	0.835642	0.490947	G	A	0.3111	RPS26
T cells	Resting	rs705698	12	56384687	STX1B	16	31021949	1.53558e-11	0.833307	0.50101	C	T	0.3185	RPS26
T cells	Resting	rs705696	12	56480648	STX1B	16	31021949	2.39387e-11	0.847118	0.550849	A	G	0.3593	RPS26;SUOX
T cells	Resting	rs1131017	12	56435929	IP6K2	3	48777786	2.38069e-18	-0.92206	1	G	C	0.5593	RPS26
T cells	Resting	rs10876864	12	56401085	IP6K2	3	48777786	3.40926e-18	-0.962739	0.952816	A	G	0.5704	RPS26
T cells	Resting	rs11171739	12	56470625	IP6K2	3	48777786	6.83972e-17	-0.91933	0.919944	T	C	0.5556	RPS26
T cells	Resting	rs7297175	12	56473808	IP6K2	3	48777786	6.83972e-17	-0.91933	0.919944	C	T	0.5556	RPS26
T cells	Resting	rs2271194	12	56477694	IP6K2	3	48777786	6.83972e-17	-0.91933	0.919944	T	A	0.5556	RPS26
T cells	Resting	rs10876870	12	56478002	IP6K2	3	48777786	6.83972e-17	-0.91933	0.919944	C	A	0.5556	RPS26
T cells	Resting	rs7971751	12	56478658	IP6K2	3	48777786	6.83972e-17	-0.91933	0.919944	C	A	0.5556	RPS26
T cells	Resting	rs705699	12	56384804	IP6K2	3	48777786	2.61455e-16	0.880021	0.825499	A	G	0.4037	RPS26
T cells	Resting	rs773114	12	56379060	IP6K2	3	48777786	6.12928e-16	0.870961	0.852079	T	A	0.4111	RPS26
T cells	Resting	rs1873914	12	56379427	IP6K2	3	48777786	6.12928e-16	0.870961	0.852079	C	G	0.4111	RPS26
T cells	Resting	rs705700	12	56389293	IP6K2	3	48777786	6.12928e-16	0.870961	0.852079	C	T	0.4111	RPS26
T cells	Resting	rs773125	12	56394954	IP6K2	3	48777786	5.88656e-15	0.881248	0.779342	G	A	0.4	RPS26
T cells	Resting	rs1081975	12	56393337	IP6K2	3	48777786	8.46013e-15	0.853312	0.834814	G	C	0.4148	RPS26
T cells	Resting	rs7312770	12	56467587	IP6K2	3	48777786	8.77765e-14	-0.857582	0.744243	T	C	0.5074	RPS26
T cells	Resting	rs687492	4	119170256	MIR330	19	46142345	1.70322e-17	-1.03075	1	T	C	0.4222	SNHG8
T cells	Resting	rs673682	4	119171730	MIR330	19	46142345	3.29166e-17	-1.03519	0.983389	G	C	0.4259	SNHG8
T cells	Resting	rs609512	4	119174563	MIR330	19	46142345	3.29166e-17	-1.03519	0.983389	A	T	0.4259	SNHG8
T cells	Resting	rs631271	4	119175904	MIR330	19	46142345	3.29166e-17	-1.03519	0.983389	A	G	0.4259	SNHG8
T cells	Resting	rs12509230	4	119182595	MIR330	19	46142345	3.29166e-17	-1.03519	0.983389	C	T	0.4259	SNHG8
T cells	Resting	rs35159999	4	119182903	MIR330	19	46142345	3.29166e-17	-1.03519	0.983389	A	T	0.4259	SNHG8
T cells	Resting	rs658642	4	119200274	MIR330	19	46142345	3.29166e-17	-1.03519	0.983389	T	C	0.4259	SNHG8
T cells	Resting	rs623035	4	119204851	MIR330	19	46142345	3.29166e-17	-1.03519	0.983389	A	G	0.4259	SNHG8
T cells	Resting	rs788666	4	119219168	MIR330	19	46142345	3.29166e-17	-1.03519	0.966518	T	C	0.4222	SNHG8
T cells	Resting	rs788667	4	119219187	MIR330	19	46142345	3.29166e-17	-1.03519	0.966518	A	G	0.4222	SNHG8
T cells	Resting	rs35789417	4	119112057	MIR330	19	46142345	7.38839e-17	-1.0073	0.983745	C	A	0.4259	SNHG8
T cells	Resting	rs788646	4	119223646	MIR330	19	46142345	1.10241e-16	-1.00914	0.96747	C	A	0.4296	SNHG8
T cells	Resting	rs705837	4	119225940	MIR330	19	46142345	1.10241e-16	-1.00914	0.96747	T	C	0.4296	SNHG8
T cells	Resting	rs788649	4	119231736	MIR330	19	46142345	1.10241e-16	-1.00914	0.96747	C	T	0.4296	SNHG8
T cells	Resting	rs55747202	4	119083152	MIR330	19	46142345	1.28364e-16	-0.987405	0.968412	T	C	0.4296	SNHG8
T cells	Resting	rs17626497	4	119131353	MIR330	19	46142345	1.33014e-16	-1.0125	0.96747	C	T	0.4296	SNHG8
T cells	Resting	rs12506555	4	119141526	MIR330	19	46142345	1.33014e-16	-1.0125	0.96747	G	A	0.4296	SNHG8
T cells	Resting	rs633398	4	119147463	MIR330	19	46142345	1.33014e-16	-1.0125	0.96747	C	T	0.4296	SNHG8
T cells	Resting	rs3107483	4	119175674	MIR330	19	46142345	1.33014e-16	-1.0125	0.96747	T	C	0.4296	SNHG8
T cells	Resting	rs146465314	4	119141198	MIR330	19	46142345	7.41749e-16	-0.983339	0.951166	A	T	0.4259	SNHG8
T cells	Resting	rs78347803	4	119141229	MIR330	19	46142345	7.41749e-16	-0.983339	0.951166	C	T	0.4259	SNHG8
T cells	Resting	rs788663	4	119155229	MIR330	19	46142345	8.84732e-16	-1.00843	0.966518	C	T	0.4222	SNHG8
T cells	Resting	rs662581	4	119155990	MIR330	19	46142345	8.84732e-16	-1.00843	0.966518	A	G	0.4222	SNHG8
T cells	Resting	rs611659	4	119159462	MIR330	19	46142345	8.84732e-16	-1.00843	0.966518	T	A	0.4222	SNHG8
T cells	Resting	rs640713	4	119161341	MIR330	19	46142345	8.84732e-16	-1.00843	0.966518	C	G	0.4222	SNHG8
T cells	Resting	rs617430	4	119161795	MIR330	19	46142345	8.84732e-16	-1.00843	0.966518	A	G	0.4222	SNHG8
T cells	Resting	rs656079	4	119178072	MIR330	19	46142345	4.36504e-15	-0.916149	0.657229	A	G	0.5296	SNHG8
T cells	Resting	rs618177	4	119146315	MIR330	19	46142345	9.0086e-15	-0.905603	0.65294	C	T	0.5333	SNHG8
T cells	Resting	rs650460	4	119157998	MIR330	19	46142345	6.96939e-14	-0.890889	0.636616	C	A	0.5259	SNHG8
T cells	Resting	rs788670	4	119267850	MIR330	19	46142345	4.1269e-12	-0.892875	0.843701	A	C	0.3926	SNHG8
T cells	Resting	rs4833571	4	119204720	MIR330	19	46142345	3.4767e-11	0.869285	0.851447	C	A	0.5407	SNHG8
T cells	Resting	rs972814	4	119240000	MIR330	19	46142345	3.7908e-11	0.864208	0.799805	G	A	0.5333	SNHG8
T cells	Resting	rs13120959	4	119221940	MIR330	19	46142345	5.42953e-11	0.853999	0.840093	G	T	0.537	SNHG8
T cells	Resting	rs2389618	4	119224498	MIR330	19	46142345	5.42953e-11	0.853999	0.840093	T	C	0.537	SNHG8
T cells	Resting	rs2030635	4	119225558	MIR330	19	46142345	5.42953e-11	0.853999	0.840093	G	A	0.537	SNHG8
T cells	Resting	rs7697292	4	119236253	MIR330	19	46142345	5.42953e-11	0.853999	0.840093	A	G	0.537	SNHG8
T cells	Resting	rs2292597	4	119237348	MIR330	19	46142345	5.42953e-11	0.853999	0.840093	C	T	0.537	SNHG8
T cells	Resting	rs883686	4	119243044	MIR330	19	46142345	5.42953e-11	0.853999	0.815796	A	G	0.5296	SNHG8
T cells	Resting	rs12503632	4	119272203	MIR330	19	46142345	9.58718e-11	-0.815632	0.765625	C	T	0.4111	SNHG8
T cells	Resting	rs11098433	4	119246541	MIR330	19	46142345	1.60444e-10	0.823934	0.739708	T	A	0.5222	SNHG8
T cells	Resting	rs773114	12	56379060	MIR1471	2	232757008	5.32962e-12	0.785433	1	T	A	0.4111	RPS26
T cells	Resting	rs1873914	12	56379427	MIR1471	2	232757008	5.32962e-12	0.785433	1	C	G	0.4111	RPS26
T cells	Resting	rs705700	12	56389293	MIR1471	2	232757008	5.32962e-12	0.785433	1	C	T	0.4111	RPS26
T cells	Resting	rs10876864	12	56401085	MIR1471	2	232757008	5.67825e-12	-0.823469	0.890415	A	G	0.5704	RPS26
T cells	Resting	rs1081975	12	56393337	MIR1471	2	232757008	8.03431e-12	0.787948	0.983929	G	C	0.4148	RPS26
T cells	Resting	rs1131017	12	56435929	MIR1471	2	232757008	1.68972e-11	-0.771715	0.852079	G	C	0.5593	RPS26
T cells	Resting	rs773125	12	56394954	MIR1471	2	232757008	2.59388e-11	0.793888	0.920131	G	A	0.4	RPS26
T cells	Resting	rs705699	12	56384804	MIR1471	2	232757008	3.1107e-11	0.762792	0.968183	A	G	0.4037	RPS26
T cells	Resting	rs9530137	13	73595217	STAT1	2	191885686	9.97243e-11	-0.534694	1	G	T	0.1556
T cells	Resting	rs76206611	13	73597587	STAT1	2	191885686	1.05685e-10	-0.5351	0.969947	G	A	0.1519
T cells	Resting	rs9489698	6	119703776	GTF2H1	11	18343842	1.04671e-10	0.936668	1	T	G	0.1074
T cells	Resting	rs9481911	6	119707855	GTF2H1	11	18343842	1.04671e-10	0.936668	1	C	G	0.1074
T cells	Resting	rs742962	6	119713746	GTF2H1	11	18343842	1.04671e-10	0.936668	1	T	C	0.1074
T cells	Resting	rs7757754	6	119724010	GTF2H1	11	18343842	1.04671e-10	0.936668	1	T	C	0.1074
T cells	Resting	rs1813894	6	119739274	GTF2H1	11	18343842	1.04671e-10	0.936668	1	T	G	0.1074
T cells	Resting	rs13437512	6	119739961	GTF2H1	11	18343842	1.04671e-10	0.936668	1	T	C	0.1074
T cells	Resting	rs9489708	6	119740612	GTF2H1	11	18343842	1.04671e-10	0.936668	1	C	G	0.1074
T cells	Resting	rs4945637	6	119747945	GTF2H1	11	18343842	1.04671e-10	0.936668	1	T	C	0.1074
T cells	Resting	rs7768102	6	119748647	GTF2H1	11	18343842	1.04671e-10	0.936668	1	T	C	0.1074
T cells	Resting	rs4142250	6	119749316	GTF2H1	11	18343842	1.04671e-10	0.936668	1	T	C	0.1074
T cells	Resting	rs80155825	6	119749763	GTF2H1	11	18343842	1.04671e-10	0.936668	1	C	A	0.1074
T cells	Resting	rs7757317	6	119753856	GTF2H1	11	18343842	1.04671e-10	0.936668	1	T	C	0.1074
T cells	Resting	rs9489710	6	119755163	GTF2H1	11	18343842	1.04671e-10	0.936668	1	T	C	0.1074
T cells	Resting	rs55901595	6	119755532	GTF2H1	11	18343842	1.04671e-10	0.936668	1	A	G	0.1074
T cells	Resting	rs17021289	4	147167298	DLGAP4	20	34894258	1.5532e-10	0.981214	1	C	T	0.1
T cells	Resting	rs9364334	6	168178577	KRT79	12	53228079	1.90954e-10	0.823718	1	T	C	0.2444
T cells	PHA	rs687492	4	119170256	MIR330	19	46142345	6.44329e-26	-1.15815	1	T	C	0.4222	SNHG8
T cells	PHA	rs673682	4	119171730	MIR330	19	46142345	8.4689e-26	-1.16066	0.983389	G	C	0.4259	SNHG8
T cells	PHA	rs609512	4	119174563	MIR330	19	46142345	8.4689e-26	-1.16066	0.983389	A	T	0.4259	SNHG8
T cells	PHA	rs631271	4	119175904	MIR330	19	46142345	8.4689e-26	-1.16066	0.983389	A	G	0.4259	SNHG8
T cells	PHA	rs12509230	4	119182595	MIR330	19	46142345	8.4689e-26	-1.16066	0.983389	C	T	0.4259	SNHG8
T cells	PHA	rs35159999	4	119182903	MIR330	19	46142345	8.4689e-26	-1.16066	0.983389	A	T	0.4259	SNHG8
T cells	PHA	rs658642	4	119200274	MIR330	19	46142345	8.4689e-26	-1.16066	0.983389	T	C	0.4259	SNHG8
T cells	PHA	rs623035	4	119204851	MIR330	19	46142345	8.4689e-26	-1.16066	0.983389	A	G	0.4259	SNHG8
T cells	PHA	rs788666	4	119219168	MIR330	19	46142345	8.4689e-26	-1.16066	0.966518	T	C	0.4222	SNHG8
T cells	PHA	rs788667	4	119219187	MIR330	19	46142345	8.4689e-26	-1.16066	0.966518	A	G	0.4222	SNHG8
T cells	PHA	rs55747202	4	119083152	MIR330	19	46142345	2.83636e-25	-1.12343	0.968412	T	C	0.4296	SNHG8
T cells	PHA	rs35789417	4	119112057	MIR330	19	46142345	3.25832e-25	-1.13415	0.983745	C	A	0.4259	SNHG8
T cells	PHA	rs17626497	4	119131353	MIR330	19	46142345	3.99432e-25	-1.1373	0.96747	C	T	0.4296	SNHG8
T cells	PHA	rs12506555	4	119141526	MIR330	19	46142345	3.99432e-25	-1.1373	0.96747	G	A	0.4296	SNHG8
T cells	PHA	rs633398	4	119147463	MIR330	19	46142345	3.99432e-25	-1.1373	0.96747	C	T	0.4296	SNHG8
T cells	PHA	rs3107483	4	119175674	MIR330	19	46142345	3.99432e-25	-1.1373	0.96747	T	C	0.4296	SNHG8
T cells	PHA	rs788663	4	119155229	MIR330	19	46142345	8.00178e-25	-1.15405	0.966518	C	T	0.4222	SNHG8
T cells	PHA	rs662581	4	119155990	MIR330	19	46142345	8.00178e-25	-1.15405	0.966518	A	G	0.4222	SNHG8
T cells	PHA	rs611659	4	119159462	MIR330	19	46142345	8.00178e-25	-1.15405	0.966518	T	A	0.4222	SNHG8
T cells	PHA	rs640713	4	119161341	MIR330	19	46142345	8.00178e-25	-1.15405	0.966518	C	G	0.4222	SNHG8
T cells	PHA	rs617430	4	119161795	MIR330	19	46142345	8.00178e-25	-1.15405	0.966518	A	G	0.4222	SNHG8
T cells	PHA	rs146465314	4	119141198	MIR330	19	46142345	1.27441e-24	-1.12094	0.951166	A	T	0.4259	SNHG8
T cells	PHA	rs78347803	4	119141229	MIR330	19	46142345	1.27441e-24	-1.12094	0.951166	C	T	0.4259	SNHG8
T cells	PHA	rs788646	4	119223646	MIR330	19	46142345	1.14022e-23	-1.11743	0.96747	C	A	0.4296	SNHG8
T cells	PHA	rs705837	4	119225940	MIR330	19	46142345	1.14022e-23	-1.11743	0.96747	T	C	0.4296	SNHG8
T cells	PHA	rs788649	4	119231736	MIR330	19	46142345	1.14022e-23	-1.11743	0.96747	C	T	0.4296	SNHG8
T cells	PHA	rs4833571	4	119204720	MIR330	19	46142345	3.14101e-22	1.08429	0.851447	C	A	0.5407	SNHG8
T cells	PHA	rs788670	4	119267850	MIR330	19	46142345	3.74483e-22	-1.12091	0.843701	A	C	0.3926	SNHG8
T cells	PHA	rs12503632	4	119272203	MIR330	19	46142345	4.94337e-21	-1.07007	0.765625	C	T	0.4111	SNHG8
T cells	PHA	rs2389618	4	119224498	MIR330	19	46142345	1.33542e-20	1.0465	0.840093	T	C	0.537	SNHG8
T cells	PHA	rs2030635	4	119225558	MIR330	19	46142345	1.33542e-20	1.0465	0.840093	G	A	0.537	SNHG8
T cells	PHA	rs7697292	4	119236253	MIR330	19	46142345	1.33542e-20	1.0465	0.840093	A	G	0.537	SNHG8
T cells	PHA	rs2292597	4	119237348	MIR330	19	46142345	1.33542e-20	1.0465	0.840093	C	T	0.537	SNHG8
T cells	PHA	rs13120959	4	119221940	MIR330	19	46142345	1.33542e-20	1.0465	0.840093	G	T	0.537	SNHG8
T cells	PHA	rs883686	4	119243044	MIR330	19	46142345	5.25914e-20	1.03073	0.815796	A	G	0.5296	SNHG8
T cells	PHA	rs28517808	4	119204466	MIR330	19	46142345	7.662e-20	1.0274	0.796515	C	T	0.5222	SNHG8
T cells	PHA	rs7664110	4	119208302	MIR330	19	46142345	7.662e-20	1.0274	0.796515	T	C	0.5222	SNHG8
T cells	PHA	rs3805189	4	119215567	MIR330	19	46142345	7.662e-20	1.0274	0.796515	G	A	0.5222	SNHG8
T cells	PHA	rs1523742	4	119199053	MIR330	19	46142345	2.9832e-19	1.01328	0.754351	A	C	0.5074	SNHG8
T cells	PHA	rs972814	4	119240000	MIR330	19	46142345	1.24449e-18	1.00475	0.799805	G	A	0.5333	SNHG8
T cells	PHA	rs11098433	4	119246541	MIR330	19	46142345	2.67707e-18	0.972197	0.739708	T	A	0.5222	SNHG8
T cells	PHA	rs656079	4	119178072	MIR330	19	46142345	7.87341e-18	-0.922684	0.657229	A	G	0.5296	SNHG8
T cells	PHA	rs618177	4	119146315	MIR330	19	46142345	8.89313e-18	-0.917052	0.65294	C	T	0.5333	SNHG8
T cells	PHA	rs13119033	4	119303431	MIR330	19	46142345	1.16127e-17	-0.98908	0.66945	A	G	0.4148	SNHG8
T cells	PHA	rs650460	4	119157998	MIR330	19	46142345	4.57955e-17	-0.908975	0.636616	C	A	0.5259	SNHG8
T cells	PHA	rs11098432	4	119203708	MIR330	19	46142345	1.77911e-15	0.872842	0.557453	C	A	0.4185	SNHG8
T cells	PHA	rs62328890	4	119326891	MIR330	19	46142345	2.11765e-14	-0.90298	0.544236	G	A	0.4778	SNHG8
T cells	PHA	rs9685965	4	119175699	MIR330	19	46142345	2.29615e-14	0.850873	0.510588	T	C	0.3852	SNHG8
T cells	PHA	rs4834673	4	119176157	MIR330	19	46142345	2.29615e-14	0.850873	0.510588	C	T	0.3852	SNHG8
T cells	PHA	rs7684275	4	119176703	MIR330	19	46142345	2.29615e-14	0.850873	0.510588	G	A	0.3852	SNHG8
T cells	PHA	rs687299	4	119192491	MIR330	19	46142345	1.35332e-13	-0.911187	0.549558	C	G	0.5481	SNHG8
T cells	PHA	rs7689157	4	119129669	MIR330	19	46142345	2.68775e-11	0.829752	0.423765	T	G	0.3889	SNHG8
T cells	PHA	rs1131017	12	56435929	MYH10	17	8534079	4.18404e-23	-0.673819	1	G	C	0.5593
T cells	PHA	rs10876864	12	56401085	MYH10	17	8534079	3.65816e-21	-0.677009	0.952816	A	G	0.5704
T cells	PHA	rs773114	12	56379060	MYH10	17	8534079	2.69131e-19	0.644453	0.852079	T	A	0.4111
T cells	PHA	rs1873914	12	56379427	MYH10	17	8534079	2.69131e-19	0.644453	0.852079	C	G	0.4111
T cells	PHA	rs705700	12	56389293	MYH10	17	8534079	2.69131e-19	0.644453	0.852079	C	T	0.4111
T cells	PHA	rs705699	12	56384804	MYH10	17	8534079	4.85342e-19	0.646015	0.825499	A	G	0.4037
T cells	PHA	rs1081975	12	56393337	MYH10	17	8534079	5.64332e-19	0.643375	0.834814	G	C	0.4148
T cells	PHA	rs773125	12	56394954	MYH10	17	8534079	6.70047e-18	0.651819	0.779342	G	A	0.4
T cells	PHA	rs11171739	12	56470625	MYH10	17	8534079	1.16782e-17	-0.627271	0.919944	T	C	0.5556
T cells	PHA	rs7297175	12	56473808	MYH10	17	8534079	1.16782e-17	-0.627271	0.919944	C	T	0.5556
T cells	PHA	rs2271194	12	56477694	MYH10	17	8534079	1.16782e-17	-0.627271	0.919944	T	A	0.5556
T cells	PHA	rs10876870	12	56478002	MYH10	17	8534079	1.16782e-17	-0.627271	0.919944	C	A	0.5556
T cells	PHA	rs7971751	12	56478658	MYH10	17	8534079	1.16782e-17	-0.627271	0.919944	C	A	0.5556
T cells	PHA	rs705704	12	56435412	MYH10	17	8534079	5.87007e-14	0.582594	0.61117	A	G	0.3481	SUOX
T cells	PHA	rs34415530	12	56444632	MYH10	17	8534079	5.87007e-14	0.582594	0.61117	T	C	0.3481	SUOX
T cells	PHA	rs10876866	12	56445366	MYH10	17	8534079	5.87007e-14	0.582594	0.61117	A	G	0.3481	SUOX
T cells	PHA	rs7312770	12	56467587	MYH10	17	8534079	2.07579e-13	-0.566744	0.744243	T	C	0.5074
T cells	PHA	rs772921	12	56403577	MYH10	17	8534079	2.98148e-13	0.567169	0.578704	T	C	0.3444	SUOX
T cells	PHA	rs1701704	12	56412487	MYH10	17	8534079	2.98148e-13	0.567169	0.578704	G	T	0.3444	SUOX
T cells	PHA	rs2456973	12	56416928	MYH10	17	8534079	2.98148e-13	0.567169	0.578704	C	A	0.3444	SUOX
T cells	PHA	rs1702877	12	56427808	MYH10	17	8534079	2.98148e-13	0.567169	0.578704	T	C	0.3444	SUOX
T cells	PHA	rs1689510	12	56396768	MYH10	17	8534079	7.34726e-13	0.567616	0.566584	C	G	0.3407	SUOX
T cells	PHA	rs61938962	12	56446766	MYH10	17	8534079	1.14968e-12	0.554603	0.604126	T	C	0.3444	SUOX
T cells	PHA	rs61938963	12	56446804	MYH10	17	8534079	1.14968e-12	0.554603	0.604126	T	C	0.3444	SUOX
T cells	PHA	rs2640564	12	56455294	MYH10	17	8534079	1.14968e-12	0.554603	0.604126	T	C	0.3444	SUOX
T cells	PHA	rs7302200	12	56449435	MYH10	17	8534079	1.06564e-11	0.534875	0.584447	A	G	0.3333	SUOX
T cells	PHA	rs773108	12	56369911	MYH10	17	8534079	1.3481e-11	0.549635	0.50632	G	A	0.3222
T cells	PHA	rs773109	12	56374695	MYH10	17	8534079	1.3481e-11	0.549635	0.50632	A	G	0.3222
T cells	PHA	rs773110	12	56375137	MYH10	17	8534079	1.3481e-11	0.549635	0.50632	G	C	0.3222
T cells	PHA	rs773111	12	56375740	MYH10	17	8534079	1.3481e-11	0.549635	0.50632	A	C	0.3222
T cells	PHA	rs773112	12	56375881	MYH10	17	8534079	1.3481e-11	0.549635	0.50632	T	C	0.3222
T cells	PHA	rs2048036	12	56380119	MYH10	17	8534079	1.3481e-11	0.549635	0.50632	A	T	0.3222
T cells	PHA	rs61937247	12	56381484	MYH10	17	8534079	1.3481e-11	0.549635	0.50632	C	A	0.3222
T cells	PHA	rs61937248	12	56381705	MYH10	17	8534079	1.3481e-11	0.549635	0.50632	T	C	0.3222
T cells	PHA	rs61937249	12	56381916	MYH10	17	8534079	1.3481e-11	0.549635	0.50632	G	A	0.3222
T cells	PHA	rs772920	12	56390364	MYH10	17	8534079	1.3481e-11	0.549635	0.50632	G	C	0.3222
T cells	PHA	rs705702	12	56390636	MYH10	17	8534079	1.3481e-11	0.549635	0.50632	G	A	0.3222
T cells	PHA	rs3741499	12	56474379	MYH10	17	8534079	2.36174e-11	-0.539302	0.571302	C	T	0.6333	SUOX
T cells	PHA	rs4759229	12	56474480	MYH10	17	8534079	2.36174e-11	-0.539302	0.571302	G	A	0.6333	SUOX
T cells	PHA	rs2640562	12	56466473	MYH10	17	8534079	3.73649e-11	0.52975	0.567233	T	C	0.3519	SUOX
T cells	PHA	rs705698	12	56384687	MYH10	17	8534079	5.88883e-11	0.532631	0.50101	C	T	0.3185
T cells	PHA	rs773107	12	56369506	MYH10	17	8534079	8.23545e-11	0.534893	0.490947	G	A	0.3111
T cells	PHA	rs877636	12	56480583	MYH10	17	8534079	9.20094e-11	-0.53197	0.558342	A	G	0.637	SUOX
T cells	PHA	rs2292239	12	56482180	MYH10	17	8534079	9.20094e-11	-0.53197	0.558342	G	T	0.637	SUOX
T cells	PHA	rs705696	12	56480648	MYH10	17	8534079	1.54473e-10	0.523998	0.550849	A	G	0.3593	SUOX
T cells	PHA	rs11869991	17	47027763	HLA-J	6	29974360	1.17168e-14	-0.866978	1	T	C	0.2296
T cells	PHA	rs12943523	17	47028526	HLA-J	6	29974360	1.17168e-14	-0.866978	1	T	C	0.2296
T cells	PHA	rs9904288	17	47031973	HLA-J	6	29974360	1.17168e-14	-0.866978	1	C	T	0.2296
T cells	PHA	rs71379317	17	47033201	HLA-J	6	29974360	1.17168e-14	-0.866978	1	A	C	0.2296
T cells	PHA	rs55936433	17	47036042	HLA-J	6	29974360	1.17168e-14	-0.866978	1	A	C	0.2296
T cells	PHA	rs999475	17	46988044	HLA-J	6	29974360	1.38205e-14	-0.867194	0.980042	A	G	0.2259
T cells	PHA	rs28579683	17	47002515	HLA-J	6	29974360	1.38205e-14	-0.867194	0.980042	T	C	0.2259
T cells	PHA	rs11079842	17	47002762	HLA-J	6	29974360	1.38205e-14	-0.867194	0.980042	A	G	0.2259
T cells	PHA	rs7212779	17	47004090	HLA-J	6	29974360	1.38205e-14	-0.867194	0.980042	A	G	0.2259
T cells	PHA	rs2270576	17	47007963	HLA-J	6	29974360	1.38205e-14	-0.867194	0.980042	T	C	0.2259
T cells	PHA	rs4793993	17	47008546	HLA-J	6	29974360	1.38205e-14	-0.867194	0.980042	T	C	0.2259
T cells	PHA	rs9911030	17	47018069	HLA-J	6	29974360	1.38205e-14	-0.867194	0.980042	A	G	0.2259
T cells	PHA	rs4794002	17	47024829	HLA-J	6	29974360	1.38205e-14	-0.867194	0.980042	T	G	0.2259
T cells	PHA	rs12939844	17	47025559	HLA-J	6	29974360	1.38205e-14	-0.867194	0.980042	A	T	0.2259
T cells	PHA	rs61632152	17	47025654	HLA-J	6	29974360	1.38205e-14	-0.867194	0.980042	T	C	0.2259
T cells	PHA	rs1962412	17	46970259	HLA-J	6	29974360	1.48305e-14	0.803108	0.8986	C	T	0.7556
T cells	PHA	rs962273	17	46978353	HLA-J	6	29974360	1.48305e-14	0.803108	0.8986	C	T	0.7556
T cells	PHA	rs67174000	17	46982380	HLA-J	6	29974360	1.48305e-14	-0.803108	0.8986	A	G	0.2444
T cells	PHA	rs28635466	17	46983820	HLA-J	6	29974360	1.48305e-14	-0.803108	0.8986	A	G	0.2444
T cells	PHA	rs9914918	17	46962021	HLA-J	6	29974360	1.51618e-14	-0.799491	0.86177	A	G	0.237
T cells	PHA	rs11656939	17	46964406	HLA-J	6	29974360	1.51618e-14	-0.799491	0.86177	C	G	0.237
T cells	PHA	rs1973404	17	46967892	HLA-J	6	29974360	1.51618e-14	-0.799491	0.86177	T	G	0.237
T cells	PHA	rs3760451	17	46969177	HLA-J	6	29974360	1.51618e-14	-0.799491	0.86177	A	G	0.237
T cells	PHA	rs7209449	17	46964758	HLA-J	6	29974360	1.51618e-14	0.799491	0.86177	G	A	0.763
T cells	PHA	rs9909916	17	46961493	HLA-J	6	29974360	4.40833e-14	-0.932981	0.84806	T	C	0.2
T cells	PHA	rs58376900	17	46962853	HLA-J	6	29974360	4.40833e-14	-0.932981	0.84806	G	C	0.2
T cells	PHA	rs1800632	17	46970509	HLA-J	6	29974360	5.56176e-14	-0.931664	0.884359	A	G	0.2074
T cells	PHA	rs9889674	17	47010008	HLA-J	6	29974360	5.56176e-14	-0.931664	0.884359	A	G	0.2074
T cells	PHA	rs9904730	17	47011755	HLA-J	6	29974360	5.56176e-14	-0.931664	0.884359	A	G	0.2074
T cells	PHA	rs35584414	17	47022727	HLA-J	6	29974360	5.56176e-14	-0.931664	0.884359	G	C	0.2074
T cells	PHA	rs11657868	17	46942681	HLA-J	6	29974360	5.57336e-14	-0.83074	0.923115	A	G	0.2222
T cells	PHA	rs4793990	17	46960760	HLA-J	6	29974360	6.85228e-14	0.768317	0.834582	A	G	0.7556
T cells	PHA	rs9904761	17	46956830	HLA-J	6	29974360	6.85228e-14	-0.768317	0.834582	G	C	0.2444
T cells	PHA	rs8081301	17	47039302	HLA-J	6	29974360	1.02202e-13	-0.839554	0.812193	T	A	0.2296
T cells	PHA	rs1973407	17	47040613	HLA-J	6	29974360	1.02202e-13	-0.839554	0.812193	A	G	0.2296
T cells	PHA	rs7221126	17	47042162	HLA-J	6	29974360	1.02202e-13	-0.839554	0.812193	A	C	0.2296
T cells	PHA	rs8078510	17	47045862	HLA-J	6	29974360	1.02202e-13	-0.839554	0.812193	A	G	0.2296
T cells	PHA	rs12937175	17	46936154	HLA-J	6	29974360	1.23309e-13	-0.776434	0.845236	T	C	0.2407
T cells	PHA	rs11870567	17	46937322	HLA-J	6	29974360	1.23309e-13	-0.776434	0.845236	G	A	0.2407
T cells	PHA	rs10278	17	46939658	HLA-J	6	29974360	1.23309e-13	-0.776434	0.845236	G	C	0.2407
T cells	PHA	rs9905428	17	46948709	HLA-J	6	29974360	1.23309e-13	-0.776434	0.845236	G	C	0.2407
T cells	PHA	rs7207087	17	46917953	HLA-J	6	29974360	3.2178e-13	-0.76207	0.847388	G	C	0.2481
T cells	PHA	rs66866087	17	46849323	HLA-J	6	29974360	4.69018e-11	-0.757164	0.62818	T	C	0.2333
T cells	PHA	rs9913867	17	46849602	HLA-J	6	29974360	4.69018e-11	-0.757164	0.62818	T	G	0.2333
T cells	PHA	rs67355007	17	46851231	HLA-J	6	29974360	4.69018e-11	-0.757164	0.62818	T	G	0.2333
T cells	PHA	rs68169424	17	46851676	HLA-J	6	29974360	4.69018e-11	-0.757164	0.62818	C	T	0.2333
T cells	PHA	rs12150249	17	46852108	HLA-J	6	29974360	4.69018e-11	-0.757164	0.62818	T	A	0.2333
T cells	PHA	rs11657940	17	46852616	HLA-J	6	29974360	4.69018e-11	-0.757164	0.62818	A	G	0.2333
T cells	PHA	rs7216911	17	46853064	HLA-J	6	29974360	4.69018e-11	-0.757164	0.62818	T	C	0.2333
T cells	PHA	rs7217983	17	46853345	HLA-J	6	29974360	4.69018e-11	-0.757164	0.62818	G	A	0.2333
T cells	PHA	rs12150380	17	46853576	HLA-J	6	29974360	4.69018e-11	-0.757164	0.62818	C	A	0.2333
T cells	PHA	rs7208921	17	46854753	HLA-J	6	29974360	4.69018e-11	-0.757164	0.62818	C	T	0.2333
T cells	PHA	rs7209065	17	46855025	HLA-J	6	29974360	4.69018e-11	-0.757164	0.62818	G	A	0.2333
T cells	PHA	rs7207283	17	46855048	HLA-J	6	29974360	4.69018e-11	-0.757164	0.62818	A	G	0.2333
T cells	PHA	rs7208664	17	46855162	HLA-J	6	29974360	4.69018e-11	-0.757164	0.62818	A	C	0.2333
T cells	PHA	rs7209437	17	46855267	HLA-J	6	29974360	4.69018e-11	-0.757164	0.62818	G	A	0.2333
T cells	PHA	rs7208848	17	46855295	HLA-J	6	29974360	4.69018e-11	-0.757164	0.62818	T	C	0.2333
T cells	PHA	rs7207969	17	46855468	HLA-J	6	29974360	4.69018e-11	-0.757164	0.62818	A	G	0.2333
T cells	PHA	rs55917610	17	47012551	HLA-J	6	29974360	4.87698e-11	0.772071	0.740632	G	C	0.7296
T cells	PHA	rs9915337	17	46857421	HLA-J	6	29974360	6.31657e-11	-0.734755	0.666621	A	T	0.2333
T cells	PHA	rs68012338	17	46856405	HLA-J	6	29974360	6.62157e-11	-0.736784	0.651424	A	G	0.237
T cells	PHA	rs56144347	17	46856640	HLA-J	6	29974360	6.62157e-11	-0.736784	0.651424	T	C	0.237
T cells	PHA	rs7214826	17	46888574	HLA-J	6	29974360	7.069e-11	-0.799067	0.748845	T	G	0.2111
T cells	PHA	rs11079835	17	46853625	HLA-J	6	29974360	1.15028e-10	-0.743417	0.612217	A	G	0.2296
T cells	PHA	rs6504584	17	46941419	HLA-J	6	29974360	1.16846e-10	-0.704185	0.663042	T	G	0.2815
T cells	PHA	rs3959442	17	46894377	HLA-J	6	29974360	1.63596e-10	-0.734317	0.675617	C	A	0.2222
T cells	PHA	rs7219021	17	46840541	HLA-J	6	29974360	1.81395e-10	-0.80385	0.671271	G	T	0.2185
T cells	PHA	rs72831853	17	46842575	HLA-J	6	29974360	1.81395e-10	-0.80385	0.671271	T	A	0.2185
T cells	PHA	rs11657371	17	46843873	HLA-J	6	29974360	1.81395e-10	-0.80385	0.671271	C	T	0.2185
T cells	PHA	rs57185954	17	46844961	HLA-J	6	29974360	1.81395e-10	-0.80385	0.671271	C	T	0.2185
T cells	PHA	rs111532206	17	46845720	HLA-J	6	29974360	1.81395e-10	-0.80385	0.671271	T	C	0.2185
T cells	PHA	rs11654075	17	46845725	HLA-J	6	29974360	1.81395e-10	-0.80385	0.671271	T	C	0.2185
T cells	PHA	rs2032844	17	46847364	HLA-J	6	29974360	1.81395e-10	-0.80385	0.671271	A	C	0.2185
T cells	PHA	rs2032843	17	46847524	HLA-J	6	29974360	1.81395e-10	-0.80385	0.671271	A	T	0.2185
T cells	PHA	rs11868085	17	46847575	HLA-J	6	29974360	1.81395e-10	-0.80385	0.671271	T	C	0.2185
T cells	PHA	rs4553671	17	46848272	HLA-J	6	29974360	1.81395e-10	-0.80385	0.671271	C	T	0.2185
T cells	PHA	rs7206962	17	46860138	HLA-J	6	29974360	1.93909e-10	-0.717814	0.650492	T	C	0.2296
T cells	PHA	rs11653214	17	46860941	HLA-J	6	29974360	1.93909e-10	-0.717814	0.650492	C	G	0.2296
T cells	PHA	rs9912856	17	46861667	HLA-J	6	29974360	1.93909e-10	-0.717814	0.650492	T	C	0.2296
T cells	PHA	rs10468570	17	46862085	HLA-J	6	29974360	1.93909e-10	-0.717814	0.650492	A	G	0.2296
T cells	PHA	rs10468517	17	46862114	HLA-J	6	29974360	1.93909e-10	-0.717814	0.650492	T	C	0.2296
T cells	PHA	rs9906942	17	46864634	HLA-J	6	29974360	1.93909e-10	-0.717814	0.650492	A	G	0.2296
T cells	PHA	rs3848457	17	46866026	HLA-J	6	29974360	1.93909e-10	-0.717814	0.650492	T	C	0.2296
T cells	PHA	rs9897440	17	46868142	HLA-J	6	29974360	1.93909e-10	-0.717814	0.650492	G	C	0.2296
T cells	PHA	rs3887854	17	46868710	HLA-J	6	29974360	1.93909e-10	-0.717814	0.650492	T	C	0.2296
T cells	PHA	rs8068884	17	46869898	HLA-J	6	29974360	1.93909e-10	-0.717814	0.650492	C	G	0.2296
T cells	PHA	rs7215901	17	46858083	HLA-J	6	29974360	2.18463e-10	-0.78168	0.712606	C	A	0.2111
T cells	PHA	rs7209108	17	46863898	HLA-J	6	29974360	2.18463e-10	-0.78168	0.712606	T	C	0.2111
T cells	PHA	rs3901705	17	46865760	HLA-J	6	29974360	2.18463e-10	-0.78168	0.712606	C	T	0.2111
T cells	PHA	rs9901447	17	46872346	HLA-J	6	29974360	2.18463e-10	-0.78168	0.712606	T	C	0.2111
T cells	PHA	rs1131017	12	56435929	MIR130A	11	57408671	3.67021e-14	-0.506497	1	G	C	0.5593
T cells	PHA	rs10876864	12	56401085	MIR130A	11	57408671	1.90992e-13	-0.51283	0.952816	A	G	0.5704
T cells	PHA	rs705699	12	56384804	MIR130A	11	57408671	4.62027e-12	0.484434	0.825499	A	G	0.4037
T cells	PHA	rs773114	12	56379060	MIR130A	11	57408671	5.29882e-12	0.479793	0.852079	T	A	0.4111
T cells	PHA	rs1873914	12	56379427	MIR130A	11	57408671	5.29882e-12	0.479793	0.852079	C	G	0.4111
T cells	PHA	rs705700	12	56389293	MIR130A	11	57408671	5.29882e-12	0.479793	0.852079	C	T	0.4111
T cells	PHA	rs1081975	12	56393337	MIR130A	11	57408671	7.34506e-12	0.479379	0.834814	G	C	0.4148
T cells	PHA	rs11171739	12	56470625	MIR130A	11	57408671	8.53178e-12	-0.479098	0.919944	T	C	0.5556
T cells	PHA	rs7297175	12	56473808	MIR130A	11	57408671	8.53178e-12	-0.479098	0.919944	C	T	0.5556
T cells	PHA	rs2271194	12	56477694	MIR130A	11	57408671	8.53178e-12	-0.479098	0.919944	T	A	0.5556
T cells	PHA	rs10876870	12	56478002	MIR130A	11	57408671	8.53178e-12	-0.479098	0.919944	C	A	0.5556
T cells	PHA	rs7971751	12	56478658	MIR130A	11	57408671	8.53178e-12	-0.479098	0.919944	C	A	0.5556
T cells	PHA	rs705704	12	56435412	MIR130A	11	57408671	2.5408e-10	0.460006	0.61117	A	G	0.3481	SUOX
T cells	PHA	rs34415530	12	56444632	MIR130A	11	57408671	2.5408e-10	0.460006	0.61117	T	C	0.3481	SUOX
T cells	PHA	rs10876866	12	56445366	MIR130A	11	57408671	2.5408e-10	0.460006	0.61117	A	G	0.3481	SUOX
T cells	PHA	rs484379	19	39925054	RPS2P32	7	23530092	8.70847e-14	-0.543814	0.983942	G	T	0.3593
T cells	PHA	rs481421	19	39925417	RPS2P32	7	23530092	8.70847e-14	-0.543814	1	C	T	0.3556
T cells	PHA	rs480656	19	39925461	RPS2P32	7	23530092	8.70847e-14	-0.543814	0.983942	C	G	0.3593
T cells	PHA	rs17628	19	39926509	RPS2P32	7	23530092	8.70847e-14	-0.543814	1	C	A	0.3556
T cells	PHA	rs17626	19	39926521	RPS2P32	7	23530092	8.70847e-14	-0.543814	1	A	G	0.3556
T cells	PHA	rs640000	19	39926601	RPS2P32	7	23530092	8.70847e-14	-0.543814	1	T	C	0.3556
T cells	PHA	rs651601	19	39926825	RPS2P32	7	23530092	8.70847e-14	-0.543814	1	C	T	0.3556
T cells	PHA	rs530411	19	39927540	RPS2P32	7	23530092	8.70847e-14	-0.543814	1	T	C	0.3556
T cells	PHA	rs504017	19	39928107	RPS2P32	7	23530092	8.70847e-14	-0.543814	1	T	G	0.3556
T cells	PHA	rs480595	19	39925482	RPS2P32	7	23530092	1.42742e-13	-0.545044	0.983945	T	A	0.3519
T cells	PHA	rs11881477	19	39948779	RPS2P32	7	23530092	3.61145e-13	-0.53268	0.919575	A	G	0.3593
T cells	PHA	rs7338055	13	50504226	DLEU2L	1	64014588	1.06172e-13	0.669927	1	C	A	0.2222
T cells	PHA	rs9596220	13	50570191	DLEU2L	1	64014588	4.03036e-13	0.683416	0.941834	C	T	0.2185
T cells	PHA	rs2803839	13	50573919	DLEU2L	1	64014588	4.03036e-13	0.683416	0.941834	G	T	0.2185
T cells	PHA	rs2997624	13	50581301	DLEU2L	1	64014588	4.03036e-13	0.683416	0.941834	A	G	0.2185
T cells	PHA	rs2066549	13	50590423	DLEU2L	1	64014588	4.03036e-13	0.683416	0.941834	C	G	0.2185
T cells	PHA	rs2760914	13	50600027	DLEU2L	1	64014588	4.03036e-13	0.683416	0.941834	A	C	0.2185
T cells	PHA	rs2066558	13	50610595	DLEU2L	1	64014588	4.03036e-13	0.683416	0.941834	C	T	0.2185
T cells	PHA	rs2740544	13	50617640	DLEU2L	1	64014588	4.03036e-13	0.683416	0.941834	C	A	0.2185
T cells	PHA	rs2740545	13	50626759	DLEU2L	1	64014588	4.03036e-13	0.683416	0.941834	C	T	0.2185
T cells	PHA	rs2066572	13	50648487	DLEU2L	1	64014588	4.03036e-13	0.683416	0.941834	C	T	0.2185
T cells	PHA	rs2242482	13	50655879	DLEU2L	1	64014588	4.03036e-13	0.683416	0.941834	T	C	0.2185
T cells	PHA	rs2066575	13	50656582	DLEU2L	1	64014588	4.03036e-13	0.683416	0.941834	A	T	0.2185
T cells	PHA	rs2066585	13	50672222	DLEU2L	1	64014588	7.78269e-13	0.675671	0.922663	A	T	0.2148
T cells	PHA	rs2740508	13	50677237	DLEU2L	1	64014588	7.78269e-13	0.675671	0.922663	C	A	0.2148
T cells	PHA	rs2066587	13	50685954	DLEU2L	1	64014588	7.78269e-13	0.675671	0.922663	T	C	0.2148
T cells	PHA	rs2812204	13	50704593	DLEU2L	1	64014588	7.78269e-13	0.675671	0.922663	A	C	0.2148
T cells	PHA	rs2812216	13	50711643	DLEU2L	1	64014588	7.78269e-13	0.675671	0.922663	A	C	0.2148
T cells	PHA	rs2812217	13	50711803	DLEU2L	1	64014588	7.78269e-13	0.675671	0.922663	A	G	0.2148
T cells	PHA	rs2812222	13	50714998	DLEU2L	1	64014588	7.78269e-13	0.675671	0.922663	A	G	0.2148
T cells	PHA	rs2687950	13	50718468	DLEU2L	1	64014588	7.78269e-13	0.675671	0.922663	T	C	0.2148
T cells	PHA	rs2687951	13	50719358	DLEU2L	1	64014588	7.78269e-13	0.675671	0.922663	T	C	0.2148
T cells	PHA	rs2066594	13	50721497	DLEU2L	1	64014588	7.78269e-13	0.675671	0.922663	C	T	0.2148
T cells	PHA	rs1326120	13	50729244	DLEU2L	1	64014588	7.78269e-13	0.675671	0.922663	C	T	0.2148
T cells	PHA	rs9568364	13	50534163	DLEU2L	1	64014588	8.91841e-13	0.67492	0.962155	A	G	0.2148
T cells	PHA	rs9596215	13	50527565	DLEU2L	1	64014588	8.91841e-13	0.67492	0.962155	A	G	0.2148
T cells	PHA	rs9568363	13	50531767	DLEU2L	1	64014588	8.91841e-13	0.67492	0.962155	C	T	0.2148
T cells	PHA	rs4942901	13	50548415	DLEU2L	1	64014588	8.91841e-13	0.67492	0.962155	T	C	0.2148
T cells	PHA	rs4942899	13	50507944	DLEU2L	1	64014588	1.52013e-12	0.657067	0.980789	C	T	0.2185
T cells	PHA	rs9596219	13	50563447	DLEU2L	1	64014588	1.53184e-12	0.670113	0.94308	T	C	0.2111
T cells	PHA	rs2066591	13	50708904	DLEU2L	1	64014588	1.47191e-11	0.602336	0.871322	C	T	0.2259
T cells	PHA	rs78645112	8	23042386	ZSCAN12P1	6	28058932	9.53246e-13	-1.16306	1	C	T	0.1519
T cells	PHA	rs4871855	8	23041267	ZSCAN12P1	6	28058932	9.53246e-13	1.16306	1	A	G	0.8481
T cells	PHA	rs35784923	8	23030667	ZSCAN12P1	6	28058932	1.81553e-12	-1.14418	0.903861	A	G	0.1481
T cells	PHA	rs56056652	8	23031742	ZSCAN12P1	6	28058932	1.81553e-12	-1.14418	0.935601	A	G	0.1519
T cells	PHA	rs13278476	8	23043854	ZSCAN12P1	6	28058932	5.22087e-12	-1.11742	0.968009	A	C	0.1556
T cells	PHA	rs13255497	8	23046227	ZSCAN12P1	6	28058932	5.22087e-12	-1.11742	0.968009	C	T	0.1556
T cells	PHA	rs13255781	8	23046322	ZSCAN12P1	6	28058932	5.22087e-12	-1.11742	0.968009	C	T	0.1556
T cells	PHA	rs13256734	8	23046657	ZSCAN12P1	6	28058932	5.22087e-12	-1.11742	0.968009	C	T	0.1556
T cells	PHA	rs62501124	8	23050191	ZSCAN12P1	6	28058932	5.22087e-12	-1.11742	0.968009	G	A	0.1556
T cells	PHA	rs6557626	8	23052392	ZSCAN12P1	6	28058932	6.69524e-12	-1.12281	0.935601	A	G	0.1519
T cells	PHA	rs113467419	8	23052626	ZSCAN12P1	6	28058932	6.69524e-12	-1.12281	0.935601	G	T	0.1519
T cells	PHA	rs11992321	8	23053296	ZSCAN12P1	6	28058932	6.69524e-12	-1.12281	0.935601	G	T	0.1519
T cells	PHA	rs111308575	8	23053863	ZSCAN12P1	6	28058932	6.69524e-12	-1.12281	0.935601	T	C	0.1519
T cells	PHA	rs6557627	8	23056171	ZSCAN12P1	6	28058932	6.69524e-12	-1.12281	0.935601	G	C	0.1519
T cells	PHA	rs1131017	12	56435929	STX1B	16	31021949	5.27624e-12	-0.589149	1	G	C	0.5593
T cells	PHA	rs10876864	12	56401085	STX1B	16	31021949	5.39774e-12	-0.609788	0.952816	A	G	0.5704
T cells	PHA	rs11171739	12	56470625	STX1B	16	31021949	2.39867e-10	-0.563632	0.919944	T	C	0.5556
T cells	PHA	rs7297175	12	56473808	STX1B	16	31021949	2.39867e-10	-0.563632	0.919944	C	T	0.5556
T cells	PHA	rs2271194	12	56477694	STX1B	16	31021949	2.39867e-10	-0.563632	0.919944	T	A	0.5556
T cells	PHA	rs10876870	12	56478002	STX1B	16	31021949	2.39867e-10	-0.563632	0.919944	C	A	0.5556
T cells	PHA	rs7971751	12	56478658	STX1B	16	31021949	2.39867e-10	-0.563632	0.919944	C	A	0.5556
T cells	PHA	rs553396	1	93482893	PDE6H	12	15125956	4.45164e-11	-0.768168	1	A	G	0.3963
T cells	PHA	rs492054	1	93473744	PDE6H	12	15125956	1.12885e-10	-0.768727	0.955121	A	C	0.4
T cells	PHA	rs492754	1	93473772	PDE6H	12	15125956	1.12885e-10	-0.768727	0.955121	A	C	0.4
T cells	PHA	rs496465	1	93474165	PDE6H	12	15125956	1.12885e-10	-0.768727	0.955121	G	A	0.4
T cells	PHA	rs497540	1	93474305	PDE6H	12	15125956	1.12885e-10	-0.768727	0.955121	A	G	0.4
T cells	PHA	rs592751	1	93474900	PDE6H	12	15125956	2.22357e-10	-0.748906	0.970665	T	C	0.4037
T cells	PHA	rs591868	1	93475069	PDE6H	12	15125956	2.22357e-10	-0.748906	0.970665	A	G	0.4037
T cells	PHA	rs591820	1	93475106	PDE6H	12	15125956	2.22357e-10	-0.748906	0.970665	A	G	0.4037
T cells	PHA	rs11164860	1	93476788	PDE6H	12	15125956	2.22357e-10	-0.748906	0.970665	G	T	0.4037
T cells	PHA	rs7224472	17	1224214	RPRD1B	20	36661948	5.91926e-11	0.554914	1	T	C	0.2926
T cells	PHA	rs836672	2	168654720	EAF2	3	121554030	1.11751e-10	0.595512	1	G	A	0.2556
T cells	PHA	rs836673	2	168655077	EAF2	3	121554030	1.11751e-10	0.595512	1	T	C	0.2556
T cells	PHA	rs62513284	8	39902684	NUP155	5	37371283	1.35085e-10	0.705571	1	G	A	0.1333
T cells	PHA	rs13380938	18	51895547	ENTPD4	8	23315208	1.36968e-10	0.805958	1	C	T	0.4222
T cells	PHA	rs12604412	18	51899292	ENTPD4	8	23315208	1.36968e-10	0.805958	1	G	A	0.4222
T cells	PHA	rs12458588	18	51903693	ENTPD4	8	23315208	1.36968e-10	0.805958	1	T	G	0.4222
T cells	PHA	rs3809947	18	51906766	ENTPD4	8	23315208	1.36968e-10	0.805958	1	T	A	0.4222
T cells	PHA	rs12458280	18	51913142	ENTPD4	8	23315208	1.36968e-10	0.805958	1	T	C	0.4222
T cells	PHA	rs7243441	18	51917733	ENTPD4	8	23315208	1.36968e-10	0.805958	1	T	C	0.4222
T cells	PHA	rs680893	3	165402038	MB21D1	6	74161999	1.87054e-10	-0.715758	1	T	A	0.3556
T cells	PHA	rs694823	3	165403132	MB21D1	6	74161999	1.87054e-10	-0.715758	1	C	G	0.3556
T cells	PHA	rs632101	3	165405491	MB21D1	6	74161999	1.87054e-10	-0.715758	1	T	G	0.3556
T cells	PHA	rs508652	3	165407301	MB21D1	6	74161999	1.87054e-10	-0.715758	1	C	A	0.3556
T cells	PHA	rs660778	3	165407313	MB21D1	6	74161999	1.87054e-10	-0.715758	1	A	G	0.3556
T cells	PHA	rs561639	3	165408478	MB21D1	6	74161999	1.87054e-10	-0.715758	1	A	G	0.3556
T cells	PHA	rs623608	3	165409669	MB21D1	6	74161999	1.87054e-10	-0.715758	1	T	C	0.3556
T cells	PHA	rs517236	3	165411052	MB21D1	6	74161999	1.87054e-10	-0.715758	1	C	T	0.3556
T cells	PHA	rs2686415	3	165411347	MB21D1	6	74161999	1.87054e-10	-0.715758	1	A	G	0.3556
T cells	PHA	rs655324	3	165412189	MB21D1	6	74161999	1.87054e-10	-0.715758	1	G	A	0.3556
T cells	PHA	rs686484	3	165415039	MB21D1	6	74161999	1.87054e-10	-0.715758	1	T	C	0.3556
T cells	PHA	rs695940	3	165415596	MB21D1	6	74161999	1.87054e-10	-0.715758	1	A	C	0.3556
T cells	PHA	rs622455	3	165416025	MB21D1	6	74161999	1.87054e-10	-0.715758	1	A	G	0.3556
T cells	PHA	rs658275	3	165420174	MB21D1	6	74161999	1.87054e-10	-0.715758	1	G	A	0.3556
T cells	PHA	rs602760	3	165421896	MB21D1	6	74161999	1.87054e-10	-0.715758	1	C	G	0.3556
T cells	PHA	rs17544582	15	94236408	HAS1	19	52227247	2.2693e-10	0.782714	1	G	A	0.4556
T cells	PHA	rs17627094	15	94236587	HAS1	19	52227247	2.2693e-10	0.782714	1	A	G	0.4556
T cells	PHA	rs35901867	15	94236940	HAS1	19	52227247	2.2693e-10	0.782714	1	T	C	0.4556
T cells	PHA	rs7496827	15	94237577	HAS1	19	52227247	2.2693e-10	0.782714	1	A	G	0.4556
T cells	PHA	rs7496828	15	94237621	HAS1	19	52227247	2.2693e-10	0.782714	1	C	G	0.4556
T cells	PHA	rs8037780	15	94238130	HAS1	19	52227247	2.2693e-10	0.782714	1	T	C	0.4556
T cells	PHA	rs7497067	15	94238446	HAS1	19	52227247	2.2693e-10	0.782714	1	A	G	0.4556
T cells	PHA	rs34481861	15	94239531	HAS1	19	52227247	2.2693e-10	0.782714	1	C	G	0.4556
