# Supplementary material for: Neonatal genetics of gene expression reveal potential origins of autoimmune and allergic disease risk
Source: Nat Commun. 2020 Jul 28;11:3761. doi: 10.1038/s41467-020-17477-x (PMC7387553; doi:10.1038/s41467-020-17477-x)
Supplement: Supplementary file 7 — Supplementary Data 4 [file 41467_2020_17477_MOESM7_ESM.xlsx]

## Sheet: colocalisation
Disease	Cis-eGene	Condition	Top_eSNP	RSID	ReQTL	TopeSNP_tested_in_coloc	Min_GWAS_Pval	#SNPs_eQTL	#SNP_GWAS	#SNP_tested	PP_distinct	PP_shared	Sum_PP	Ratio_PP	Resting M	LPS M	Resting T	PHA T	Lead_GWAS_SNP	R2_lead	Dprime_lead	Sensitivity analysis	PP_shared_default	PP_shared_p1	PP_shared_p2	PP_shared_p1p2
Allergic disease	HIST1H2BD	LPS M	chr6:26167951	rs9379828	Not	TRUE	2.309e-07	777	1432	773	0.0299676	0.954231	0.984199	31.8421	Not tested	0.954	Not tested	Not tested	chr6:26158993	0.947603	1	pass	0.995226	0.981003	0.994766	0.997905
Allergic disease	IL13	PHA T	chr5:131995843	rs1295686	Significant	TRUE	1.624e-16	451	714	430	0.0441331	0.948855	0.992988	21.4999	Not tested	Not tested	Not tested	0.949	chr5:131996500	0.978582	1	pass	0.994639	0.994639	0.988102	0.998797
Allergic disease	RERE	Resting T	chr1:8497307	rs301802	Not	TRUE	1.327e-16	508	835	504	0.0774485	0.920011	0.997459	11.879	Not tested	Not tested	0.92	Not tested	chr1:8497307	1	1	pass	0.991381	0.991381	0.988944	0.998883
Allergic sensitisation	IL13	PHA T	chr5:131995843	rs1295686	Significant	TRUE	5.05e-07	451	1123	449	0.0823497	0.899737	0.982087	10.9258	Not tested	Not tested	Not tested	0.9	chr5:131995964	0.978582	1	pass	0.988979	0.983154	0.976788	0.996415
Asthma	ERMP1	Resting T	chr9:5847602	rs35598997	Significant	FALSE	8.13e-07	513	270	224	0.01065	0.973433	0.984083	91.4021	Not tested	Not tested	0.973	Not tested	chr9:5841438	0.696188	0.825121	pass	0.997278	0.983942	0.995401	0.997496
Asthma	HLA-DRB1	Resting M	chr6:32612339	rs9273082	Not	FALSE	4.8e-28	3776	794	626	0.0104494	0.989297	0.999746	94.6746	0.989	Not tested	Not tested	Not tested	chr6:32604372	0.812883	1	pass	0.998919	0.998919	0.998689	0.999869
Asthma	HLA-DRB6	LPS M	chr6:32608014	rs9272625	Not	FALSE	4.8e-28	3805	812	645	0.0104032	0.988968	0.999371	95.064	Not tested	0.989	Not tested	Not tested	chr6:32604372	0.931681	1	pass	0.998886	0.998886	0.998315	0.999831
Asthma	IL13	PHA T	chr5:131995843	rs1295686	Significant	TRUE	1.36e-14	451	215	175	0.0426657	0.950232	0.992898	22.2716	Not tested	Not tested	Not tested	0.95	chr5:131995964	0.978582	1	pass	0.99479	0.99479	0.988178	0.998805
Asthma childhood onset	CCL20	PHA T	chr2:228672579	rs13034664	Significant	TRUE	4.31097e-12	1006	2132	998	0.0867248	0.913275	1	10.5307	Not tested	Not tested	Not tested	0.913	chr2:228670575	0.944244	0.980821	pass	0.990593	0.990593	0.990593	0.999051
Autoimmune thyroid disease (ic)	BACH2	Resting T	chr6:90976768	rs72928038	Not	TRUE	1.22551e-07	521	195	148	0.00554123	0.988215	0.993756	178.338	Not tested	Not tested	0.988	Not tested	chr6:90976768	1	1	pass	0.998809	0.997657	0.99403	0.999031
Celiac disease	UBE2L3	PHA T	chr22:21979096	rs11089637	Not	FALSE	2.49e-07	384	40	35	0.0407049	0.880408	0.921113	21.629	Not tested	Not tested	0.96	0.88	chr22:21982892	0.755354	0.879837	pass	0.986598	0.974444	0.918416	0.983603
Celiac disease	UBE2L3	Resting T	chr22:21979584	rs12158299	Not	FALSE	2.49e-07	384	40	35	0.0194814	0.960037	0.979519	49.2797	Not tested	Not tested	0.96	0.88	chr22:21982892	0.874575	1	pass	0.995855	0.991436	0.979953	0.996109
Celiac disease (ic)	BACH2	Resting T	chr6:90976768	rs72928038	Not	TRUE	2.709e-07	521	311	122	0.0912412	0.860022	0.951264	9.42581	Not tested	Not tested	0.86	Not tested	chr6:90809639	0.246994	0.94863	pass	0.983985	0.977173	0.941362	0.991253
Celiac disease (ic)	CTSH	Resting M	chr15:79234957	rs34593439	Not	TRUE	6.503e-07	865	346	208	0.0161357	0.97788	0.994016	60.6033	0.978	0.266	0.979	Not tested	chr15:79234957	1	1	pass	0.997743	0.99229	0.997743	0.999224
Celiac disease (ic)	CTSH	Resting T	chr15:79234957	rs34593439	Not	TRUE	6.503e-07	865	346	208	0.0150715	0.979187	0.994259	64.9695	0.978	0.266	0.979	Not tested	chr15:79234957	1	1	pass	0.997879	0.992652	0.997879	0.99926
Celiac disease (ic)	UBASH3A	Resting T	chr21:43855067	rs1893592	Significant	TRUE	2.963e-09	974	223	116	1.93114e-05	0.999954	0.999973	51780.5	Not tested	Not tested	1	Not tested	chr21:43855067	1	1	pass	0.999995	0.999971	0.999995	0.999997
Celiac disease (ic)	VARS2	PHA T	chr6:30888161	rs2249464	Not	TRUE	9.88E-324	1804	529	434	0.142093	0.85464	0.996733	6.01467	Not tested	Not tested	0.868	0.855	chr6:30688427	0.116328	0.76792	pass	0.983276	0.983276	0.979961	0.997959
Celiac disease (ic)	VARS2	Resting T	chr6:30888161	rs2249464	Not	TRUE	9.88E-324	1804	529	434	0.132074	0.867926	1	6.5715	Not tested	Not tested	0.868	0.855	chr6:30688427	0.116328	0.76792	pass	0.985011	0.985011	0.985011	0.998481
Crohn's disease	CARD9	LPS M	chr9:139266496	rs4077515	Not	TRUE	3.145e-30	629	1425	594	0.15289	0.847108	0.999998	5.54064	Not tested	0.847	Not tested	Not tested	chr9:139266496	1	1	pass	0.982271	0.982271	0.982269	0.998198
Crohn's disease	MUC1	PHA T	chr1:155033308	rs11589479	Significant	TRUE	1.49e-09	338	819	325	0.00798354	0.900112	0.908096	112.746	Not tested	Not tested	Not tested	0.9	chr1:155033308	1	1	pass	0.989025	0.988907	0.906642	0.989707
Crohn's disease	TSPAN14	LPS M	chr10:82280137	rs1878036	Not	FALSE	5.439e-11	743	1601	714	0.151878	0.847826	0.999704	5.58227	Not tested	0.848	0.841	0.47	chr10:82271341	0.90228	0.955141	pass	0.982368	0.982365	0.982067	0.998177
Crohn's disease	TSPAN14	Resting T	chr10:82280137	rs1878036	Not	FALSE	5.439e-11	743	1601	714	0.158727	0.84127	0.999997	5.3001	Not tested	0.848	0.841	0.47	chr10:82271341	0.90228	0.955141	pass	0.981481	0.981479	0.981481	0.998116
Inflammatory bowel disease	CARD9	LPS M	chr9:139267533	rs4078099	Not	TRUE	3.52e-36	629	1453	596	0.152429	0.847569	0.999998	5.56043	Not tested	0.848	Not tested	Not tested	chr9:139269198	0.986087	1	pass	0.982333	0.982333	0.982331	0.998205
Inflammatory bowel disease	HLA-DRB1	Resting M	chr6:32612339	rs9273082	Not	FALSE	1.205e-51	3776	4085	2006	0.0224735	0.977341	0.999815	43.4885	0.977	Not tested	Not tested	Not tested	chr6:32578127	0.591749	0.933161	pass	0.997687	0.997687	0.997517	0.999751
Inflammatory bowel disease	HLA-DRB6	LPS M	chr6:32608014	rs9272625	Not	FALSE	1.205e-51	3805	4114	2035	0.106854	0.892078	0.998932	8.34854	0.979	0.892	Not tested	Not tested	chr6:32578127	0.698073	0.93829	pass	0.988047	0.988047	0.986996	0.998684
Inflammatory bowel disease	HLA-DRB6	Resting M	chr6:32571845	rs9270893	Not	FALSE	2.171e-61	3903	4135	2126	0.0205813	0.978654	0.999236	47.5506	0.979	0.892	Not tested	Not tested	chr6:32397662	0.0892826	1	pass	0.997824	0.997824	0.997124	0.999712
Inflammatory bowel disease	LSP1	PHA T	chr11:1874072	rs907611	Significant	TRUE	2.337e-07	866	1724	825	0.12754	0.857756	0.985296	6.72538	Not tested	Not tested	Not tested	0.858	chr11:1874221	0.801991	1	pass	0.983687	0.97142	0.980967	0.996582
Inflammatory bowel disease	TSPAN14	LPS M	chr10:82280137	rs1878036	Not	FALSE	2.994e-11	743	1621	714	0.149868	0.849839	0.999707	5.67059	Not tested	0.85	0.842	0.467	chr10:82271341	0.90228	0.955141	pass	0.982637	0.982634	0.982341	0.998205
Inflammatory bowel disease	TSPAN14	Resting T	chr10:82280137	rs1878036	Not	FALSE	2.994e-11	743	1621	714	0.158376	0.841621	0.999997	5.31409	Not tested	0.85	0.842	0.467	chr10:82267945	0.90228	0.955141	pass	0.981529	0.981526	0.981529	0.998121
Multiple sclerosis (ic)	BACH2	Resting T	chr6:90976768	rs72928038	Not	TRUE	7.63e-07	521	356	139	0.0144862	0.969798	0.984285	66.9464	Not tested	Not tested	0.97	Not tested	chr6:90976768	1	1	pass	0.996895	0.989664	0.987987	0.996452
Multiple sclerosis (ic)	HLA-A	LPS M	chr6:29832919	rs2975031	Not	FALSE	2e-82	2545	772	431	0.00781462	0.992185	1	126.965	0.987	0.992	0.61	0.993	chr6:29904929	0.307953	1	pass	0.999213	0.999213	0.999213	0.999921
Multiple sclerosis (ic)	HLA-A	Resting M	chr6:29878738	rs440908	Not	FALSE	2e-82	2411	892	472	0.0123785	0.98735	0.999729	79.7632	0.987	0.992	0.61	0.993	chr6:29904929	0.248966	1	pass	0.99872	0.99872	0.998474	0.999847
Multiple sclerosis (ic)	HLA-A	PHA T	chr6:29916391	rs2517718	Significant	FALSE	2e-82	2276	983	508	0.00744109	0.992559	1	133.389	0.987	0.992	0.61	0.993	chr6:29904929	0.813287	1	pass	0.999251	0.999251	0.999251	0.999925
Multiple sclerosis (ic)	HLA-G	PHA T	chr6:29909840	rs2734904	Significant	FALSE	2e-82	2279	958	490	0.0133339	0.986666	1	73.997	Not tested	Not tested	0.00196	0.987	chr6:29904929	0.637755	1	pass	0.99865	0.99865	0.99865	0.999865
Narcolepsy (ic)	CTSH	Resting M	chr15:79234957	rs34593439	Not	TRUE	1.58e-09	865	296	227	0.0112822	0.988699	0.999982	87.6333	0.989	0.213	0.99	Not tested	chr15:79234957	1	1	pass	0.998858	0.998842	0.998858	0.999884
Narcolepsy (ic)	CTSH	Resting T	chr15:79234957	rs34593439	Not	TRUE	1.58e-09	865	296	227	0.0101968	0.989786	0.999983	97.0685	0.989	0.213	0.99	Not tested	chr15:79234957	1	1	pass	0.998969	0.998953	0.998969	0.999895
Primary biliary cirrhosis	CTSH	LPS M	chr15:79231518	rs11638844	Significant	TRUE	1.62793e-07	871	158	136	0.034152	0.965845	0.999997	28.2808	Not tested	0.966	0.000576	0.939	chr15:79220586	0.873315	0.983124	pass	0.996476	0.996473	0.996476	0.999646
Primary biliary cirrhosis	CTSH	PHA T	chr15:79232319	rs11072815	Not	TRUE	1.62793e-07	871	158	136	0.060212	0.938668	0.99888	15.5894	Not tested	0.966	0.000576	0.939	chr15:79220586	0.91807	0.983808	pass	0.993508	0.993504	0.992454	0.99924
Primary biliary cirrhosis	DGKQ	LPS M	chr4:980464	rs4690220	Not	TRUE	2.70516e-07	856	200	169	0.008563	0.991327	0.99989	115.769	Not tested	0.991	0.992	0.982	chr4:980464	1	1	pass	0.999126	0.999116	0.999036	0.999902
Primary biliary cirrhosis	DGKQ	PHA T	chr4:965779	rs11724804	Not	TRUE	2.70516e-07	883	204	173	0.0179698	0.982014	0.999984	54.648	Not tested	0.991	0.992	0.982	chr4:980464	0.898013	0.968306	pass	0.998172	0.998157	0.998172	0.999815
Primary biliary cirrhosis	DGKQ	Resting T	chr4:954275	rs3733346	Not	FALSE	2.70516e-07	886	207	173	0.00756998	0.99242	0.99999	131.099	Not tested	0.991	0.992	0.982	chr4:980464	0.863577	0.983481	pass	0.999237	0.999227	0.999237	0.999923
Primary biliary cirrhosis (ic)	BTN3A2	LPS M	chr6:26367833	rs9393710	Not	TRUE	1.134e-09	913	55	52	0.132987	0.866857	0.999844	6.51837	0.876	0.867	0.876	0.843	chr6:26367833	1	1	pass	0.984873	0.984716	0.984873	0.99845
Primary biliary cirrhosis (ic)	BTN3A2	Resting M	chr6:26367833	rs9393710	Not	TRUE	1.134e-09	913	55	52	0.124312	0.875541	0.999853	7.0431	0.876	0.867	0.876	0.843	chr6:26367833	1	1	pass	0.985984	0.985837	0.985984	0.998565
Primary biliary cirrhosis (ic)	BTN3A2	PHA T	chr6:26485573	rs9348721	Not	FALSE	1.134e-09	948	55	52	0.15683	0.84299	0.99982	5.37517	0.876	0.867	0.876	0.843	chr6:26367833	0.918414	1	pass	0.981715	0.98153	0.981715	0.998122
Primary biliary cirrhosis (ic)	BTN3A2	Resting T	chr6:26367833	rs9393710	Not	TRUE	1.134e-09	913	55	52	0.123931	0.875923	0.999854	7.06785	0.876	0.867	0.876	0.843	chr6:26367833	1	1	pass	0.986033	0.985886	0.986033	0.99857
Primary biliary cirrhosis (ic)	PLEKHM1	PHA T	chr17:43803189	rs1358071	Significant	FALSE	2.224e-09	1339	29	27	0.114239	0.710172	0.82441	6.21657	Not tested	Not tested	Not tested	0.71	chr17:43987801	0.809544	1	pass	0.960789	0.960685	0.791584	0.974279
Primary sclerosing cholangitis	UBASH3A	Resting T	chr21:43855067	rs1893592	Significant	TRUE	1.89696e-07	974	1572	851	0.0109997	0.986654	0.997654	89.6982	Not tested	Not tested	0.987	Not tested	chr21:43855067	1	1	pass	0.998649	0.99652	0.998649	0.999651
Rheumatoid arthritis	AFF3	PHA T	chr2:100806940	rs11676922	Not	TRUE	3.6e-12	702	1478	698	0.139236	0.827941	0.967178	5.94631	Not tested	Not tested	Not tested	0.828	chr2:100825367	0.890704	0.954037	pass	0.979642	0.979642	0.946557	0.994386
Rheumatoid arthritis	IL6ST	Resting T	chr5:55444683	rs7731626	Significant	TRUE	7.9e-23	659	1346	657	1.01311e-05	0.999983	0.999993	98704.6	Not tested	Not tested	1	Not tested	chr5:55444683	1	1	pass	0.999998	0.999998	0.999992	0.999999
Rheumatoid arthritis	UBASH3A	Resting T	chr21:43855067	rs1893592	Significant	TRUE	9.8e-09	974	1918	969	0.131205	0.868684	0.999889	6.62083	Not tested	Not tested	0.869	Not tested	chr21:43855067	1	1	pass	0.985108	0.984997	0.985108	0.998479
Rheumatoid arthritis (ic)	BACH2	Resting T	chr6:90976768	rs72928038	Not	TRUE	8.232e-07	521	292	141	0.011906	0.97205	0.983956	81.6436	Not tested	Not tested	0.972	Not tested	chr6:90976768	1	1	pass	0.997133	0.988866	0.988735	0.996194
Systemic lupus erythematosus	FAM167A	PHA T	chr8:11338370	rs2618444	Significant	TRUE	4.83401e-18	1047	1619	1031	0.131149	0.695074	0.826223	5.29989	Not tested	Not tested	Not tested	0.695	chr8:11339965	0.853758	1	pass	0.95699	0.95699	0.786744	0.973609
Type 1 diabetes	ADCY3	PHA T	chr2:25147289	rs73920612	Not	FALSE	1.116e-07	636	279	251	0.0860935	0.911969	0.998062	10.5928	Not tested	Not tested	0.82	0.912	chr2:25301755	0.208457	0.936849	pass	0.990423	0.988563	0.99041	0.998843
Type 1 diabetes	CLECL1	LPS M	chr12:9869271	rs2268146	Not	TRUE	6.038e-09	695	359	254	0.119941	0.879486	0.999427	7.33263	Not tested	0.879	Not tested	0.893	chr12:9885999	0.905408	0.969109	pass	0.986482	0.986403	0.985991	0.998573
Type 1 diabetes	CLECL1	PHA T	chr12:9885999	rs10492166	Not	TRUE	6.038e-09	715	375	267	0.106349	0.893341	0.99969	8.40008	Not tested	0.879	Not tested	0.893	chr12:9885999	1	1	pass	0.988201	0.98813	0.987965	0.998776
Type 1 diabetes	PHOSPHO2	PHA T	chr2:170517594	rs7575494	Not	TRUE	2.747e-13	804	275	257	0.0503708	0.949629	1	18.8528	Not tested	Not tested	0.93	0.95	chr2:170517594	1	1	pass	0.994724	0.994724	0.994724	0.99947
Type 1 diabetes	PHOSPHO2	Resting T	chr2:170569672	rs13009840	Not	FALSE	2.747e-13	817	270	262	0.0645518	0.930401	0.994953	14.4133	Not tested	Not tested	0.93	0.95	chr2:170517594	1	1	pass	0.992575	0.992575	0.987788	0.998765
Type 1 diabetes	SUOX	Resting T	chr12:56474379	rs3741499	Not	FALSE	4.306e-31	141	89	57	0.0540573	0.942427	0.996485	17.4339	Not tested	Not tested	0.942	0.707	chr12:56435412	0.885252	0.98279	pass	0.993928	0.993928	0.990623	0.999054
Type 1 diabetes (ic)	BACH2	Resting T	chr6:90976768	rs72928038	Not	TRUE	4.48008e-12	521	298	142	0.0057379	0.989211	0.994949	172.4	Not tested	Not tested	0.989	Not tested	chr6:90976768	1	1	pass	0.998911	0.99891	0.994346	0.999432
Type 1 diabetes (ic)	CTSH	Resting M	chr15:79234957	rs34593439	Not	TRUE	2.3737e-13	865	334	255	0.0111519	0.988848	1	88.6706	0.989	0.21	0.99	0.00815	chr15:79234957	1	1	pass	0.998874	0.998873	0.998873	0.999887
Type 1 diabetes (ic)	CTSH	Resting T	chr15:79234957	rs34593439	Not	TRUE	2.3737e-13	865	334	255	0.0100691	0.989931	1	98.3135	0.989	0.21	0.99	0.00815	chr15:79234957	1	1	pass	0.998984	0.998984	0.998984	0.999898
Type 1 diabetes (ic)	SUOX	Resting T	chr12:56474379	rs3741499	Not	FALSE	7.69288e-21	141	226	49	0.052891	0.943932	0.996823	17.8467	Not tested	Not tested	0.944	0.744	chr12:56480583	0.982425	1	pass	0.994095	0.994095	0.99111	0.999104
Ulcerative colitis	HLA-DRB1	Resting M	chr6:32612339	rs9273082	Not	FALSE	4.2e-91	3776	4050	2002	0.022485	0.97733	0.999815	43.4659	0.977	Not tested	Not tested	Not tested	chr6:32578127	0.591749	0.933161	pass	0.997686	0.997686	0.997516	0.999751
Ulcerative colitis	HLA-DRB6	LPS M	chr6:32608014	rs9272625	Not	FALSE	4.2e-91	3805	4080	2031	0.106892	0.89204	0.998932	8.34522	0.979	0.892	Not tested	Not tested	chr6:32578127	0.698073	0.93829	pass	0.988042	0.988042	0.986991	0.998684
Ulcerative colitis	HLA-DRB6	Resting M	chr6:32571845	rs9270893	Not	FALSE	4.2e-91	3903	4110	2125	0.0205983	0.978637	0.999236	47.5107	0.979	0.892	Not tested	Not tested	chr6:32578127	0.605812	0.932632	pass	0.997822	0.997822	0.997122	0.999711
Ulcerative colitis	ITGAL	Resting T	chr16:30482540	rs12598978	Not	TRUE	6.912e-07	236	563	222	0.108524	0.872732	0.981256	8.04183	Not tested	Not tested	0.873	Not tested	chr16:30493881	0.588866	0.933021	pass	0.985627	0.974353	0.977645	0.995932
Ulcerative colitis	LSP1	PHA T	chr11:1874072	rs907611	Significant	TRUE	1.362e-07	866	1691	811	0.0820635	0.914793	0.996857	11.1474	Not tested	Not tested	Not tested	0.915	chr11:1874072	1	1	pass	0.990772	0.989336	0.989151	0.998735
Ulcerative colitis	RGS19	Resting T	chr20:62695931	rs6062343	Not	TRUE	4.327e-07	566	1277	548	0.0848637	0.904464	0.989327	10.6578	Not tested	Not tested	0.904	Not tested	chr20:62712053	0.892116	0.95363	pass	0.989548	0.980728	0.987907	0.99774
References
Allergic disease (asthma, hay fever or eczema)	Ferreira, M.A. et al. Shared genetic origin of asthma, hay fever and eczema elucidates allergic disease biology. Nat Genet 49, 1752-1757 (2017).
Allergic sensitisation	Waage, J. et al. Genome-wide association and HLA fine-mapping studies identify risk loci and genetic pathways underlying allergic rhinitis. Nat Genet 50, 1072-1080 (2018).
Asthma	Demenais, F. et al. Multiancestry association study identifies new asthma risk loci that colocalize with immune-cell enhancer marks. Nat Genet 50, 42-53 (2018).
Asthma childhood onset	Iotchkova, V. et al. GARFIELD - GWAS Analysis of Regulatory or Functional Information Enrichment with LD correction. bioRxiv, 085738 (2016).
Autoimmune thyroid disease (ic)	Cooper, J.D. et al. Seven newly identified loci for autoimmune thyroid disease. Hum Mol Genet 21, 5202-8 (2012).
Celiac disease	Dubois, P.C. et al. Multiple common variants for celiac disease influencing immune gene expression. Nat Genet 42, 295-302 (2010).
Celiac disease (ic)	Trynka, G. et al. Dense genotyping identifies and localizes multiple common and rare variant association signals in celiac disease. Nat Genet 43, 1193-201 (2011).
Crohn's disease	de Lange, K.M. et al. Genome-wide association study implicates immune activation of multiple integrin genes in inflammatory bowel disease. Nat Genet 49, 256-261 (2017).
Inflammatory bowel disease	de Lange, K.M. et al. Genome-wide association study implicates immune activation of multiple integrin genes in inflammatory bowel disease. Nat Genet 49, 256-261 (2017).
Multiple sclerosis (ic)	International Multiple Sclerosis Genetics, C. et al. Analysis of immune-related loci identifies 48 new susceptibility variants for multiple sclerosis. Nat Genet 45, 1353-60 (2013).
Narcolepsy (ic)	Faraco, J. et al. ImmunoChip study implicates antigen presentation to T cells in narcolepsy. PLoS Genet 9, e1003270 (2013).
Primary biliary cirrhosis	Cordell, H.J. et al. International genome-wide meta-analysis identifies new primary biliary cirrhosis risk loci and targetable pathogenic pathways. Nat Commun 6, 8019 (2015).
Primary biliary cirrhosis (ic)	Liu, J.Z. et al. Dense fine-mapping study identifies new susceptibility loci for primary biliary cirrhosis. Nat Genet 44, 1137-41 (2012).
Primary sclerosing cholangitis	Ji, S.G. et al. Genome-wide association study of primary sclerosing cholangitis identifies new risk loci and quantifies the genetic relationship with inflammatory bowel disease. Nat Genet 49, 269-273 (2017).
Rheumatoid arthritis	Okada, Y. et al. Genetics of rheumatoid arthritis contributes to biology and drug discovery. Nature 506, 376-81 (2014).
Rheumatoid arthritis (ic)	Eyre, S. et al. High-density genetic mapping identifies new susceptibility loci for rheumatoid arthritis. Nat Genet 44, 1336-40 (2012).
Systemic lupus erythematosus	Bentham, J. et al. Genetic association analyses implicate aberrant regulation of innate and adaptive immunity genes in the pathogenesis of systemic lupus erythematosus. Nat Genet 47, 1457-1464 (2015).
Type 1 diabetes	Bradfield, J.P. et al. A genome-wide meta-analysis of six type 1 diabetes cohorts identifies multiple associated loci. PLoS Genet 7, e1002293 (2011).
Type 1 diabetes (ic)	Onengut-Gumuscu, S. et al. Fine mapping of type 1 diabetes susceptibility loci and evidence for colocalization of causal variants with lymphoid gene enhancers. Nat Genet 47, 381-6 (2015).
Ulcerative colitis	de Lange, K.M. et al. Genome-wide association study implicates immune activation of multiple integrin genes in inflammatory bowel disease. Nat Genet 49, 256-261 (2017).
