# Supplementary material for: Neonatal genetics of gene expression reveal potential origins of autoimmune and allergic disease risk
Source: Nat Commun. 2020 Jul 28;11:3761. doi: 10.1038/s41467-020-17477-x (PMC7387553; doi:10.1038/s41467-020-17477-x)
Supplement: Supplementary file 8 — Supplementary Data 5 [file 41467_2020_17477_MOESM8_ESM.xlsx]

## Sheet: MR analysis
Disease	Exposure	Condition	#Instruments	Method	Causal estimate	SE	P-value	Significant
Allergic disease	FN3KRP	Resting T	4	IVW	-0.0209558	0.00455435	4.19919e-06	Significant
Allergic disease	FN3KRP	Resting T	4	Weighted median	-0.0177258	0.00556137	0.00143604	Significant
Allergic disease	FN3KRP	Resting T	4	Weighted mode (simple SE)	-0.0173612	0.00612206	0.00457036	Significant
Allergic disease	FN3KRP	Resting T	4	MR-Egger	-0.00487326	0.0182354	0.789283	Not
Allergic disease	FN3KRP	Resting T	4	(intercept)	-0.0115299	0.012659	0.362399	Not
Allergic disease	HLA-A	PHA T	3	IVW	-0.017262	0.00474805	0.000277341	Significant
Allergic disease	HLA-A	PHA T	3	Weighted median	-0.0204916	0.0055679	0.000232944	Significant
Allergic disease	HLA-A	PHA T	3	Weighted mode (simple SE)	-0.0208191	0.00608402	0.000621768	Significant
Allergic disease	HLA-A	PHA T	3	MR-Egger	-0.0337604	0.0353402	0.339428	Not
Allergic disease	HLA-A	PHA T	3	(intercept)	0.0150628	0.0316896	0.634556	Not
Allergic disease	HLA-DQA2	Resting M	3	IVW	0.0264227	0.00474448	2.55991e-08	Significant
Allergic disease	HLA-DQA2	Resting M	3	Weighted median	0.0277388	0.00688376	5.58729e-05	Significant
Allergic disease	HLA-DQA2	Resting M	3	Weighted mode (simple SE)	0.0295177	0.0100846	0.00342225	Significant
Allergic disease	HLA-DQA2	Resting M	3	MR-Egger	0.16358	0.251964	0.516197	Not
Allergic disease	HLA-DQA2	Resting M	3	(intercept)	-0.103865	0.19032	0.585246	Not
Allergic disease	SERPINB6	Resting T	3	IVW	0.0295513	0.00808533	0.000257257	Significant
Allergic disease	SERPINB6	Resting T	3	Weighted median	0.0255561	0.009785	0.00900773	Significant
Allergic disease	SERPINB6	Resting T	3	Weighted mode (simple SE)	0.0238571	0.0117065	0.0415559	Significant
Allergic disease	SERPINB6	Resting T	3	MR-Egger	-0.0192387	0.081443	0.81326	Not
Allergic disease	SERPINB6	Resting T	3	(intercept)	0.0211108	0.0350653	0.547146	Not
Allergic disease	SLC22A5	PHA T	3	IVW	0.0228899	0.00435733	1.49487e-07	Significant
Allergic disease	SLC22A5	PHA T	3	Weighted median	0.0194117	0.00603865	0.0013064	Significant
Allergic disease	SLC22A5	PHA T	3	Weighted mode (simple SE)	0.0358234	0.00664953	7.15009e-08	Significant
Allergic disease	SLC22A5	PHA T	3	MR-Egger	0.0317339	0.060578	0.600382	Not
Allergic disease	SLC22A5	PHA T	3	(intercept)	-0.00745514	0.0499809	0.881427	Not
Allergic disease	THBS1	LPS M	3	IVW	-0.018165	0.00688358	0.00831788	Significant
Allergic disease	THBS1	LPS M	3	Weighted median	-0.0261037	0.00885332	0.00319362	Significant
Allergic disease	THBS1	LPS M	3	Weighted mode (simple SE)	-0.0263255	0.0100035	0.00849742	Significant
Allergic disease	THBS1	LPS M	3	MR-Egger	-0.0439066	0.0783249	0.57509	Not
Allergic disease	THBS1	LPS M	3	(intercept)	0.0151326	0.0454662	0.739262	Not
Allergic rhinitis	BTN3A2	Resting T	8	IVW	-0.0269801	0.0102742	0.00863915	Significant
Allergic rhinitis	BTN3A2	Resting T	8	Weighted median	-0.0325716	0.0135004	0.0158372	Significant
Allergic rhinitis	BTN3A2	Resting T	8	Weighted mode (simple SE)	-0.0437859	0.0184488	0.0176266	Significant
Allergic rhinitis	BTN3A2	Resting T	8	MR-Egger	-0.0607935	0.0401184	0.129684	Not
Allergic rhinitis	BTN3A2	Resting T	8	(intercept)	0.0263216	0.0301882	0.383253	Not
Allergic rhinitis	BTN3A2	PHA T	5	IVW	-0.0269983	0.0129104	0.0365088	Significant
Allergic rhinitis	BTN3A2	PHA T	5	Weighted median	-0.0342235	0.0149517	0.0220831	Significant
Allergic rhinitis	BTN3A2	PHA T	5	Weighted mode (simple SE)	-0.0417576	0.0194875	0.0321297	Significant
Allergic rhinitis	BTN3A2	PHA T	5	MR-Egger	-0.0410441	0.0504001	0.415436	Not
Allergic rhinitis	BTN3A2	PHA T	5	(intercept)	0.0129471	0.0444375	0.77078	Not
Allergic rhinitis	ERI1	PHA T	4	IVW	-0.0347629	0.01546	0.0245402	Significant
Allergic rhinitis	ERI1	PHA T	4	Weighted median	-0.0450286	0.0186969	0.016025	Significant
Allergic rhinitis	ERI1	PHA T	4	Weighted mode (simple SE)	-0.045845	0.0214822	0.0328348	Significant
Allergic rhinitis	ERI1	PHA T	4	MR-Egger	-0.148073	0.103748	0.153513	Not
Allergic rhinitis	ERI1	PHA T	4	(intercept)	0.0748284	0.0677491	0.26938	Not
Allergic rhinitis	HLA-DRB5	LPS M	3	IVW	-0.0634642	0.0170114	0.000190963	Significant
Allergic rhinitis	HLA-DRB5	LPS M	3	Weighted median	-0.0514596	0.0200689	0.0103429	Significant
Allergic rhinitis	HLA-DRB5	LPS M	3	Weighted mode (simple SE)	-0.0472668	0.0234211	0.0435776	Significant
Allergic rhinitis	HLA-DRB5	LPS M	3	MR-Egger	-0.00314952	0.0938517	0.973229	Not
Allergic rhinitis	HLA-DRB5	LPS M	3	(intercept)	-0.0703695	0.107095	0.511133	Not
Allergic rhinitis	HLA-DRB5	Resting T	3	IVW	-0.0673088	0.0179315	0.000174264	Significant
Allergic rhinitis	HLA-DRB5	Resting T	3	Weighted median	-0.0572589	0.021177	0.00685459	Significant
Allergic rhinitis	HLA-DRB5	Resting T	3	Weighted mode (simple SE)	-0.0503677	0.025172	0.0453988	Significant
Allergic rhinitis	HLA-DRB5	Resting T	3	MR-Egger	-0.0154978	0.0914946	0.865494	Not
Allergic rhinitis	HLA-DRB5	Resting T	3	(intercept)	-0.0575267	0.0990485	0.561379	Not
Allergic rhinitis	HLA-DRB5	PHA T	3	IVW	-0.0598991	0.0210267	0.00438963	Significant
Allergic rhinitis	HLA-DRB5	PHA T	3	Weighted median	-0.0549684	0.0234051	0.0188459	Significant
Allergic rhinitis	HLA-DRB5	PHA T	3	Weighted mode (simple SE)	-0.0548276	0.0274925	0.0461221	Significant
Allergic rhinitis	HLA-DRB5	PHA T	3	MR-Egger	-0.0393606	0.0642707	0.540261	Not
Allergic rhinitis	HLA-DRB5	PHA T	3	(intercept)	-0.0188606	0.055772	0.735233	Not
Allergic rhinitis	MICB	PHA T	4	IVW	0.0751665	0.0214973	0.000471312	Significant
Allergic rhinitis	MICB	PHA T	4	Weighted median	0.0742949	0.0259564	0.0042058	Significant
Allergic rhinitis	MICB	PHA T	4	Weighted mode (simple SE)	0.0732685	0.0275988	0.0079362	Significant
Allergic rhinitis	MICB	PHA T	4	MR-Egger	0.304214	0.368657	0.409261	Not
Allergic rhinitis	MICB	PHA T	4	(intercept)	-0.163123	0.262104	0.533705	Not
Allergic sensitisation	ACER3	Resting T	3	IVW	0.0421238	0.0185234	0.022961	Significant
Allergic sensitisation	ACER3	Resting T	3	Weighted median	0.0424378	0.0202768	0.0363555	Significant
Allergic sensitisation	ACER3	Resting T	3	Weighted mode (simple SE)	0.0461157	0.0228746	0.0437977	Significant
Allergic sensitisation	ACER3	Resting T	3	MR-Egger	0.0652756	0.0664807	0.326162	Not
Allergic sensitisation	ACER3	Resting T	3	(intercept)	-0.0193347	0.053321	0.716897	Not
Allergic sensitisation	HLA-DQA1	PHA T	4	IVW	-0.075489	0.0305964	0.0136155	Significant
Allergic sensitisation	HLA-DQA1	PHA T	4	Weighted median	-0.0856807	0.0367792	0.0198275	Significant
Allergic sensitisation	HLA-DQA1	PHA T	4	Weighted mode (simple SE)	-0.101091	0.0515164	0.0497278	Significant
Allergic sensitisation	HLA-DQA1	PHA T	4	MR-Egger	-0.0237474	0.233926	0.91914	Not
Allergic sensitisation	HLA-DQA1	PHA T	4	(intercept)	-0.031967	0.143282	0.823454	Not
Asthma	BTN3A2	Resting T	7	IVW	-0.0516346	0.0082272	3.47199e-10	Significant
Asthma	BTN3A2	Resting T	7	Weighted median	-0.05395	0.0105556	3.20409e-07	Significant
Asthma	BTN3A2	Resting T	7	Weighted mode (simple SE)	-0.0561142	0.0126831	9.67401e-06	Significant
Asthma	BTN3A2	Resting T	7	MR-Egger	-0.0657998	0.0288369	0.0225015	Significant
Asthma	BTN3A2	Resting T	7	(intercept)	0.0110166	0.0214949	0.608286	Not
Asthma	BTN3A2	PHA T	4	IVW	-0.0528914	0.00962043	3.84506e-08	Significant
Asthma	BTN3A2	PHA T	4	Weighted median	-0.0564262	0.0118328	1.85492e-06	Significant
Asthma	BTN3A2	PHA T	4	Weighted mode (simple SE)	-0.0598985	0.0127294	2.5321e-06	Significant
Asthma	BTN3A2	PHA T	4	MR-Egger	-0.0778016	0.030602	0.0110102	Significant
Asthma	BTN3A2	PHA T	4	(intercept)	0.0243485	0.0283954	0.391179	Not
Asthma	SLC22A5	PHA T	3	IVW	0.053228	0.0098113	5.78977e-08	Significant
Asthma	SLC22A5	PHA T	3	Weighted median	0.0506055	0.0144524	0.000462596	Significant
Asthma	SLC22A5	PHA T	3	Weighted mode (simple SE)	0.075986	0.0140974	7.0434e-08	Significant
Asthma	SLC22A5	PHA T	3	MR-Egger	0.0627339	0.154654	0.685006	Not
Asthma	SLC22A5	PHA T	3	(intercept)	-0.00795322	0.126605	0.949911	Not
Asthma adult onset	BTN3A2	Resting T	8	IVW	-0.03706	0.00752787	8.52079e-07	Significant
Asthma adult onset	BTN3A2	Resting T	8	Weighted median	-0.0386101	0.00776947	6.7137e-07	Significant
Asthma adult onset	BTN3A2	Resting T	8	Weighted mode (simple SE)	-0.0386954	0.00916527	2.4219e-05	Significant
Asthma adult onset	BTN3A2	Resting T	8	MR-Egger	-0.0378347	0.0310976	0.22374	Not
Asthma adult onset	BTN3A2	Resting T	8	(intercept)	0.000609318	0.0236095	0.97941	Not
Asthma adult onset	BTN3A2	PHA T	5	IVW	-0.0325763	0.0107799	0.00251149	Significant
Asthma adult onset	BTN3A2	PHA T	5	Weighted median	-0.0364598	0.00834667	1.25285e-05	Significant
Asthma adult onset	BTN3A2	PHA T	5	Weighted mode (simple SE)	-0.0363751	0.00885706	4.01e-05	Significant
Asthma adult onset	BTN3A2	PHA T	5	MR-Egger	-0.0282966	0.041845	0.498898	Not
Asthma adult onset	BTN3A2	PHA T	5	(intercept)	-0.00398679	0.0372226	0.914704	Not
Asthma adult onset	HLA-DQA2	Resting M	3	IVW	0.0391344	0.00767391	3.40247e-07	Significant
Asthma adult onset	HLA-DQA2	Resting M	3	Weighted median	0.0576094	0.0166768	0.000551384	Significant
Asthma adult onset	HLA-DQA2	Resting M	3	Weighted mode (simple SE)	0.0813959	0.0123497	4.37152e-11	Significant
Asthma adult onset	HLA-DQA2	Resting M	3	MR-Egger	-0.254495	0.560885	0.650017	Not
Asthma adult onset	HLA-DQA2	Resting M	3	(intercept)	0.232871	0.441899	0.598209	Not
Asthma adult onset	HLA-DQA2	Resting T	3	IVW	0.0747161	0.0129867	8.75181e-09	Significant
Asthma adult onset	HLA-DQA2	Resting T	3	Weighted median	0.0900627	0.0282394	0.00142642	Significant
Asthma adult onset	HLA-DQA2	Resting T	3	Weighted mode (simple SE)	0.148093	0.0219346	1.46235e-11	Significant
Asthma adult onset	HLA-DQA2	Resting T	3	MR-Egger	-0.144476	0.667633	0.828675	Not
Asthma adult onset	HLA-DQA2	Resting T	3	(intercept)	0.115127	0.34662	0.739781	Not
Asthma adult onset	HLA-DRB5	LPS M	3	IVW	-0.0683443	0.0062159	4.03567e-28	Significant
Asthma adult onset	HLA-DRB5	LPS M	3	Weighted median	-0.0517081	0.00978927	1.27696e-07	Significant
Asthma adult onset	HLA-DRB5	LPS M	3	Weighted mode (simple SE)	-0.0502047	0.00783496	1.47654e-10	Significant
Asthma adult onset	HLA-DRB5	LPS M	3	MR-Egger	-0.0336157	0.130671	0.796982	Not
Asthma adult onset	HLA-DRB5	LPS M	3	(intercept)	-0.0389895	0.143396	0.785699	Not
Asthma adult onset	HLA-DRB5	Resting T	3	IVW	-0.0732474	0.00659743	1.22107e-28	Significant
Asthma adult onset	HLA-DRB5	Resting T	3	Weighted median	-0.0552575	0.0109776	4.81212e-07	Significant
Asthma adult onset	HLA-DRB5	Resting T	3	Weighted mode (simple SE)	-0.0540343	0.00848977	1.95755e-10	Significant
Asthma adult onset	HLA-DRB5	Resting T	3	MR-Egger	-0.0490951	0.120675	0.684128	Not
Asthma adult onset	HLA-DRB5	Resting T	3	(intercept)	-0.0256725	0.124769	0.836978	Not
Asthma adult onset	HLA-DRB5	PHA T	3	IVW	-0.0736929	0.00727355	3.99941e-24	Significant
Asthma adult onset	HLA-DRB5	PHA T	3	Weighted median	-0.0483767	0.00992236	1.08518e-06	Significant
Asthma adult onset	HLA-DRB5	PHA T	3	Weighted mode (simple SE)	-0.0460394	0.00826398	2.53143e-08	Significant
Asthma adult onset	HLA-DRB5	PHA T	3	MR-Egger	0.0258963	0.132884	0.845487	Not
Asthma adult onset	HLA-DRB5	PHA T	3	(intercept)	-0.0904251	0.114112	0.428113	Not
Asthma adult onset	MICB	PHA T	3	IVW	0.070939	0.0104646	1.21079e-11	Significant
Asthma adult onset	MICB	PHA T	3	Weighted median	0.0723005	0.0142546	3.93498e-07	Significant
Asthma adult onset	MICB	PHA T	3	Weighted mode (simple SE)	0.0734575	0.0143248	2.92842e-07	Significant
Asthma adult onset	MICB	PHA T	3	MR-Egger	-0.00821794	0.157244	0.95832	Not
Asthma adult onset	MICB	PHA T	3	(intercept)	0.0559838	0.110964	0.613896	Not
Asthma adult onset	PAQR8	PHA T	3	IVW	0.0272203	0.00910653	0.002798	Significant
Asthma adult onset	PAQR8	PHA T	3	Weighted median	0.0278657	0.0102646	0.00663259	Significant
Asthma adult onset	PAQR8	PHA T	3	Weighted mode (simple SE)	0.0279868	0.0120282	0.0199772	Significant
Asthma adult onset	PAQR8	PHA T	3	MR-Egger	0.0318868	0.0481657	0.507956	Not
Asthma adult onset	PAQR8	PHA T	3	(intercept)	-0.00314694	0.0318959	0.921406	Not
Asthma adult onset	THBS1	LPS M	3	IVW	-0.0312771	0.0119743	0.00900087	Significant
Asthma adult onset	THBS1	LPS M	3	Weighted median	-0.0362115	0.0151829	0.0170778	Significant
Asthma adult onset	THBS1	LPS M	3	Weighted mode (simple SE)	-0.0398001	0.0177439	0.0248953	Significant
Asthma adult onset	THBS1	LPS M	3	MR-Egger	-0.0892874	0.0953045	0.348828	Not
Asthma adult onset	THBS1	LPS M	3	(intercept)	0.0340237	0.0551977	0.537632	Not
Asthma adult onset	ZNRD1	PHA T	3	IVW	-0.0493368	0.0103128	1.71828e-06	Significant
Asthma adult onset	ZNRD1	PHA T	3	Weighted median	-0.0439779	0.0139563	0.00162652	Significant
Asthma adult onset	ZNRD1	PHA T	3	Weighted mode (simple SE)	-0.0325518	0.012877	0.0114745	Significant
Asthma adult onset	ZNRD1	PHA T	3	MR-Egger	0.0293883	0.120731	0.80768	Not
Asthma adult onset	ZNRD1	PHA T	3	(intercept)	-0.0503882	0.0753605	0.503732	Not
Asthma childhood onset	BTN3A2	Resting T	8	IVW	-0.0356073	0.00843756	2.44206e-05	Significant
Asthma childhood onset	BTN3A2	Resting T	8	Weighted median	-0.0430353	0.0112151	0.000124414	Significant
Asthma childhood onset	BTN3A2	Resting T	8	Weighted mode (simple SE)	-0.0466194	0.0146434	0.00145439	Significant
Asthma childhood onset	BTN3A2	Resting T	8	MR-Egger	-0.052446	0.0322517	0.103919	Not
Asthma childhood onset	BTN3A2	Resting T	8	(intercept)	0.0132534	0.0245006	0.588547	Not
Asthma childhood onset	BTN3A2	PHA T	5	IVW	-0.0419147	0.00949463	1.01214e-05	Significant
Asthma childhood onset	BTN3A2	PHA T	5	Weighted median	-0.0454201	0.0118851	0.000132583	Significant
Asthma childhood onset	BTN3A2	PHA T	5	Weighted mode (simple SE)	-0.0451527	0.0139254	0.00118494	Significant
Asthma childhood onset	BTN3A2	PHA T	5	MR-Egger	-0.0404	0.0319796	0.20648	Not
Asthma childhood onset	BTN3A2	PHA T	5	(intercept)	-0.0014129	0.0284812	0.960435	Not
Asthma childhood onset	ERI1	PHA T	3	IVW	-0.0556049	0.0146187	0.000142562	Significant
Asthma childhood onset	ERI1	PHA T	3	Weighted median	-0.0587723	0.017194	0.000630386	Significant
Asthma childhood onset	ERI1	PHA T	3	Weighted mode (simple SE)	-0.0630097	0.0193765	0.0011465	Significant
Asthma childhood onset	ERI1	PHA T	3	MR-Egger	-0.10945	0.0900729	0.224316	Not
Asthma childhood onset	ERI1	PHA T	3	(intercept)	0.0353523	0.0583533	0.544626	Not
Asthma childhood onset	ERMP1	Resting T	3	IVW	-0.0908073	0.0166549	4.97304e-08	Significant
Asthma childhood onset	ERMP1	Resting T	3	Weighted median	-0.0978634	0.0251062	9.69983e-05	Significant
Asthma childhood onset	ERMP1	Resting T	3	Weighted mode (simple SE)	-0.107783	0.0311408	0.000537839	Significant
Asthma childhood onset	ERMP1	Resting T	3	MR-Egger	0.126794	0.121346	0.296067	Not
Asthma childhood onset	ERMP1	Resting T	3	(intercept)	-0.130769	0.0722329	0.0702378	Not
Asthma childhood onset	FAM26F	PHA T	3	IVW	-0.0451729	0.0146802	0.00208996	Significant
Asthma childhood onset	FAM26F	PHA T	3	Weighted median	-0.0452824	0.0177406	0.010696	Significant
Asthma childhood onset	FAM26F	PHA T	3	Weighted mode (simple SE)	-0.0455214	0.0195661	0.0199896	Significant
Asthma childhood onset	FAM26F	PHA T	3	MR-Egger	-0.0430452	0.0554263	0.437382	Not
Asthma childhood onset	FAM26F	PHA T	3	(intercept)	-0.0015145	0.0380439	0.968245	Not
Asthma childhood onset	FDFT1	Resting T	3	IVW	0.042433	0.0109796	0.000111219	Significant
Asthma childhood onset	FDFT1	Resting T	3	Weighted median	0.0456768	0.0127147	0.000327594	Significant
Asthma childhood onset	FDFT1	Resting T	3	Weighted mode (simple SE)	0.0458865	0.0148149	0.00195283	Significant
Asthma childhood onset	FDFT1	Resting T	3	MR-Egger	0.0683013	0.0540065	0.205984	Not
Asthma childhood onset	FDFT1	Resting T	3	(intercept)	-0.0226398	0.0462791	0.624699	Not
Asthma childhood onset	FN3KRP	Resting T	4	IVW	-0.0249737	0.0115421	0.0304875	Significant
Asthma childhood onset	FN3KRP	Resting T	4	Weighted median	-0.0302373	0.0134829	0.0249198	Significant
Asthma childhood onset	FN3KRP	Resting T	4	Weighted mode (simple SE)	-0.0317152	0.0152105	0.0370614	Significant
Asthma childhood onset	FN3KRP	Resting T	4	MR-Egger	-0.0463617	0.0460208	0.313739	Not
Asthma childhood onset	FN3KRP	Resting T	4	(intercept)	0.015346	0.0319648	0.631163	Not
Asthma childhood onset	HLA-A	PHA T	3	IVW	-0.063645	0.0101834	4.10733e-10	Significant
Asthma childhood onset	HLA-A	PHA T	3	Weighted median	-0.0570887	0.0125845	5.72135e-06	Significant
Asthma childhood onset	HLA-A	PHA T	3	Weighted mode (simple SE)	-0.052894	0.0117405	6.62922e-06	Significant
Asthma childhood onset	HLA-A	PHA T	3	MR-Egger	0.0246447	0.0824162	0.764919	Not
Asthma childhood onset	HLA-A	PHA T	3	(intercept)	-0.0813591	0.0745773	0.2753	Not
Asthma childhood onset	HLA-DQA1	LPS M	3	IVW	-0.0555819	0.0109844	4.19041e-07	Significant
Asthma childhood onset	HLA-DQA1	LPS M	3	Weighted median	-0.0545451	0.017788	0.00216655	Significant
Asthma childhood onset	HLA-DQA1	LPS M	3	Weighted mode (simple SE)	-0.0899039	0.028451	0.00157792	Significant
Asthma childhood onset	HLA-DQA1	LPS M	3	MR-Egger	-0.470609	0.216391	0.0296446	Significant
Asthma childhood onset	HLA-DQA1	LPS M	3	(intercept)	0.359346	0.185517	0.0527454	Not
Asthma childhood onset	HLA-DQA2	Resting M	3	IVW	-0.0501627	0.0113473	9.84028e-06	Significant
Asthma childhood onset	HLA-DQA2	Resting M	3	Weighted median	-0.0962189	0.0222839	1.57544e-05	Significant
Asthma childhood onset	HLA-DQA2	Resting M	3	Weighted mode (simple SE)	-0.125532	0.0162489	1.11352e-14	Significant
Asthma childhood onset	HLA-DQA2	Resting M	3	MR-Egger	-0.087276	0.845776	0.917812	Not
Asthma childhood onset	HLA-DQA2	Resting M	3	(intercept)	0.0294881	0.667586	0.964768	Not
Asthma childhood onset	HLA-G	PHA T	3	IVW	-0.0470949	0.0118223	6.78897e-05	Significant
Asthma childhood onset	HLA-G	PHA T	3	Weighted median	-0.0480059	0.0133074	0.000309196	Significant
Asthma childhood onset	HLA-G	PHA T	3	Weighted mode (simple SE)	-0.0494307	0.0155279	0.00145585	Significant
Asthma childhood onset	HLA-G	PHA T	3	MR-Egger	-0.0394679	0.0639584	0.537178	Not
Asthma childhood onset	HLA-G	PHA T	3	(intercept)	-0.00613582	0.0505671	0.903422	Not
Asthma childhood onset	MICB	PHA T	3	IVW	0.0976898	0.0155408	3.25721e-10	Significant
Asthma childhood onset	MICB	PHA T	3	Weighted median	0.107383	0.0212015	4.08694e-07	Significant
Asthma childhood onset	MICB	PHA T	3	Weighted mode (simple SE)	0.11418	0.0243327	2.69951e-06	Significant
Asthma childhood onset	MICB	PHA T	3	MR-Egger	0.206895	0.25584	0.418694	Not
Asthma childhood onset	MICB	PHA T	3	(intercept)	-0.0771438	0.180338	0.668816	Not
Asthma childhood onset	SLC22A5	PHA T	3	IVW	0.0888223	0.0111587	1.72145e-15	Significant
Asthma childhood onset	SLC22A5	PHA T	3	Weighted median	0.0924406	0.0154634	2.25864e-09	Significant
Asthma childhood onset	SLC22A5	PHA T	3	Weighted mode (simple SE)	0.101208	0.0203744	6.78536e-07	Significant
Asthma childhood onset	SLC22A5	PHA T	3	MR-Egger	0.0700708	0.0906388	0.439476	Not
Asthma childhood onset	SLC22A5	PHA T	3	(intercept)	0.0158629	0.0750423	0.832586	Not
Celiac disease	RABEP1	PHA T	4	IVW	-0.0772065	0.0167003	3.78111e-06	Significant
Celiac disease	RABEP1	PHA T	4	Weighted median	-0.0683498	0.0210689	0.00117818	Significant
Celiac disease	RABEP1	PHA T	4	Weighted mode (simple SE)	-0.0639245	0.0236613	0.00689978	Significant
Celiac disease	RABEP1	PHA T	4	MR-Egger	0.0101686	0.0744921	0.891421	Not
Celiac disease	RABEP1	PHA T	4	(intercept)	-0.0732085	0.0608256	0.228752	Not
Celiac disease	RMI2	PHA T	3	IVW	0.0614598	0.0254456	0.0157206	Significant
Celiac disease	RMI2	PHA T	3	Weighted median	0.0781338	0.0299812	0.00915823	Significant
Celiac disease	RMI2	PHA T	3	Weighted mode (simple SE)	0.0823833	0.0314293	0.00876148	Significant
Celiac disease	RMI2	PHA T	3	MR-Egger	0.175345	0.344477	0.610739	Not
Celiac disease	RMI2	PHA T	3	(intercept)	-0.0847104	0.254527	0.739274	Not
Crohn's disease	BTN3A2	Resting T	7	IVW	0.0452714	0.0100213	6.2575e-06	Significant
Crohn's disease	BTN3A2	Resting T	7	Weighted median	0.0469645	0.0128947	0.000270382	Significant
Crohn's disease	BTN3A2	Resting T	7	Weighted mode (simple SE)	0.0526877	0.0174126	0.00247939	Significant
Crohn's disease	BTN3A2	Resting T	7	MR-Egger	0.0854797	0.037538	0.0227772	Significant
Crohn's disease	BTN3A2	Resting T	7	(intercept)	-0.0314428	0.0282892	0.266363	Not
Crohn's disease	BTN3A2	PHA T	4	IVW	0.0445286	0.0118277	0.000166707	Significant
Crohn's disease	BTN3A2	PHA T	4	Weighted median	0.0482475	0.0141891	0.000673089	Significant
Crohn's disease	BTN3A2	PHA T	4	Weighted mode (simple SE)	0.0493336	0.0162799	0.00244276	Significant
Crohn's disease	BTN3A2	PHA T	4	MR-Egger	0.0700295	0.036895	0.0576863	Not
Crohn's disease	BTN3A2	PHA T	4	(intercept)	-0.0241848	0.0331441	0.465583	Not
Crohn's disease	LINC00339	PHA T	3	IVW	0.0331386	0.0118973	0.00534622	Significant
Crohn's disease	LINC00339	PHA T	3	Weighted median	0.0344547	0.0131597	0.00883971	Significant
Crohn's disease	LINC00339	PHA T	3	Weighted mode (simple SE)	0.0373631	0.0141838	0.00843336	Significant
Crohn's disease	LINC00339	PHA T	3	MR-Egger	0.0792483	0.0608249	0.192612	Not
Crohn's disease	LINC00339	PHA T	3	(intercept)	-0.0480231	0.0621253	0.43952	Not
Crohn's disease	MICB	PHA T	3	IVW	-0.130553	0.0182297	7.97596e-13	Significant
Crohn's disease	MICB	PHA T	3	Weighted median	-0.139499	0.0261012	9.06352e-08	Significant
Crohn's disease	MICB	PHA T	3	Weighted mode (simple SE)	-0.0894898	0.0257303	0.000505168	Significant
Crohn's disease	MICB	PHA T	3	MR-Egger	-0.350416	0.596359	0.556806	Not
Crohn's disease	MICB	PHA T	3	(intercept)	0.15548	0.420809	0.71177	Not
Crohn's disease	SLC22A5	PHA T	3	IVW	-0.147558	0.0122206	1.44023e-33	Significant
Crohn's disease	SLC22A5	PHA T	3	Weighted median	-0.154872	0.0227138	9.20437e-12	Significant
Crohn's disease	SLC22A5	PHA T	3	Weighted mode (simple SE)	-0.178023	0.0158915	3.96739e-29	Significant
Crohn's disease	SLC22A5	PHA T	3	MR-Egger	-0.111854	0.228127	0.62391	Not
Crohn's disease	SLC22A5	PHA T	3	(intercept)	-0.0302196	0.189073	0.873015	Not
Crohn's disease	TSPAN32	PHA T	3	IVW	0.042388	0.0138219	0.00216412	Significant
Crohn's disease	TSPAN32	PHA T	3	Weighted median	0.0449469	0.0158974	0.00469399	Significant
Crohn's disease	TSPAN32	PHA T	3	Weighted mode (simple SE)	0.0467543	0.0184443	0.0112482	Significant
Crohn's disease	TSPAN32	PHA T	3	MR-Egger	0.0735556	0.0628715	0.242027	Not
Crohn's disease	TSPAN32	PHA T	3	(intercept)	-0.0259974	0.0511591	0.611336	Not
Crohn's disease	ZNRD1	PHA T	3	IVW	0.126351	0.0188829	2.21205e-11	Significant
Crohn's disease	ZNRD1	PHA T	3	Weighted median	0.10671	0.0278965	0.000130655	Significant
Crohn's disease	ZNRD1	PHA T	3	Weighted mode (simple SE)	0.0916921	0.0215218	2.04042e-05	Significant
Crohn's disease	ZNRD1	PHA T	3	MR-Egger	0.0046056	0.28623	0.987162	Not
Crohn's disease	ZNRD1	PHA T	3	(intercept)	0.0762447	0.174479	0.662123	Not
Inflammatory bowel disease	BTN3A2	Resting T	7	IVW	0.0274903	0.00772882	0.00037532	Significant
Inflammatory bowel disease	BTN3A2	Resting T	7	Weighted median	0.0262013	0.00982213	0.00763998	Significant
Inflammatory bowel disease	BTN3A2	Resting T	7	Weighted mode (simple SE)	0.0249411	0.0121814	0.040611	Significant
Inflammatory bowel disease	BTN3A2	Resting T	7	MR-Egger	0.0221131	0.028859	0.44353	Not
Inflammatory bowel disease	BTN3A2	Resting T	7	(intercept)	0.00421174	0.0217781	0.846651	Not
Inflammatory bowel disease	HLA-C	LPS M	4	IVW	0.0283364	0.0096937	0.0034648	Significant
Inflammatory bowel disease	HLA-C	LPS M	4	Weighted median	0.0310358	0.0119213	0.00923064	Significant
Inflammatory bowel disease	HLA-C	LPS M	4	Weighted mode (simple SE)	0.032577	0.0153656	0.0339949	Significant
Inflammatory bowel disease	HLA-C	LPS M	4	MR-Egger	0.0767699	0.0460224	0.0952957	Not
Inflammatory bowel disease	HLA-C	LPS M	4	(intercept)	-0.0360942	0.0335278	0.281685	Not
Inflammatory bowel disease	LINC00339	PHA T	3	IVW	0.0258454	0.00919713	0.0049517	Significant
Inflammatory bowel disease	LINC00339	PHA T	3	Weighted median	0.0253438	0.01017	0.0127018	Significant
Inflammatory bowel disease	LINC00339	PHA T	3	Weighted mode (simple SE)	0.0294398	0.011165	0.00836942	Significant
Inflammatory bowel disease	LINC00339	PHA T	3	MR-Egger	0.0491577	0.0470505	0.296121	Not
Inflammatory bowel disease	LINC00339	PHA T	3	(intercept)	-0.0242945	0.048087	0.613404	Not
Inflammatory bowel disease	MICB	PHA T	3	IVW	-0.071265	0.0140788	4.15157e-07	Significant
Inflammatory bowel disease	MICB	PHA T	3	Weighted median	-0.0758154	0.0180212	2.58781e-05	Significant
Inflammatory bowel disease	MICB	PHA T	3	Weighted mode (simple SE)	-0.048771	0.0182211	0.00743689	Significant
Inflammatory bowel disease	MICB	PHA T	3	MR-Egger	-0.188317	0.337976	0.577396	Not
Inflammatory bowel disease	MICB	PHA T	3	(intercept)	0.0826549	0.238155	0.728544	Not
Inflammatory bowel disease	SLC22A5	PHA T	3	IVW	-0.105958	0.00945964	4.02641e-29	Significant
Inflammatory bowel disease	SLC22A5	PHA T	3	Weighted median	-0.111426	0.0148565	6.37502e-14	Significant
Inflammatory bowel disease	SLC22A5	PHA T	3	Weighted mode (simple SE)	-0.119088	0.0154826	1.45184e-14	Significant
Inflammatory bowel disease	SLC22A5	PHA T	3	MR-Egger	-0.0822728	0.0990631	0.406251	Not
Inflammatory bowel disease	SLC22A5	PHA T	3	(intercept)	-0.020044	0.0820742	0.807062	Not
Inflammatory bowel disease	TSPAN32	PHA T	3	IVW	0.0330853	0.0108173	0.00222418	Significant
Inflammatory bowel disease	TSPAN32	PHA T	3	Weighted median	0.0359879	0.013085	0.005954	Significant
Inflammatory bowel disease	TSPAN32	PHA T	3	Weighted mode (simple SE)	0.0434166	0.0166446	0.0090952	Significant
Inflammatory bowel disease	TSPAN32	PHA T	3	MR-Egger	-0.0190633	0.0491358	0.698037	Not
Inflammatory bowel disease	TSPAN32	PHA T	3	(intercept)	0.0434831	0.0399658	0.276591	Not
Inflammatory bowel disease	TSPO	Resting T	3	IVW	-0.0472986	0.0115288	4.08473e-05	Significant
Inflammatory bowel disease	TSPO	Resting T	3	Weighted median	-0.0559351	0.0135282	3.55415e-05	Significant
Inflammatory bowel disease	TSPO	Resting T	3	Weighted mode (simple SE)	-0.0568832	0.0139308	4.44055e-05	Significant
Inflammatory bowel disease	TSPO	Resting T	3	MR-Egger	-0.118337	0.0503322	0.0187167	Significant
Inflammatory bowel disease	TSPO	Resting T	3	(intercept)	0.0504323	0.0347822	0.147073	Not
Inflammatory bowel disease	ZNRD1	PHA T	3	IVW	0.0919183	0.0146976	4.00203e-10	Significant
Inflammatory bowel disease	ZNRD1	PHA T	3	Weighted median	0.0934515	0.0180854	2.37598e-07	Significant
Inflammatory bowel disease	ZNRD1	PHA T	3	Weighted mode (simple SE)	0.082284	0.0184924	8.60246e-06	Significant
Inflammatory bowel disease	ZNRD1	PHA T	3	MR-Egger	0.0490274	0.0644032	0.446504	Not
Inflammatory bowel disease	ZNRD1	PHA T	3	(intercept)	0.0268227	0.039213	0.493959	Not
Juvenile idiopathic arthritis (ic)	HLA-C	Resting T	4	IVW	-0.107703	0.045085	0.0169001	Significant
Juvenile idiopathic arthritis (ic)	HLA-C	Resting T	4	Weighted median	-0.134123	0.0457728	0.00338754	Significant
Juvenile idiopathic arthritis (ic)	HLA-C	Resting T	4	Weighted mode (simple SE)	-0.141736	0.0580139	0.0145598	Significant
Juvenile idiopathic arthritis (ic)	HLA-C	Resting T	4	MR-Egger	0.16265	0.412987	0.693701	Not
Juvenile idiopathic arthritis (ic)	HLA-C	Resting T	4	(intercept)	-0.232652	0.352778	0.509583	Not
Juvenile idiopathic arthritis (ic)	HLA-G	PHA T	4	IVW	0.330884	0.0408455	5.45677e-16	Significant
Juvenile idiopathic arthritis (ic)	HLA-G	PHA T	4	Weighted median	0.347263	0.055162	3.06746e-10	Significant
Juvenile idiopathic arthritis (ic)	HLA-G	PHA T	4	Weighted mode (simple SE)	0.353912	0.0602464	4.24368e-09	Significant
Juvenile idiopathic arthritis (ic)	HLA-G	PHA T	4	MR-Egger	0.305012	0.285184	0.284833	Not
Juvenile idiopathic arthritis (ic)	HLA-G	PHA T	4	(intercept)	0.019176	0.20919	0.926962	Not
Juvenile idiopathic arthritis (ic)	RMI2	PHA T	3	IVW	0.148713	0.0463182	0.00132417	Significant
Juvenile idiopathic arthritis (ic)	RMI2	PHA T	3	Weighted median	0.155116	0.0531413	0.00351225	Significant
Juvenile idiopathic arthritis (ic)	RMI2	PHA T	3	Weighted mode (simple SE)	0.173303	0.0633709	0.00624305	Significant
Juvenile idiopathic arthritis (ic)	RMI2	PHA T	3	MR-Egger	-0.167055	0.722188	0.817068	Not
Juvenile idiopathic arthritis (ic)	RMI2	PHA T	3	(intercept)	0.260912	0.5955	0.661285	Not
Multiple sclerosis (ic)	HLA-C	PHA T	4	IVW	0.25116	0.0521993	1.49754e-06	Significant
Multiple sclerosis (ic)	HLA-C	PHA T	4	Weighted median	0.229878	0.0221647	3.34644e-25	Significant
Multiple sclerosis (ic)	HLA-C	PHA T	4	Weighted mode (simple SE)	0.223069	0.013868	3.24075e-58	Significant
Multiple sclerosis (ic)	HLA-C	PHA T	4	MR-Egger	0.083099	0.346211	0.810311	Not
Multiple sclerosis (ic)	HLA-C	PHA T	4	(intercept)	0.145545	0.295234	0.622025	Not
Primary biliary cirrhosis	BTN3A2	Resting T	7	IVW	0.118233	0.0188428	3.50254e-10	Significant
Primary biliary cirrhosis	BTN3A2	Resting T	7	Weighted median	0.130777	0.0252408	2.20478e-07	Significant
Primary biliary cirrhosis	BTN3A2	Resting T	7	Weighted mode (simple SE)	0.129093	0.0306932	2.60038e-05	Significant
Primary biliary cirrhosis	BTN3A2	Resting T	7	MR-Egger	0.138752	0.0651163	0.0331025	Significant
Primary biliary cirrhosis	BTN3A2	Resting T	7	(intercept)	-0.0160714	0.0488199	0.742007	Not
Primary biliary cirrhosis	BTN3A2	PHA T	3	IVW	0.150716	0.0224548	1.91995e-11	Significant
Primary biliary cirrhosis	BTN3A2	PHA T	3	Weighted median	0.164233	0.0275834	2.61606e-09	Significant
Primary biliary cirrhosis	BTN3A2	PHA T	3	Weighted mode (simple SE)	0.168951	0.0285914	3.43891e-09	Significant
Primary biliary cirrhosis	BTN3A2	PHA T	3	MR-Egger	0.167651	0.102102	0.100591	Not
Primary biliary cirrhosis	BTN3A2	PHA T	3	(intercept)	-0.0171364	0.0971059	0.859924	Not
Primary biliary cirrhosis	HLA-C	PHA T	3	IVW	-0.133922	0.0208531	1.34342e-10	Significant
Primary biliary cirrhosis	HLA-C	PHA T	3	Weighted median	-0.16076	0.027738	6.80428e-09	Significant
Primary biliary cirrhosis	HLA-C	PHA T	3	Weighted mode (simple SE)	-0.175185	0.0236444	1.2709e-13	Significant
Primary biliary cirrhosis	HLA-C	PHA T	3	MR-Egger	0.489153	0.780207	0.53069	Not
Primary biliary cirrhosis	HLA-C	PHA T	3	(intercept)	-0.617989	0.771412	0.423066	Not
Primary biliary cirrhosis	HLA-DRB5	LPS M	4	IVW	-0.255804	0.060501	2.35673e-05	Significant
Primary biliary cirrhosis	HLA-DRB5	LPS M	4	Weighted median	-0.255483	0.0300513	1.8704e-17	Significant
Primary biliary cirrhosis	HLA-DRB5	LPS M	4	Weighted mode (simple SE)	-0.261514	0.0307393	1.77749e-17	Significant
Primary biliary cirrhosis	HLA-DRB5	LPS M	4	MR-Egger	-0.241213	0.255818	0.345727	Not
Primary biliary cirrhosis	HLA-DRB5	LPS M	4	(intercept)	-0.0143636	0.24105	0.952484	Not
Primary biliary cirrhosis	HLA-DRB5	Resting T	5	IVW	-0.30811	0.0761963	5.26291e-05	Significant
Primary biliary cirrhosis	HLA-DRB5	Resting T	5	Weighted median	-0.298613	0.0362998	1.93098e-16	Significant
Primary biliary cirrhosis	HLA-DRB5	Resting T	5	Weighted mode (simple SE)	-0.312618	0.0233727	8.42382e-41	Significant
Primary biliary cirrhosis	HLA-DRB5	Resting T	5	MR-Egger	-0.0997373	0.308732	0.746654	Not
Primary biliary cirrhosis	HLA-DRB5	Resting T	5	(intercept)	-0.18904	0.270133	0.484051	Not
Primary biliary cirrhosis	HLA-DRB5	PHA T	4	IVW	-0.272607	0.0314834	4.76882e-18	Significant
Primary biliary cirrhosis	HLA-DRB5	PHA T	4	Weighted median	-0.26303	0.0285083	2.79726e-20	Significant
Primary biliary cirrhosis	HLA-DRB5	PHA T	4	Weighted mode (simple SE)	-0.256412	0.0262607	1.605e-22	Significant
Primary biliary cirrhosis	HLA-DRB5	PHA T	4	MR-Egger	-0.30661	0.106018	0.00382724	Significant
Primary biliary cirrhosis	HLA-DRB5	PHA T	4	(intercept)	0.0360023	0.105006	0.731704	Not
Primary biliary cirrhosis	HLA-G	PHA T	4	IVW	0.170677	0.0307511	2.85242e-08	Significant
Primary biliary cirrhosis	HLA-G	PHA T	4	Weighted median	0.148213	0.0323365	4.57376e-06	Significant
Primary biliary cirrhosis	HLA-G	PHA T	4	Weighted mode (simple SE)	0.142161	0.0356676	6.72746e-05	Significant
Primary biliary cirrhosis	HLA-G	PHA T	4	MR-Egger	0.224078	0.239334	0.349142	Not
Primary biliary cirrhosis	HLA-G	PHA T	4	(intercept)	-0.0400236	0.1772	0.821305	Not
Primary biliary cirrhosis (ic)	BTN3A2	Resting T	4	IVW	0.141248	0.0237547	2.74633e-09	Significant
Primary biliary cirrhosis (ic)	BTN3A2	Resting T	4	Weighted median	0.147705	0.0310203	1.92113e-06	Significant
Primary biliary cirrhosis (ic)	BTN3A2	Resting T	4	Weighted mode (simple SE)	0.164045	0.0342645	1.68783e-06	Significant
Primary biliary cirrhosis (ic)	BTN3A2	Resting T	4	MR-Egger	0.226976	0.0746814	0.00237158	Significant
Primary biliary cirrhosis (ic)	BTN3A2	Resting T	4	(intercept)	-0.0711211	0.0587383	0.225967	Not
Primary biliary cirrhosis (ic)	HLA-C	LPS M	4	IVW	-0.151643	0.0407148	0.000195678	Significant
Primary biliary cirrhosis (ic)	HLA-C	LPS M	4	Weighted median	-0.150339	0.0304563	7.96487e-07	Significant
Primary biliary cirrhosis (ic)	HLA-C	LPS M	4	Weighted mode (simple SE)	-0.204252	0.060371	0.00071627	Significant
Primary biliary cirrhosis (ic)	HLA-C	LPS M	4	MR-Egger	0.0523865	0.412606	0.898968	Not
Primary biliary cirrhosis (ic)	HLA-C	LPS M	4	(intercept)	-0.151721	0.304823	0.61867	Not
Primary biliary cirrhosis (ic)	HLA-C	Resting T	4	IVW	-0.123869	0.0400086	0.00196115	Significant
Primary biliary cirrhosis (ic)	HLA-C	Resting T	4	Weighted median	-0.140847	0.0289426	1.1364e-06	Significant
Primary biliary cirrhosis (ic)	HLA-C	Resting T	4	Weighted mode (simple SE)	-0.164656	0.0318477	2.33972e-07	Significant
Primary biliary cirrhosis (ic)	HLA-C	Resting T	4	MR-Egger	0.127527	0.366211	0.727665	Not
Primary biliary cirrhosis (ic)	HLA-C	Resting T	4	(intercept)	-0.216596	0.31323	0.489257	Not
Primary biliary cirrhosis (ic)	HLA-C	PHA T	4	IVW	-0.12666	0.0414433	0.00224147	Significant
Primary biliary cirrhosis (ic)	HLA-C	PHA T	4	Weighted median	-0.145854	0.0264619	3.55107e-08	Significant
Primary biliary cirrhosis (ic)	HLA-C	PHA T	4	Weighted mode (simple SE)	-0.153419	0.0287484	9.46922e-08	Significant
Primary biliary cirrhosis (ic)	HLA-C	PHA T	4	MR-Egger	0.0506262	0.26975	0.851129	Not
Primary biliary cirrhosis (ic)	HLA-C	PHA T	4	(intercept)	-0.154077	0.231016	0.504802	Not
Primary sclerosing cholangitis	BTN3A2	Resting T	8	IVW	-0.391637	0.0382703	1.40424e-24	Significant
Primary sclerosing cholangitis	BTN3A2	Resting T	8	Weighted median	-0.432171	0.0326515	5.44447e-40	Significant
Primary sclerosing cholangitis	BTN3A2	Resting T	8	Weighted mode (simple SE)	-0.439553	0.0234242	1.46358e-78	Significant
Primary sclerosing cholangitis	BTN3A2	Resting T	8	MR-Egger	-0.493647	0.145196	0.000674179	Significant
Primary sclerosing cholangitis	BTN3A2	Resting T	8	(intercept)	0.0811895	0.111177	0.465222	Not
Primary sclerosing cholangitis	BTN3A2	PHA T	5	IVW	-0.3698	0.0571319	9.62389e-11	Significant
Primary sclerosing cholangitis	BTN3A2	PHA T	5	Weighted median	-0.431604	0.0365718	3.83171e-32	Significant
Primary sclerosing cholangitis	BTN3A2	PHA T	5	Weighted mode (simple SE)	-0.424602	0.0227584	1.10953e-77	Significant
Primary sclerosing cholangitis	BTN3A2	PHA T	5	MR-Egger	-0.506802	0.198757	0.0107769	Significant
Primary sclerosing cholangitis	BTN3A2	PHA T	5	(intercept)	0.129849	0.17933	0.469019	Not
Primary sclerosing cholangitis	CCDC58	PHA T	3	IVW	0.0623966	0.0230352	0.00675371	Significant
Primary sclerosing cholangitis	CCDC58	PHA T	3	Weighted median	0.0624965	0.0260104	0.0162721	Significant
Primary sclerosing cholangitis	CCDC58	PHA T	3	Weighted mode (simple SE)	0.0580834	0.0290414	0.0454981	Significant
Primary sclerosing cholangitis	CCDC58	PHA T	3	MR-Egger	0.0839751	0.260809	0.747469	Not
Primary sclerosing cholangitis	CCDC58	PHA T	3	(intercept)	-0.0211876	0.254286	0.933596	Not
Primary sclerosing cholangitis	HLA-C	PHA T	6	IVW	0.252819	0.105586	0.0166454	Significant
Primary sclerosing cholangitis	HLA-C	PHA T	6	Weighted median	0.30149	0.0354574	1.84965e-17	Significant
Primary sclerosing cholangitis	HLA-C	PHA T	6	Weighted mode (simple SE)	0.299726	0.0308781	2.82162e-22	Significant
Primary sclerosing cholangitis	HLA-C	PHA T	6	MR-Egger	1.65145	0.929934	0.0757522	Not
Primary sclerosing cholangitis	HLA-C	PHA T	6	(intercept)	-1.31863	0.872232	0.130588	Not
Primary sclerosing cholangitis	MICB	Resting T	3	IVW	0.708446	0.0353717	3.10125e-89	Significant
Primary sclerosing cholangitis	MICB	Resting T	3	Weighted median	0.750748	0.0939903	1.377e-15	Significant
Primary sclerosing cholangitis	MICB	Resting T	3	Weighted mode (simple SE)	0.767414	0.0457748	4.40161e-63	Significant
Primary sclerosing cholangitis	MICB	Resting T	3	MR-Egger	0.182375	0.627074	0.771178	Not
Primary sclerosing cholangitis	MICB	Resting T	3	(intercept)	0.315209	0.373218	0.39835	Not
Primary sclerosing cholangitis	MICB	PHA T	3	IVW	0.777391	0.0300945	3.91296e-147	Significant
Primary sclerosing cholangitis	MICB	PHA T	3	Weighted median	0.775033	0.105586	2.13098e-13	Significant
Primary sclerosing cholangitis	MICB	PHA T	3	Weighted mode (simple SE)	0.741742	0.0767989	4.5363e-22	Significant
Primary sclerosing cholangitis	MICB	PHA T	3	MR-Egger	-1.96373	2.57644	0.445948	Not
Primary sclerosing cholangitis	MICB	PHA T	3	(intercept)	1.92191	1.80327	0.286517	Not
Primary sclerosing cholangitis	RMI2	PHA T	3	IVW	0.144785	0.0323967	7.85406e-06	Significant
Primary sclerosing cholangitis	RMI2	PHA T	3	Weighted median	0.149139	0.0379122	8.36144e-05	Significant
Primary sclerosing cholangitis	RMI2	PHA T	3	Weighted mode (simple SE)	0.115249	0.0407509	0.00468188	Significant
Primary sclerosing cholangitis	RMI2	PHA T	3	MR-Egger	0.0300943	0.168778	0.858482	Not
Primary sclerosing cholangitis	RMI2	PHA T	3	(intercept)	0.0870899	0.125778	0.48868	Not
Primary sclerosing cholangitis	ZNRD1	PHA T	3	IVW	-0.72579	0.0297238	1.10638e-131	Significant
Primary sclerosing cholangitis	ZNRD1	PHA T	3	Weighted median	-0.60362	0.0913151	3.83553e-11	Significant
Primary sclerosing cholangitis	ZNRD1	PHA T	3	Weighted mode (simple SE)	-0.513888	0.0355269	2.02229e-47	Significant
Primary sclerosing cholangitis	ZNRD1	PHA T	3	MR-Egger	0.0680459	1.56461	0.96531	Not
Primary sclerosing cholangitis	ZNRD1	PHA T	3	(intercept)	-0.520928	1.00418	0.603928	Not
Psoriasis (ic)	ADAM15	PHA T	3	IVW	-0.100964	0.0401136	0.0118376	Significant
Psoriasis (ic)	ADAM15	PHA T	3	Weighted median	-0.112051	0.0512887	0.0289102	Significant
Psoriasis (ic)	ADAM15	PHA T	3	Weighted mode (simple SE)	-0.135843	0.0690828	0.0492547	Significant
Psoriasis (ic)	ADAM15	PHA T	3	MR-Egger	0.112878	0.159469	0.479047	Not
Psoriasis (ic)	ADAM15	PHA T	3	(intercept)	-0.148095	0.106888	0.165896	Not
Psoriasis (ic)	HLA-C	Resting T	4	IVW	0.658885	0.207042	0.00146071	Significant
Psoriasis (ic)	HLA-C	Resting T	4	Weighted median	0.504429	0.0608369	1.11832e-16	Significant
Psoriasis (ic)	HLA-C	Resting T	4	Weighted mode (simple SE)	0.425336	0.0331982	1.40432e-37	Significant
Psoriasis (ic)	HLA-C	Resting T	4	MR-Egger	0.489075	2.26156	0.828788	Not
Psoriasis (ic)	HLA-C	Resting T	4	(intercept)	0.147148	1.94742	0.939769	Not
Psoriasis (ic)	RMI2	PHA T	3	IVW	0.136854	0.0489365	0.00516495	Significant
Psoriasis (ic)	RMI2	PHA T	3	Weighted median	0.134275	0.0533061	0.0117709	Significant
Psoriasis (ic)	RMI2	PHA T	3	Weighted mode (simple SE)	0.131091	0.057914	0.0236019	Significant
Psoriasis (ic)	RMI2	PHA T	3	MR-Egger	-0.0724794	0.81787	0.929384	Not
Psoriasis (ic)	RMI2	PHA T	3	(intercept)	0.176492	0.688324	0.797635	Not
Rheumatoid arthritis	HLA-A	PHA T	3	IVW	0.107382	0.0111094	4.21016e-22	Significant
Rheumatoid arthritis	HLA-A	PHA T	3	Weighted median	0.115335	0.0159029	4.09361e-13	Significant
Rheumatoid arthritis	HLA-A	PHA T	3	Weighted mode (simple SE)	0.116257	0.0190394	1.02076e-09	Significant
Rheumatoid arthritis	HLA-A	PHA T	3	MR-Egger	-0.0315861	0.564646	0.95539	Not
Rheumatoid arthritis	HLA-A	PHA T	3	(intercept)	0.126859	0.506191	0.802112	Not
Rheumatoid arthritis	HLA-C	Resting T	5	IVW	-0.125204	0.0499557	0.0122002	Significant
Rheumatoid arthritis	HLA-C	Resting T	5	Weighted median	-0.179086	0.0200872	4.85914e-19	Significant
Rheumatoid arthritis	HLA-C	Resting T	5	Weighted mode (simple SE)	-0.202877	0.0173957	1.98212e-31	Significant
Rheumatoid arthritis	HLA-C	Resting T	5	MR-Egger	0.08055	0.280814	0.774231	Not
Rheumatoid arthritis	HLA-C	Resting T	5	(intercept)	-0.190147	0.254854	0.455605	Not
Rheumatoid arthritis	HLA-C	PHA T	5	IVW	-0.136586	0.0590028	0.0206182	Significant
Rheumatoid arthritis	HLA-C	PHA T	5	Weighted median	-0.168064	0.0182289	2.98109e-20	Significant
Rheumatoid arthritis	HLA-C	PHA T	5	Weighted mode (simple SE)	-0.164521	0.0125854	4.73684e-39	Significant
Rheumatoid arthritis	HLA-C	PHA T	5	MR-Egger	-0.0883368	0.395641	0.823321	Not
Rheumatoid arthritis	HLA-C	PHA T	5	(intercept)	-0.0432535	0.349405	0.90148	Not
Rheumatoid arthritis	HLA-DQA2	PHA T	4	IVW	1.14008	0.236979	1.50261e-06	Significant
Rheumatoid arthritis	HLA-DQA2	PHA T	4	Weighted median	1.00247	0.158073	2.27032e-10	Significant
Rheumatoid arthritis	HLA-DQA2	PHA T	4	Weighted mode (simple SE)	0.75333	0.029498	7.40255e-144	Significant
Rheumatoid arthritis	HLA-DQA2	PHA T	4	MR-Egger	-0.139452	1.19595	0.907174	Not
Rheumatoid arthritis	HLA-DQA2	PHA T	4	(intercept)	0.776059	0.71184	0.275618	Not
Rheumatoid arthritis	HLA-DRB5	Resting T	3	IVW	-0.32583	0.0155428	1.41825e-97	Significant
Rheumatoid arthritis	HLA-DRB5	Resting T	3	Weighted median	-0.262675	0.029912	1.61203e-18	Significant
Rheumatoid arthritis	HLA-DRB5	Resting T	3	Weighted mode (simple SE)	-0.250041	0.0163449	7.90542e-53	Significant
Rheumatoid arthritis	HLA-DRB5	Resting T	3	MR-Egger	-0.13033	0.624048	0.834568	Not
Rheumatoid arthritis	HLA-DRB5	Resting T	3	(intercept)	-0.174871	0.52185	0.737551	Not
Rheumatoid arthritis	MICB	PHA T	3	IVW	0.0513819	0.0170744	0.00261858	Significant
Rheumatoid arthritis	MICB	PHA T	3	Weighted median	0.0645085	0.0266656	0.0155564	Significant
Rheumatoid arthritis	MICB	PHA T	3	Weighted mode (simple SE)	0.101133	0.0223687	6.14877e-06	Significant
Rheumatoid arthritis	MICB	PHA T	3	MR-Egger	-0.00319755	1.27303	0.997996	Not
Rheumatoid arthritis	MICB	PHA T	3	(intercept)	0.0386002	0.898363	0.965728	Not
Rheumatoid arthritis	TSPAN32	PHA T	3	IVW	-0.0386075	0.0173855	0.0263729	Significant
Rheumatoid arthritis	TSPAN32	PHA T	3	Weighted median	-0.0424219	0.0197983	0.0321365	Significant
Rheumatoid arthritis	TSPAN32	PHA T	3	Weighted mode (simple SE)	-0.0553026	0.023358	0.0179035	Significant
Rheumatoid arthritis	TSPAN32	PHA T	3	MR-Egger	0.0379206	0.117077	0.746018	Not
Rheumatoid arthritis	TSPAN32	PHA T	3	(intercept)	-0.0679873	0.102642	0.507734	Not
Rheumatoid arthritis	ZNRD1	PHA T	3	IVW	0.108429	0.0168023	1.09495e-10	Significant
Rheumatoid arthritis	ZNRD1	PHA T	3	Weighted median	0.141715	0.0259178	4.55507e-08	Significant
Rheumatoid arthritis	ZNRD1	PHA T	3	Weighted mode (simple SE)	0.170733	0.0232229	1.9537e-13	Significant
Rheumatoid arthritis	ZNRD1	PHA T	3	MR-Egger	0.0240039	0.604887	0.968346	Not
Rheumatoid arthritis	ZNRD1	PHA T	3	(intercept)	0.0544358	0.380605	0.886271	Not
Systemic lupus erythematosus	BTN3A2	Resting T	8	IVW	-0.24539	0.0270142	1.04901e-19	Significant
Systemic lupus erythematosus	BTN3A2	Resting T	8	Weighted median	-0.259714	0.0305368	1.81675e-17	Significant
Systemic lupus erythematosus	BTN3A2	Resting T	8	Weighted mode (simple SE)	-0.255939	0.0364564	2.21219e-12	Significant
Systemic lupus erythematosus	BTN3A2	Resting T	8	MR-Egger	-0.395317	0.095614	3.55719e-05	Significant
Systemic lupus erythematosus	BTN3A2	Resting T	8	(intercept)	0.116468	0.0718308	0.104928	Not
Systemic lupus erythematosus	BTN3A2	PHA T	5	IVW	-0.238661	0.0448857	1.05449e-07	Significant
Systemic lupus erythematosus	BTN3A2	PHA T	5	Weighted median	-0.271976	0.0332654	2.93582e-16	Significant
Systemic lupus erythematosus	BTN3A2	PHA T	5	Weighted mode (simple SE)	-0.291257	0.0285114	1.69081e-24	Significant
Systemic lupus erythematosus	BTN3A2	PHA T	5	MR-Egger	-0.375732	0.157291	0.0169048	Significant
Systemic lupus erythematosus	BTN3A2	PHA T	5	(intercept)	0.126184	0.138504	0.362267	Not
Systemic lupus erythematosus	COMMD2	PHA T	3	IVW	0.0767531	0.0297816	0.00996057	Significant
Systemic lupus erythematosus	COMMD2	PHA T	3	Weighted median	0.0970228	0.0381399	0.0109634	Significant
Systemic lupus erythematosus	COMMD2	PHA T	3	Weighted mode (simple SE)	0.114423	0.0540398	0.0342276	Significant
Systemic lupus erythematosus	COMMD2	PHA T	3	MR-Egger	0.226934	0.114949	0.0483573	Significant
Systemic lupus erythematosus	COMMD2	PHA T	3	(intercept)	-0.0921697	0.0681381	0.176155	Not
Systemic lupus erythematosus	ERI1	PHA T	3	IVW	-0.133184	0.029986	8.93171e-06	Significant
Systemic lupus erythematosus	ERI1	PHA T	3	Weighted median	-0.139667	0.0384335	0.000279075	Significant
Systemic lupus erythematosus	ERI1	PHA T	3	Weighted mode (simple SE)	-0.143702	0.0421029	0.000642249	Significant
Systemic lupus erythematosus	ERI1	PHA T	3	MR-Egger	-0.242482	0.340018	0.475756	Not
Systemic lupus erythematosus	ERI1	PHA T	3	(intercept)	0.0722451	0.221929	0.744778	Not
Systemic lupus erythematosus	HLA-A	PHA T	3	IVW	-0.195161	0.0194268	9.56633e-24	Significant
Systemic lupus erythematosus	HLA-A	PHA T	3	Weighted median	-0.143045	0.0269479	1.1071e-07	Significant
Systemic lupus erythematosus	HLA-A	PHA T	3	Weighted mode (simple SE)	-0.124846	0.0212489	4.21807e-09	Significant
Systemic lupus erythematosus	HLA-A	PHA T	3	MR-Egger	0.357715	0.632956	0.571971	Not
Systemic lupus erythematosus	HLA-A	PHA T	3	(intercept)	-0.516319	0.580385	0.373672	Not
Systemic lupus erythematosus	HLA-C	PHA T	5	IVW	0.234291	0.0942562	0.0129302	Significant
Systemic lupus erythematosus	HLA-C	PHA T	5	Weighted median	0.300327	0.0297461	5.73251e-24	Significant
Systemic lupus erythematosus	HLA-C	PHA T	5	Weighted mode (simple SE)	0.315064	0.034557	7.7077e-20	Significant
Systemic lupus erythematosus	HLA-C	PHA T	5	MR-Egger	0.205175	0.618059	0.739915	Not
Systemic lupus erythematosus	HLA-C	PHA T	5	(intercept)	0.0259218	0.541651	0.96183	Not
Systemic lupus erythematosus	HLA-DQA1	LPS M	3	IVW	-0.247303	0.0212511	2.66636e-31	Significant
Systemic lupus erythematosus	HLA-DQA1	LPS M	3	Weighted median	-0.276216	0.0356316	9.04567e-15	Significant
Systemic lupus erythematosus	HLA-DQA1	LPS M	3	Weighted mode (simple SE)	-0.280907	0.0303833	2.34272e-20	Significant
Systemic lupus erythematosus	HLA-DQA1	LPS M	3	MR-Egger	-0.451638	0.322323	0.161155	Not
Systemic lupus erythematosus	HLA-DQA1	LPS M	3	(intercept)	0.176061	0.275035	0.522081	Not
Systemic lupus erythematosus	HLA-DQA1	PHA T	4	IVW	-0.351414	0.170579	0.0393868	Significant
Systemic lupus erythematosus	HLA-DQA1	PHA T	4	Weighted median	-0.245606	0.0430417	1.15505e-08	Significant
Systemic lupus erythematosus	HLA-DQA1	PHA T	4	Weighted mode (simple SE)	-0.17577	0.0390054	6.59638e-06	Significant
Systemic lupus erythematosus	HLA-DQA1	PHA T	4	MR-Egger	-0.666697	1.52157	0.661268	Not
Systemic lupus erythematosus	HLA-DQA1	PHA T	4	(intercept)	0.194227	0.928663	0.834334	Not
Systemic lupus erythematosus	HLA-DQA2	Resting M	4	IVW	-0.362597	0.0204091	1.28498e-70	Significant
Systemic lupus erythematosus	HLA-DQA2	Resting M	4	Weighted median	-0.354279	0.0375216	3.65741e-21	Significant
Systemic lupus erythematosus	HLA-DQA2	Resting M	4	Weighted mode (simple SE)	-0.335194	0.0378278	7.92625e-19	Significant
Systemic lupus erythematosus	HLA-DQA2	Resting M	4	MR-Egger	-0.205692	0.188059	0.274058	Not
Systemic lupus erythematosus	HLA-DQA2	Resting M	4	(intercept)	-0.121801	0.145077	0.401155	Not
Systemic lupus erythematosus	HLA-DQA2	LPS M	4	IVW	-0.315437	0.0222046	8.41366e-46	Significant
Systemic lupus erythematosus	HLA-DQA2	LPS M	4	Weighted median	-0.300665	0.0325331	2.42318e-20	Significant
Systemic lupus erythematosus	HLA-DQA2	LPS M	4	Weighted mode (simple SE)	-0.297511	0.0329915	1.919e-19	Significant
Systemic lupus erythematosus	HLA-DQA2	LPS M	4	MR-Egger	-0.34436	0.259023	0.183698	Not
Systemic lupus erythematosus	HLA-DQA2	LPS M	4	(intercept)	0.0242306	0.21581	0.910603	Not
Systemic lupus erythematosus	HLA-DQA2	Resting T	4	IVW	-0.450132	0.110386	4.54618e-05	Significant
Systemic lupus erythematosus	HLA-DQA2	Resting T	4	Weighted median	-0.505765	0.0755303	2.13925e-11	Significant
Systemic lupus erythematosus	HLA-DQA2	Resting T	4	Weighted mode (simple SE)	-0.579688	0.0737751	3.91899e-15	Significant
Systemic lupus erythematosus	HLA-DQA2	Resting T	4	MR-Egger	0.388948	0.45062	0.38806	Not
Systemic lupus erythematosus	HLA-DQA2	Resting T	4	(intercept)	-0.414549	0.21901	0.0583809	Not
Systemic lupus erythematosus	HLA-DQA2	PHA T	4	IVW	-0.426342	0.116521	0.000253275	Significant
Systemic lupus erythematosus	HLA-DQA2	PHA T	4	Weighted median	-0.378008	0.0567924	2.81481e-11	Significant
Systemic lupus erythematosus	HLA-DQA2	PHA T	4	Weighted mode (simple SE)	-0.370524	0.0424693	2.67368e-18	Significant
Systemic lupus erythematosus	HLA-DQA2	PHA T	4	MR-Egger	-0.699558	0.750646	0.351367	Not
Systemic lupus erythematosus	HLA-DQA2	PHA T	4	(intercept)	0.173718	0.469138	0.711165	Not
Systemic lupus erythematosus	MICB	Resting T	3	IVW	0.493502	0.0333123	1.18242e-49	Significant
Systemic lupus erythematosus	MICB	Resting T	3	Weighted median	0.522831	0.0808944	1.02557e-10	Significant
Systemic lupus erythematosus	MICB	Resting T	3	Weighted mode (simple SE)	0.587833	0.0495695	1.93818e-32	Significant
Systemic lupus erythematosus	MICB	Resting T	3	MR-Egger	0.163364	0.93529	0.861342	Not
Systemic lupus erythematosus	MICB	Resting T	3	(intercept)	0.191532	0.535093	0.720387	Not
Systemic lupus erythematosus	ZNRD1	PHA T	3	IVW	-0.420329	0.0305573	4.72444e-43	Significant
Systemic lupus erythematosus	ZNRD1	PHA T	3	Weighted median	-0.347826	0.0640629	5.65318e-08	Significant
Systemic lupus erythematosus	ZNRD1	PHA T	3	Weighted mode (simple SE)	-0.297587	0.033547	7.26682e-19	Significant
Systemic lupus erythematosus	ZNRD1	PHA T	3	MR-Egger	0.0234558	1.0119	0.981507	Not
Systemic lupus erythematosus	ZNRD1	PHA T	3	(intercept)	-0.282323	0.627131	0.65258	Not
Ulcerative colitis	FAM26F	PHA T	3	IVW	0.0644345	0.0160063	5.68345e-05	Significant
Ulcerative colitis	FAM26F	PHA T	3	Weighted median	0.0787392	0.0233245	0.000735993	Significant
Ulcerative colitis	FAM26F	PHA T	3	Weighted mode (simple SE)	0.0888409	0.0262601	0.000716689	Significant
Ulcerative colitis	FAM26F	PHA T	3	MR-Egger	0.0922474	0.147565	0.531887	Not
Ulcerative colitis	FAM26F	PHA T	3	(intercept)	-0.0195326	0.0999835	0.845113	Not
Ulcerative colitis	HLA-A	PHA T	3	IVW	0.0571798	0.0126192	5.86521e-06	Significant
Ulcerative colitis	HLA-A	PHA T	3	Weighted median	0.0606319	0.0154493	8.68847e-05	Significant
Ulcerative colitis	HLA-A	PHA T	3	Weighted mode (simple SE)	0.0620418	0.0183956	0.000744496	Significant
Ulcerative colitis	HLA-A	PHA T	3	MR-Egger	0.0321988	0.1889	0.864653	Not
Ulcerative colitis	HLA-A	PHA T	3	(intercept)	0.0230229	0.170948	0.892867	Not
Ulcerative colitis	HLA-C	LPS M	4	IVW	0.0471855	0.0141751	0.000872319	Significant
Ulcerative colitis	HLA-C	LPS M	4	Weighted median	0.0565936	0.0156296	0.000293542	Significant
Ulcerative colitis	HLA-C	LPS M	4	Weighted mode (simple SE)	0.0655373	0.0209577	0.00176528	Significant
Ulcerative colitis	HLA-C	LPS M	4	MR-Egger	0.150648	0.0587364	0.0103232	Significant
Ulcerative colitis	HLA-C	LPS M	4	(intercept)	-0.0770968	0.0427824	0.0715343	Not
Ulcerative colitis	HLA-C	PHA T	5	IVW	0.0464001	0.0123411	0.000170043	Significant
Ulcerative colitis	HLA-C	PHA T	5	Weighted median	0.0485102	0.0134516	0.000310618	Significant
Ulcerative colitis	HLA-C	PHA T	5	Weighted mode (simple SE)	0.0537795	0.0180054	0.00281865	Significant
Ulcerative colitis	HLA-C	PHA T	5	MR-Egger	0.0392237	0.0976583	0.687948	Not
Ulcerative colitis	HLA-C	PHA T	5	(intercept)	0.00675078	0.0908849	0.940789	Not
Ulcerative colitis	HLA-DQA2	Resting T	3	IVW	-0.363623	0.0225713	2.17206e-58	Significant
Ulcerative colitis	HLA-DQA2	Resting T	3	Weighted median	-0.372535	0.0450498	1.34641e-16	Significant
Ulcerative colitis	HLA-DQA2	Resting T	3	Weighted mode (simple SE)	-0.379393	0.0287358	8.45264e-40	Significant
Ulcerative colitis	HLA-DQA2	Resting T	3	MR-Egger	-0.50918	0.111385	4.84641e-06	Significant
Ulcerative colitis	HLA-DQA2	Resting T	3	(intercept)	0.0669877	0.0501979	0.182049	Not
Ulcerative colitis	MGST3	Resting T	3	IVW	-0.0343028	0.0134579	0.0108064	Significant
Ulcerative colitis	MGST3	Resting T	3	Weighted median	-0.0360427	0.0151113	0.0170724	Significant
Ulcerative colitis	MGST3	Resting T	3	Weighted mode (simple SE)	-0.0376673	0.0172193	0.0287058	Significant
Ulcerative colitis	MGST3	Resting T	3	MR-Egger	-0.0305173	0.123085	0.804183	Not
Ulcerative colitis	MGST3	Resting T	3	(intercept)	-0.00302127	0.0976488	0.975317	Not
Ulcerative colitis	SLC22A5	PHA T	3	IVW	-0.0686469	0.0120474	1.21184e-08	Significant
Ulcerative colitis	SLC22A5	PHA T	3	Weighted median	-0.0680215	0.0144095	2.3517e-06	Significant
Ulcerative colitis	SLC22A5	PHA T	3	Weighted mode (simple SE)	-0.0667236	0.0164093	4.77846e-05	Significant
Ulcerative colitis	SLC22A5	PHA T	3	MR-Egger	-0.0513007	0.059133	0.385642	Not
Ulcerative colitis	SLC22A5	PHA T	3	(intercept)	-0.0146795	0.0489926	0.764462	Not
Ulcerative colitis	TSPO	Resting T	3	IVW	-0.0628326	0.0146972	1.91018e-05	Significant
Ulcerative colitis	TSPO	Resting T	3	Weighted median	-0.0759893	0.0172951	1.1144e-05	Significant
Ulcerative colitis	TSPO	Resting T	3	Weighted mode (simple SE)	-0.0764994	0.0174243	1.13146e-05	Significant
Ulcerative colitis	TSPO	Resting T	3	MR-Egger	-0.161788	0.0755748	0.0322931	Significant
Ulcerative colitis	TSPO	Resting T	3	(intercept)	0.0701549	0.0521514	0.178556	Not
Ulcerative colitis	ZNRD1	PHA T	3	IVW	0.0733784	0.0185734	7.79163e-05	Significant
Ulcerative colitis	ZNRD1	PHA T	3	Weighted median	0.0974268	0.0235065	3.40303e-05	Significant
Ulcerative colitis	ZNRD1	PHA T	3	Weighted mode (simple SE)	0.0983834	0.0227599	1.5416e-05	Significant
Ulcerative colitis	ZNRD1	PHA T	3	MR-Egger	0.0954722	0.211887	0.652291	Not
Ulcerative colitis	ZNRD1	PHA T	3	(intercept)	-0.0138541	0.129401	0.914739	Not
References
Allergic disease (asthma, hay fever or eczema)	Ferreira, M.A. et al. Shared genetic origin of asthma, hay fever and eczema elucidates allergic disease biology. Nat Genet 49, 1752-1757 (2017).
Allergic rhinitis	Waage, J. et al. Genome-wide association and HLA fine-mapping studies identify risk loci and genetic pathways underlying allergic rhinitis. Nat Genet 50, 1072-1080 (2018).
Allergic sensitisation	Waage, J. et al. Genome-wide association and HLA fine-mapping studies identify risk loci and genetic pathways underlying allergic rhinitis. Nat Genet 50, 1072-1080 (2018).
Asthma	Demenais, F. et al. Multiancestry association study identifies new asthma risk loci that colocalize with immune-cell enhancer marks. Nat Genet 50, 42-53 (2018).
Asthma adult onset	Iotchkova, V. et al. GARFIELD - GWAS Analysis of Regulatory or Functional Information Enrichment with LD correction. bioRxiv, 085738 (2016).
Asthma childhood onset	Iotchkova, V. et al. GARFIELD - GWAS Analysis of Regulatory or Functional Information Enrichment with LD correction. bioRxiv, 085738 (2016).
Celiac disease	Dubois, P.C. et al. Multiple common variants for celiac disease influencing immune gene expression. Nat Genet 42, 295-302 (2010).
Crohn's disease	de Lange, K.M. et al. Genome-wide association study implicates immune activation of multiple integrin genes in inflammatory bowel disease. Nat Genet 49, 256-261 (2017).
Inflammatory bowel disease	de Lange, K.M. et al. Genome-wide association study implicates immune activation of multiple integrin genes in inflammatory bowel disease. Nat Genet 49, 256-261 (2017).
Juvenile idiopathic arthritis (ic)	Hinks, A. et al. Dense genotyping of immune-related disease regions identifies 14 new susceptibility loci for juvenile idiopathic arthritis. Nat Genet 45, 664-9 (2013).
Multiple sclerosis (ic)	International Multiple Sclerosis Genetics, C. et al. Analysis of immune-related loci identifies 48 new susceptibility variants for multiple sclerosis. Nat Genet 45, 1353-60 (2013).
Primary biliary cirrhosis	Cordell, H.J. et al. International genome-wide meta-analysis identifies new primary biliary cirrhosis risk loci and targetable pathogenic pathways. Nat Commun 6, 8019 (2015).
Primary biliary cirrhosis (ic)	Liu, J.Z. et al. Dense fine-mapping study identifies new susceptibility loci for primary biliary cirrhosis. Nat Genet 44, 1137-41 (2012).
Primary sclerosing cholangitis	Ji, S.G. et al. Genome-wide association study of primary sclerosing cholangitis identifies new risk loci and quantifies the genetic relationship with inflammatory bowel disease. Nat Genet 49, 269-273 (2017).
Psoriasis (ic)	Tsoi, L.C. et al. Identification of 15 new psoriasis susceptibility loci highlights the role of innate immunity. Nat Genet 44, 1341-8 (2012).
Rheumatoid arthritis	Okada, Y. et al. Genetics of rheumatoid arthritis contributes to biology and drug discovery. Nature 506, 376-81 (2014).
Systemic lupus erythematosus	Bentham, J. et al. Genetic association analyses implicate aberrant regulation of innate and adaptive immunity genes in the pathogenesis of systemic lupus erythematosus. Nat Genet 47, 1457-1464 (2015).
Ulcerative colitis	de Lange, K.M. et al. Genome-wide association study implicates immune activation of multiple integrin genes in inflammatory bowel disease. Nat Genet 49, 256-261 (2017).
